# Supplementary material for: Analysis of differential expression of hair follicle tissue transcriptome in Hetian sheep undergoing different periodic changes
Source: PeerJ. 2024 Nov 25;12:e18542. doi: 10.7717/peerj.18542 (PMC11604043; doi:10.7717/peerj.18542)
Supplement: Supplemental Information 1 — the expression of each gene is calculated for each sample using FPKM as the count quantity, a value that can be used for comparisons between samples. count quantity represents the specific number of reads aligned to each gene. It calculates the sequence comparison for each transcript using the transcript as a reference. Gene Expression is annotated from the previous results file using the GO and KEGG databases, listing the relevant entries for each gene in both databases. [file peerj-12-18542-s001.zip]

Archive with 1 entries (1 files):
- lncRNA_expression_anno.xls
