# Supplementary material for: Analysis of differential expression of hair follicle tissue transcriptome in Hetian sheep undergoing different periodic changes
Source: PeerJ. 2024 Nov 25;12:e18542. doi: 10.7717/peerj.18542 (PMC11604043; doi:10.7717/peerj.18542)
Supplement: Supplemental Information 1 — the expression of each gene is calculated for each sample using FPKM as the count quantity, a value that can be used for comparisons between samples. count quantity represents the specific number of reads aligned to each gene. It calculates the sequence comparison for each transcript using the transcript as a reference. Gene Expression is annotated from the previous results file using the GO and KEGG databases, listing the relevant entries for each gene in both databases. [file peerj-12-18542-s001.zip › lncRNA_expression_anno.xls]

lncRNA_id	NONCODE_id	lncRNA_source	lncRNA_name	ensembl_name	louse	length	S00617149I_FPKM	S00617149II_FPKM	S00617149III_FPKM	S01180635I_FPKM	S01180635II_FPKM	S01180635III_FPKM	S01180656I_FPKM	S01180656II_FPKM	S01180656III_FPKM	S00617149I_count	S00617149II_count	S00617149III_count	S01180635I_count	S01180635II_count	S01180635III_count	S01180656I_count	S01180656II_count	S01180656III_count
ENSOART00000029049	ENSOART00000029049	ensembl:	-		16:70843439-70846169	1794	0	0.218665179020267	0	0	0	0.0500557963338362	0	0.236666028606481	0.184370301348569	0	4	0	0	0	1	0	4	3
ENSOART00000029048	ENSOART00000029048	ensembl:	-		16:70842533-70846169	1721	0.247815237400497	0	0.0635113856925797	0.169229386742071	0	0	0.158760405956677	0	0	6	0	1	3	0	0	3	0	0
ENSOART00000029045	ENSOART00000029045	ensembl:	-		16:70469926-70666241	3955	0.251621875708086	0.421564680229246	0.331670944426357	0.0981858489955681	0.270054985646033	0.340514071392064	0.184202140210461	0.268381071630864	0.669047424767299	14	17	12	4	12	15	8	10	24
ENSOART00000029044	ENSOART00000029044	ensembl:	-		16:70401464-70405833	3679	8.4048076630349	7.01122555011692	13.0434498256002	10.9246350617669	7.98346467049511	8.76099649784793	9.97582739144037	13.5602715310298	11.8073522660431	435	263	439	414	330	359	403	470	394
ENSOART00000029046	ENSOART00000029046	ensembl:	-		16:70675260-70729492	3385	0.293992472208414	0.434622180197907	0.807296548687246	0.086039519817756	0.210344542566542	0.530470961046032	0.0269056286215107	0.376288498067971	1.98680607435149	14	15	25	3	8	20	1	12	61
ENSOART00000029041	ENSOART00000029041	ensembl:	-		16:69230773-69233542	2604	0.218384982664834	0.979264960940328	0.671647835758049	0.298252713346753	0.375972789418302	0.482693184997201	0.279769379620727	0.489146146682059	0.338720246409968	8	26	16	8	11	14	8	12	8
ENSOART00000028312	ENSOART00000028312	ensembl:	-		10:47111144-47120398	537	0.264775551755999	0	1.4248075669246	0.3615689318226	0.497238113701145	0	1.52624770468564	1.38363686556806	0.205313668913305	2	0	7	2	3	0	9	7	1
ENSOART00000028315	ENSOART00000028315	ensembl:	-		10:51156343-51158175	1775	1.08127802611876	1.93392879226511	2.70962200898652	2.24244033012343	1.95556798031031	1.11281374669669	1.48789922059399	1.913594840879	1.73920919762279	27	35	44	41	39	22	29	32	28
ENSOART00000027318	ENSOART00000027318	ensembl:	-		X:118457156-118457912	646	0.330100637435182	1.51821015967543	0.676799348463961	0.300561170880396	0.275514771629587	0.833918187938246	0.28196765598704	0.328621405046461	0	3	10	4	2	2	6	2	2	0
ENSOART00000027310	ENSOART00000027310	ensembl:	-		X:103591199-103593096	1692	0.0840333754686591	0	0	0.114753260277031	0	0	0	0	0	2	0	0	2	0	0	0	0	0
ENSOART00000027316	ENSOART00000027316	ensembl:	-		X:109831559-109832277	614	0.694609158902696	0.159684226658592	0	0.474338395086488	0	0	0	0.345748253517938	0.179565863528411	6	1	0	3	0	0	0	2	1
ENSOART00000027315	ENSOART00000027315	ensembl:	-		X:108201943-108203931	936	0	0.52396615044828	0	0	0.0951221416504293	0	0.0973029411151857	0	0	0	5	0	0	1	0	1	0	0
ENSOART00000027159	ENSOART00000027159	ensembl:	-		4:94315658-94322177	1915	3.00665383747768	7.22137887219354	8.44795279898187	1.62224556773879	1.48728522874562	3.3755955435558	0.665782131506661	2.54969025388006	9.78738498865218	81	141	148	32	32	72	14	46	170
ENSOART00000027158	ENSOART00000027158	ensembl:	-		4:92615707-92636868	5068	0.252460550650901	0.290291254926976	0.301966214435695	0.53636054251032	0.403926718996708	0.283451706980765	0.395322069133313	0.649267191935717	0.304567514382443	18	15	14	28	23	16	22	31	14
ENSOART00000027150	ENSOART00000027150	ensembl:	-		4:74429211-74430600	1219	0.174934382102648	0	0.0896661975200408	0.318560322212856	0.146007007770889	0	0.29885333185829	0.0870752369401204	0	3	0	1	4	2	0	4	1	0
ENSOART00000027153	ENSOART00000027153	ensembl:	-		4:78080474-78103201	367	0	0	0	0	0	0	0.744486808314555	0	0	0	0	0	0	0	0	3	0	0
ENSOART00000027157	ENSOART00000027157	ensembl:	-		4:91714476-91717538	2838	0.576074543261052	0.760296204061401	1.27105180528712	0.342076314990726	0.470431407782796	0.854177396466465	0.609707733000115	1.19683962035244	1.5539596928322	23	22	33	10	15	27	19	32	40
ENSOART00000027156	ENSOART00000027156	ensembl:	-		4:85470576-85474765	4072	0	0	0.0536852135446609	0	0	0.0220530694064101	0.0447325898250559	0.0521339458890014	0	0	0	2	0	0	1	2	2	0
ENSOART00000027483	ENSOART00000027483	ensembl:	-		1:101761096-101772449	5472	0.0649542183984099	0.14337914150671	0.0798999230825509	0	0.0325260494284929	0.0820378382282903	0.0332878482762477	0.0387955825402072	0.100743275042438	5	8	4	0	2	5	2	2	5
ENSOART00000027482	ENSOART00000027482	ensembl:	-		1:101515087-101517609	2039	4.1137172934197	2.6936229758409	6.7011356225673	2.9043436732989	1.26588246492906	2.42178595323063	1.83121274773024	3.07137720253575	1.13551851119928	118	56	125	61	29	55	41	59	21
ENSOART00000027481	ENSOART00000027481	ensembl:	-		1:101427257-101524132	1605	0.0442744800561722	0.0610879222232869	0.204304850050336	0.0604867652301358	0.277258199084254	0.167794924323614	0.113489785525002	0.529070224697853	0.480856125510973	1	1	3	1	5	3	2	8	7
ENSOART00000027480	ENSOART00000027480	ensembl:	-		1:101427257-101580342	1348	0.263671723350222	0.436556700287809	0	0	0	0.0666172838448828	0	0.157484738620188	0.0817903859098253	5	6	0	0	0	1	0	2	1
ENSOART00000027486	ENSOART00000027486	ensembl:	-		1:102589867-102629631	545	2.7390430693478	1.7995665378905	0.601668411616127	2.85009198368787	2.28633029486747	1.97692164920406	3.17495513074188	0.389521885614704	0.606899670861163	21	10	3	16	14	12	19	2	3
ENSOART00000027488	ENSOART00000027488	ensembl:	-		1:104515795-104658975	1289	0.0551284255160251	0	0	0.225945519459351	0	0.069666484579443	0.0706559758602125	0	0.0855340886008103	1	0	0	3	0	1	1	0	1
ENSOART00000028311	ENSOART00000028311	ensembl:	-		10:47007677-47034922	560	2.28476798339065	2.27679103418626	2.1472419471952	4.1606253511872	2.54291527352765	0	6.17967166780449	4.35951503230385	0.196881143225794	18	13	11	24	16	0	38	23	1
ENSOART00000028235	ENSOART00000028235	ensembl:	-		13:49259441-49380255	4051	0.0350986105388722	0	0	0.071894291430043	0	0.0443347808555429	0	0	0	2	0	0	3	0	2	0	0	0
ENSOART00000028237	ENSOART00000028237	ensembl:	-		13:53835333-53838784	685	0	0	0.159566561718146	0	0	0.262190068971977	0	0	0	0	0	1	0	0	2	0	0	0
ENSOART00000028236	ENSOART00000028236	ensembl:	-		13:53357366-53499994	924	0.230784644786935	0.530770905648907	0.473173570462899	0.420265186988606	0	0.874482687172627	0.0985666156751232	0.229750462835513	0	3	5	4	4	0	9	1	2	0
ENSOART00000027194	ENSOART00000027194	ensembl:	-		5:4518875-4520108	918	0	0.320522021779938	0.714399312267514	0.317259013707085	0.19388076522082	0.880198260291402	0	0.462504199695019	0.360305360151779	0	3	6	3	2	9	0	4	3
ENSOART00000027193	ENSOART00000027193	ensembl:	-		5:4418367-4425268	836	0	0	0.130745328680538	0.232251813862124	0.212897778077408	0.322142169305503	0.326826146712251	0.253934722081356	0	0	0	1	2	2	3	3	2	0
ENSOART00000028239	ENSOART00000028239	ensembl:	-		13:53874274-54065857	1770	0.0803302097700402	0.166236845194341	0.123506321781841	0.0548481684713943	0	0	0	0.0599687648757101	0.373740475276083	2	3	2	1	0	0	0	1	6
ENSOART00000028238	ENSOART00000028238	ensembl:	-		13:53863349-53868719	3344	0.170058162338285	0.381280795198657	0.523017632869007	0.0870944301982966	0.239548624752555	0.429585302326111	0.217858691546762	0.253934722081356	0.428616842907829	8	13	16	3	9	16	8	8	13
ENSOART00000027728	ENSOART00000027728	ensembl:	-		2:56132256-56181717	2328	0.0610758038200048	0.252782831609951	0.187806004771357	0	0.0764529821618184	0	0	0	0	2	6	4	0	2	0	0	0	0
ENSOART00000027727	ENSOART00000027727	ensembl:	-		2:55161531-55217512	1113	8.49424494177754	35.8647606065811	27.695682340827	52.9455662387722	8.15661739430803	3.54932556913202	50.5669707682453	32.9022010187851	60.9208404309585	133	407	282	607	102	44	618	345	615
ENSOART00000027720	ENSOART00000027720	ensembl:	-		2:43205223-43210162	754	0.377063066675443	0.910510009491169	1.3046788501225	0.643774921713316	1.18036978655233	0.714471020435155	0.241579715872185	1.40775482533166	1.60847193935131	4	7	9	5	10	6	2	10	11
ENSOART00000028398	ENSOART00000028398	ensembl:	-		11:58911832-58916313	1468	0	0.200435433238408	0	0	0	0	0	0	0.0751045233013927	0	3	0	0	0	0	0	0	1
ENSOART00000028392	ENSOART00000028392	ensembl:	-		11:54096210-54271589	600	0.355408352971879	0.326988501376012	0.546515473884648	0.48540629097184	0.14839054097467	0	0.30358517627938	0.530723569150034	0.183755733677408	3	2	3	3	1	0	2	3	1
ENSOART00000028393	ENSOART00000028393	ensembl:	-		11:54225864-54263405	2676	0	0.21990972794767	0	0.0725569941661943	0.0997820878391311	0.167754503282961	0.0340342125873744	0.118996315952922	0.412008371474008	0	6	0	2	3	5	1	3	10
ENSOART00000028390	ENSOART00000028390	ensembl:	-		11:52895985-52899693	3558	0	0.0275565247803192	0	0.109141380769385	0.0500231991210548	0	0.153584406212165	0.149163453948857	0	0	1	0	4	2	0	6	5	0
ENSOART00000028391	ENSOART00000028391	ensembl:	-		11:53771448-53790098	3030	0.0703778916775999	0	0.108220885917752	0.0640800384121241	0	0.0592739924903644	0.0601158764909662	0	0	3	0	3	2	0	2	2	0	0
ENSOART00000028394	ENSOART00000028394	ensembl:	-		11:54738796-54740870	1909	0.186186214288161	4.26424839794942	3.72187821065987	1.62734429660544	3.12374708562407	0.188114694689525	1.43116640620123	0.222409038931392	0.404281865607707	5	83	65	32	67	4	30	4	7
ENSOART00000028395	ENSOART00000028395	ensembl:	-		11:54738857-54740870	1732	3.36539609097724	0	0	0	0	5.39106926551178	0	3.002939363551	5.85634827256327	82	0	0	0	0	104	0	49	92
ENSOART00000028159	ENSOART00000028159	ensembl:	-		23:16763373-16923865	1191	0	0	0.0917742189562802	0	0	0	0	0	0.277716474071649	0	0	1	0	0	0	0	0	3
ENSOART00000028155	ENSOART00000028155	ensembl:	-		23:15770856-15798978	923	0.0769886679199961	0	0	0	0	0.194583095607588	0.197346810149109	0.344999069870011	0	1	0	0	0	0	2	2	3	0
ENSOART00000027393	ENSOART00000027393	ensembl:	-		12:77920132-77921048	743	303.658964526413	866.063699477914	413.698565146241	290.852283633582	394.585966585881	600.560700692963	233.618828088176	393.008979790359	349.155891479512	3174	6561	2812	2226	3294	4970	1906	2751	2353
ENSOART00000027392	ENSOART00000027392	ensembl:	-		12:77881996-77901353	1928	1.62223964033683	5.03614750353928	1.13391252252162	1.35954044151864	2.07736872363373	2.56121450136787	1.03915572944379	2.14711817394723	1.48682025174666	44	99	20	27	45	55	22	39	26
ENSOART00000027395	ENSOART00000027395	ensembl:	-		12:78236083-78238032	1712	0.249118004419542	1.60408823546391	0.51076212512584	0.283531712016262	0.519859123282977	0.471975469011395	0.212793347859378	0.744005003481356	0.837204861380712	6	28	8	5	10	9	4	12	13
ENSOART00000027394	ENSOART00000027394	ensembl:	-		12:78017781-78023195	5352	3.70558542943426	3.55511931464803	4.24820247390047	3.37390022872804	3.94129593747428	3.84157478279083	3.99876599235539	4.30372097017735	3.83163252925487	279	194	208	186	237	229	235	217	186
ENSOART00000027399	ENSOART00000027399	ensembl:	-		12:78533854-78549359	1013	0.280657011128612	2.22681810690487	2.05022729382502	0.670847786140746	0.527180389057285	0.974947877782144	0.359627059758396	0.314347622398836	0.21767707839377	4	23	19	7	6	11	4	3	2
ENSOART00000027398	ENSOART00000027398	ensembl:	-		12:78533854-78566392	4901	0.507639867622941	1.0606117183729	0.691417840002243	0.752721446926338	0.454005948652934	0.970908255741981	0.520290871999696	0.671390762850482	0.809859997435626	35	53	31	38	25	53	28	31	36
ENSOART00000028849	ENSOART00000028849	ensembl:	-		15:15443815-15446923	1369	0.467300975419564	0.214930033596774	0.319366237478246	0.354569971491483	0.520099544622164	0.262316254318702	0.266108262626191	0	0.402678744362471	9	3	4	5	8	4	4	0	5
ENSOART00000028845	ENSOART00000028845	ensembl:	-		15:5512486-5584419	3239	0.0658366816249236	0.0302704894005482	0.0674918769848284	0.149863010488373	0.0274882138267372	0.19404484347978	0	0.0655416571966699	0.170196727703681	3	1	2	5	1	7	0	2	5
ENSOART00000028842	ENSOART00000028842	ensembl:	-		26:36267682-36284334	1266	0	0	0	0.15336691657878	0	0.14186429482291	0.0719396152320805	0	0.261264076318589	0	0	0	2	0	2	1	0	3
ENSOART00000027837	ENSOART00000027837	ensembl:	-		24:300576-303886	1097	0	0.26822171011302	0.398552761265012	0	0.162244797149237	0.245497587547311	0.249067145534587	0.580554496791286	0.201009006757419	0	3	4	0	2	3	3	6	2
ENSOART00000027834	ENSOART00000027834	ensembl:	-		2:247880373-247882695	926	2.76350273402828	11.0151445282446	5.19392987683702	3.45969926610599	4.61358938037079	8.91998884346672	1.96698282844291	5.50210179680381	5.23869338895274	36	104	44	33	48	92	20	48	44
ENSOART00000027835	ENSOART00000027835	ensembl:	-		2:248965542-248983447	718	4.65309615369435	7.10308066375659	7.30750897640501	4.19153064627494	3.34688815713196	5.00179443771816	4.31253326040863	5.32201907782764	8.44542885855311	47	52	48	31	27	40	34	36	55
ENSOART00000027832	ENSOART00000027832	ensembl:	-		2:247868324-247870830	2041	0.313441957545019	0.672733510197297	0.107107393216002	0.237827678085174	0.13082649047404	0.527889416372471	0.267738029055798	0.26003114608037	0.43215459169601	9	14	2	5	3	12	6	5	8
ENSOART00000027833	ENSOART00000027833	ensembl:	-		2:247878395-247914967	2044	0.139092735945834	0.479825715826969	0.32085057175224	0.142487169561205	0.261268950154124	0.395314091461599	0.222787555978018	0.36350929393838	0	4	10	6	3	6	9	5	7	0
ENSOART00000028452	ENSOART00000028452	ensembl:	-		18:26817254-26869150	3580	0.0198493129860772	0	0	0	0	0.0752264954020672	0	0	0.092391151010987	1	0	0	0	0	3	0	0	3
ENSOART00000028459	ENSOART00000028459	ensembl:	-		18:42640907-42757716	3466	0.102547456167368	0.254679067507775	0.883037536536964	0.504172719993833	0.205428816095713	0.362646582150234	0.15766108404584	0.459368351832113	0.922489834387447	5	9	28	18	8	14	6	15	29
ENSOART00000028294	ENSOART00000028294	ensembl:	-		10:30554168-30558316	4113	0.0518465868667949	0.119239561589981	0.345504906390268	0.0472070304859557	0.0865672724634857	0.174622393465744	0.155003372279771	0.387106906746925	0.241254792574277	3	5	13	2	4	8	7	15	9
ENSOART00000028293	ENSOART00000028293	ensembl:	-		10:24685829-24705397	1078	0.131896541088099	0.181997310598894	0.304183009583292	0.0900568257832727	0	0	0	0.0984644840723626	0.306827755676562	2	2	3	1	0	0	0	1	3
ENSOART00000028290	ENSOART00000028290	ensembl:	-		10:19734316-19746131	480	0.888520882429698	1.02173399337415	1.13857390392635	2.4270314548592	1.85416420637595	2.99277760620524	2.27671182514089	3.09588748670853	4.82358800903195	6	5	5	12	10	16	12	14	21
ENSOART00000028299	ENSOART00000028299	ensembl:	-		10:35824350-35826474	406	41.4944243171011	32.6119756361149	20.1926549256209	38.2586239189628	24.7717938510101	38.6992285159659	40.824251635119	23.791056548105	16.2933131070772	237	135	75	160	113	175	182	91	60
ENSOART00000028298	ENSOART00000028298	ensembl:	-		10:35100243-35117068	929	0	0	0	0	0	0.0966631847393994	0	0	0.356039096468604	0	0	0	0	0	1	0	0	3
ENSOART00000027216	ENSOART00000027216	ensembl:	-		5:41141859-41143692	912	0	0	0	0.10644874802014	0.292781652475345	0	0.0998635448287433	0	0	0	0	0	1	3	0	1	0	0
ENSOART00000027214	ENSOART00000027214	ensembl:	-		5:37864537-37870628	3916	0.181526804431103	0.300550782424906	0.530357571155452	0.0743727718547252	0.0681861253977311	0.114635099791932	0.11628645669537	0.162632350097048	0.394164495120077	10	12	19	3	3	5	5	6	14
ENSOART00000027210	ENSOART00000027210	ensembl:	-		5:31921124-31935371	5380	0.0528448981920602	0.0911584232006674	0.28445441910039	0	0.0496313879289061	0.0500577794682901	0.0338570828564364	0.0394590014237944	0.102466022496696	4	5	14	0	3	3	2	2	5
ENSOART00000027211	ENSOART00000027211	ensembl:	-		5:35355007-35368975	3937	1.04720410083691	1.22066870728556	0.111052166397693	0.197269511189978	0.452142175468073	1.57352161858521	0.277577260875699	0.161764867406665	0.756119605175007	58	49	4	8	20	69	12	6	27
ENSOART00000028145	ENSOART00000028145	ensembl:	-		23:9564615-9617909	1456	0.829951600418001	0.943028224115854	0.150141613704574	0.200030064960923	0.305631462589442	0.493284274948218	0.187655672150715	0.145803178337922	0.302894066501221	17	14	2	3	5	8	3	2	4
ENSOART00000028143	ENSOART00000028143	ensembl:	-		23:3438959-3460788	930	0.30570489491751	1.26554501502788	0.352590628312676	1.148272946385	0.669873066669829	0.675818546269902	0.489653510128031	0	0.711312517460932	4	12	3	11	7	7	5	0	6
ENSOART00000028648	ENSOART00000028648	ensembl:	-		6:115566941-115604131	4840	0.0881177734641023	0.42553174410517	0.24844121703085	0.100290555985917	0.147110800947881	0.222607912978557	0.112903577955141	0.285099437973159	0.387253818906933	6	21	11	5	8	12	6	13	17
ENSOART00000028640	ENSOART00000028640	ensembl:	-		6:114605315-114608068	2678	0	0	0.0816303919170498	0	0	0	0	0	0.0411700672914281	0	0	2	0	0	0	0	0	1
ENSOART00000028642	ENSOART00000028642	ensembl:	-		6:115019026-115108861	1112	0.255670460677414	1.41118902440494	0.58976489987552	0.0873032897431367	0.640302407003366	1.21109096434857	0.245707426844822	0.381815517374125	0.694041440148482	4	16	6	1	8	15	3	4	7
ENSOART00000028644	ENSOART00000028644	ensembl:	-		6:115325076-115335740	4189	0.0848482891086414	0.210722761513953	0	0	0	0.0857271310962766	0.0869663909131667	0.0253389147362155	0.0789592553400176	5	9	0	0	0	4	4	1	3
ENSOART00000028645	ENSOART00000028645	ensembl:	-		6:115327069-115335740	4149	0	0	0.10537777274228	0	0.171611539307723	0.389502050107258	0	0	0.132867486390027	0	0	4	0	8	18	0	0	5
ENSOART00000028646	ENSOART00000028646	ensembl:	-		6:115335330-115339099	2937	0.0968013456837876	0.0668005110063355	0.148863595201811	0	0.0909148338636415	0.275118148773411	0	0.072281044487577	0.0750789514514433	4	2	4	0	3	9	0	2	2
ENSOART00000028647	ENSOART00000028647	ensembl:	-		6:115548916-115714433	1888	0	0.20777824743769	0	0.102840315883864	0.188586436251227	0	0	0	0.29198474630944	0	4	0	2	4	0	0	0	5
ENSOART00000027500	ENSOART00000027500	ensembl:	-		1:123359524-123378720	585	7.89810787872019	7.71202305057994	4.29759423547431	1.82545955579153	1.21712184032093	3.6833421458173	1.40101712378835	1.99588350791466	2.4500764490321	65	46	23	11	8	24	9	11	13
ENSOART00000027575	ENSOART00000027575	ensembl:	-		1:261789777-261885079	1046	0.271802631236409	0.375033777401872	0	0.185623820639327	0.0851188571556423	0.858338529226013	0.261210954733692	0.507383909321256	0.316214455659019	4	4	0	2	1	10	3	5	3
ENSOART00000027573	ENSOART00000027573	ensembl:	-		1:257214008-257215000	879	0	0	0	0.110445117399736	0.202482983472939	0	0	0	0	0	0	0	1	2	0	0	0	0
ENSOART00000027572	ENSOART00000027572	ensembl:	-		1:254235176-254258083	1928	88.6330058864617	99.4508204356495	182.730434497097	138.32088887904	139.691099806786	152.228942437031	172.314378843363	201.114445427393	166.750345004727	2404	1955	3223	2747	3026	3269	3648	3653	2916
ENSOART00000027571	ENSOART00000027571	ensembl:	-		1:253580414-253584230	3587	0.455784653965672	0.328117330352922	0.426641977909144	0.460100749736341	0.272939265025162	0.275333760856792	0.66010439305907	0.325506510211897	0.430317302171793	23	12	14	17	11	11	26	11	14
ENSOART00000027570	ENSOART00000027570	ensembl:	-		1:252722136-252724322	510	0.418127474084564	0	0	0	0	0	0	0	0	3	0	0	0	0	0	0	0	0
ENSOART00000027908	ENSOART00000027908	ensembl:	-		3:1613670-1618194	4379	0.373349978025774	0.425549534398784	0.374438883200966	0.17735785922698	0.0609766766516362	0.389551062917999	0.0831930147374413	0.145436922352145	0.830866299797367	23	19	15	8	3	19	4	6	33
ENSOART00000027909	ENSOART00000027909	ensembl:	-		3:1690528-1699560	2459	0.173440432519827	1.15666741532436	0.489001826120094	0.276359824058795	0.470522849173636	0.803271411299969	0	0.474823852025244	0.538040375143284	6	29	11	7	13	22	0	11	12
ENSOART00000027906	ENSOART00000027906	ensembl:	-		3:1516950-1531301	5373	0.0661510297926854	0.0912771853377239	0.0406860579850846	0.0361367050788639	0.033125356871899	0.0668362092243258	0.0508517883215041	0.0395104090191725	0.184679129324028	5	5	2	2	2	4	3	2	9
ENSOART00000027904	ENSOART00000027904	ensembl:	-		3:1428154-1485459	1469	0.193536795284741	0.133555548553851	0	0	0.121158980580472	0	0	0	0.300213588036609	4	2	0	0	2	0	0	0	4
ENSOART00000027905	ENSOART00000027905	ensembl:	-		3:1476799-1477426	599	0	0.327534392029395	0	0	0	0	0	0	0.368125009036543	0	2	0	0	0	0	0	0	2
ENSOART00000027902	ENSOART00000027902	ensembl:	-		3:1067875-1077130	3982	0	0	0	0	0	0	0	0	0.0830638675588482	0	0	0	0	0	0	0	0	3
ENSOART00000027901	ENSOART00000027901	ensembl:	-		3:978878-980084	887	4.40766350982161	7.51888851377173	4.68293178950338	6.23859269118261	7.42527073107023	6.37682464820953	3.7988056156558	5.14568511239041	4.97197024606289	55	68	38	57	74	63	37	43	40
ENSOART00000028219	ENSOART00000028219	ensembl:	-		13:40190479-40191504	615	0.462285450850868	0	0	0	0.289402508085712	0.146016420525044	0	0.345186061235795	0	4	0	0	0	2	1	0	2	0
ENSOART00000028214	ENSOART00000028214	ensembl:	-		13:35921377-35932229	5150	0	0.0190380806152186	0.0424478037968659	0	0	0.0871671943272242	0	0	0.149859044940798	0	1	2	0	0	5	0	0	7
ENSOART00000027290	ENSOART00000027290	ensembl:	-		X:77639867-77643487	892	0	0	0	0.326506473747874	0.199531998287795	0	0	0	0	0	0	0	3	2	0	0	0	0
ENSOART00000027299	ENSOART00000027299	ensembl:	-		X:89367880-89394753	4562	0.0934875106458253	0.150487625417874	0.167716278701996	0.0425608321763998	0.195089613998346	0.255837999804868	0.23954881106261	0.139602867816756	0.265845647143992	6	7	7	2	10	13	12	6	11
ENSOART00000028969	ENSOART00000028969	ensembl:	-		14:46957565-47106327	1232	7.78918757426248	4.85611165954479	10.4695567134547	3.86118640545782	4.47908585789458	5.6113445752391	5.39617740895107	9.39114085937375	5.99582727509616	135	61	118	49	62	77	73	109	67
ENSOART00000028968	ENSOART00000028968	ensembl:	-		14:46956959-47106327	1937	15.7065944439527	35.8486010202733	21.2750106807249	20.3485195284902	19.8500163565392	24.3343164120378	14.7159416441893	23.2894821065092	18.2140504400666	428	708	377	406	432	525	313	425	320
ENSOART00000028965	ENSOART00000028965	ensembl:	-		14:46786832-46811687	1133	0.125493796375085	0	0.385889125426054	0.257055405633808	0	0	0.321537697736324	0.281053964245384	0.291933204430127	2	0	4	3	0	0	4	3	3
ENSOART00000028966	ENSOART00000028966	ensembl:	-		14:46834703-46995143	2406	7.79966948009303	5.05467637550088	4.63404942089038	7.10153842153315	3.40329024971088	5.29884462880392	7.72162234778225	5.24993045596365	4.39908934700971	264	124	102	176	92	142	204	119	96
ENSOART00000028961	ENSOART00000028961	ensembl:	-		14:42981115-43008206	5477	0.0778692758017629	0.358139040770613	0.199589628565343	0.0177252616750718	0.0324963561206341	0.42621058107521	0.049886189273588	0.755823231581206	0.221432872424848	6	20	10	1	2	26	3	39	11
ENSOART00000028963	ENSOART00000028963	ensembl:	-		14:45452016-45457298	549	0.776848858954928	0.535954856091044	1.39366423212843	1.41466314308733	0.48636952105194	0.981258924240632	1.32699356016826	1.74007727590175	2.2090853228978	6	3	7	8	3	6	8	9	11
ENSOART00000027436	ENSOART00000027436	ensembl:	-		1:17971643-18117954	770	0.646251888791	1.01892293808405	0.567808284555479	0.378238668289745	0.577921311078218	1.16600272931222	0.236559877620296	0	1.00230400187677	7	8	4	3	5	10	2	0	7
ENSOART00000027439	ENSOART00000027439	ensembl:	-		1:27103901-27108637	4142	0.274589326344388	0.544608098091413	0.686142422038449	0.351573846672023	0.236367248586494	0.455201424858455	0.219862523008209	0.589408116390671	0.372657692634047	16	23	26	15	11	21	10	23	14
ENSOART00000028551	ENSOART00000028551	ensembl:	-		9:43909377-43912958	397	25.4252636159894	8.39969141335564	17.8968904386642	22.4974200349669	19.5045766530835	19.4490880654191	24.774508924803	17.6462244654419	15.551817029339	142	34	65	92	87	86	108	66	56
ENSOART00000028028	ENSOART00000028028	ensembl:	-		3:196673376-196806003	1783	0.0797445155877573	0.38503900569621	0.183908740510818	0	0.0499351231546841	0.151043664351879	0	0.178594583000572	0.123671834219231	2	7	3	0	1	3	0	3	2
ENSOART00000028003	ENSOART00000028003	ensembl:	-		3:131784124-131789872	2861	0.0745351316963046	0	0	0	0	0.0313876611754289	0	0	0.847806950206844	3	0	0	0	0	1	0	0	22
ENSOART00000028027	ENSOART00000028027	ensembl:	-		3:191414093-191417755	3586	0.0396498804497968	0	0	0.0812168919640558	0	0.0500837136770229	0	0.0295997528806489	0.0614910430599244	2	0	0	3	0	2	0	1	2
ENSOART00000028021	ENSOART00000028021	ensembl:	-		3:178934040-178937565	1571	0.180971070829589	0	0.278301959966721	0	0	0.114322213396438	0	0	0	4	0	4	0	0	2	0	0	0
ENSOART00000028022	ENSOART00000028022	ensembl:	-		3:179334843-179355619	1386	0	0.424587613266931	0	0.140088395662869	0.706373119513173	0.12958167189452	0.262844308466995	0	0	0	6	0	2	11	2	4	0	0
ENSOART00000028001	ENSOART00000028001	ensembl:	-		3:131586302-131591585	273	1254.50450426501	455.17937417569	1110.71162419915	984.683008934306	306.132647722626	175.617556384852	437.668110463711	595.657858746492	841.630094602506	4818	1267	2774	2769	939	534	1312	1532	2084
ENSOART00000027645	ENSOART00000027645	ensembl:	-		17:70520104-70522300	1080	0	0.544887437025894	0.303619707713694	0.269670161651022	0	0.1662964789313	0	0	0	0	6	3	3	0	2	0	0	0
ENSOART00000027644	ENSOART00000027644	ensembl:	-		17:70495492-70501242	3769	0.396067517324105	1.22305133198368	1.07308500995292	0.746977046335015	0.708432625067195	1.31016756663233	0.507429464585289	0.675901600403334	0.877581110690723	21	47	37	29	30	55	21	24	30
ENSOART00000027646	ENSOART00000027646	ensembl:	-		17:70641860-70698565	2554	0.0556712886816645	0.0768179721321877	0.0855936529185041	0.0380114558317807	0	0	0	0	0	2	2	2	1	0	0	0	0	0
ENSOART00000027642	ENSOART00000027642	ensembl:	-		17:70461036-70468862	2368	0	0	0.138475204531583	0.0409971529537027	0	0.113729245582517	0.0769219196653833	0.0896492515456139	0.0931194596338214	0	0	3	1	0	3	2	2	2
ENSOART00000027649	ENSOART00000027649	ensembl:	-		17:70666176-70788318	1412	0.302046758899614	0.764029658865935	0.232230371339086	0.206263296446957	0.441205348444009	0.890179216524584	0.322505498880361	0.601386480623268	0.624665383605918	6	11	3	3	7	14	5	8	8
ENSOART00000027648	ENSOART00000027648	ensembl:	-		17:70694838-70698565	1756	0.121437933817271	0	0	0	0.152059719281045	0.409010196084627	0.155596047068019	0.241787503029628	0.690653668719186	3	0	0	0	3	8	3	4	11
ENSOART00000028189	ENSOART00000028189	ensembl:	-		23:55352712-55370228	4467	0	0	0.220221144614365	0.0217329881787258	0.0597754347565514	0.100494974431432	0	0	0.123408820468373	0	0	9	1	3	5	0	0	5
ENSOART00000028188	ENSOART00000028188	ensembl:	-		23:55302407-55306065	728	0.390529604770995	0	0	0	0	0.246703567645335	0	0	0.151447033250611	4	0	0	0	0	2	0	0	1
ENSOART00000028182	ENSOART00000028182	ensembl:	-		23:47034890-47190729	1898	0.224704964998027	0.516735386275197	1.09424670634602	0.511492403553045	0.844099685113324	0.425722867727875	0.431820346373123	0.559245067597507	0.580892730276315	6	10	19	10	18	9	9	10	10
ENSOART00000028184	ENSOART00000028184	ensembl:	-		23:47666578-47826985	3699	0	0	0.0886480898434142	0.0787358136207364	0.0721862306184144	0.169913827529335	0.0738650063940096	0.057391032078944	0.0298062828349404	0	0	3	3	3	7	3	2	1
ENSOART00000027986	ENSOART00000027986	ensembl:	-		3:103581031-103585295	2534	0.224417716992591	0.387041737628384	0.345076858017142	0.26818027125516	0.245849231256094	0.35431022161421	0.179707089352435	0.251329235588019	0.304567514382443	8	10	8	7	7	10	5	6	7
ENSOART00000027984	ENSOART00000027984	ensembl:	-		3:100723193-100724856	1622	0.0438104441986168	2.35820526352215	0.269551405121898	0.83793934323129	0.274352287010005	0	0.842199959752817	0	0.611763848247843	1	39	4	14	5	0	15	0	9
ENSOART00000027985	ENSOART00000027985	ensembl:	-		3:100723193-100724856	1577	0	0	0	0	0.112861472715734	0	0.11550482293445	0	0	0	0	0	0	2	0	2	0	0
ENSOART00000027982	ENSOART00000027982	ensembl:	-		3:98598810-98622278	655	0	0.299531451642149	0	0	0	0.137099387210538	0	0	0.168325862910602	0	2	0	0	0	1	0	0	1
ENSOART00000027980	ENSOART00000027980	ensembl:	-		3:97408005-97409061	917	0	0	0	0	0	0.195856267443625	0	0	0.360698277665576	0	0	0	0	0	2	0	0	3
ENSOART00000027328	ENSOART00000027328	ensembl:	-		X:129003928-129007334	2782	0	0	0.0392893942404492	0	0.0320037112094902	0	0.16368719066106	0.0381541027426337	0.0396309993553	0	0	1	0	1	0	5	1	1
ENSOART00000027329	ENSOART00000027329	ensembl:	-		X:129003928-129007334	2478	0	0	0.0882188012727439	0	0.143684903810459	0	0	0.128504496162236	0.177971654893373	0	0	2	0	4	0	0	3	4
ENSOART00000027828	ENSOART00000027828	ensembl:	-		2:241546871-241575651	3579	0.0595822888469203	0.0548178543798847	0.183240728880016	0	0.124336241835772	0	0	0.0593152913271902	0.0924169658059049	3	2	6	0	5	0	0	2	3
ENSOART00000027826	ENSOART00000027826	ensembl:	-		2:238819661-238826754	689	0.412635054097655	0.569354617071638	0.475920586837139	0.281803361957527	0.645862713396557	0.912207907156762	0.660925637763526	0.616224753730083	1.92023408197001	4	4	3	2	5	7	5	4	12
ENSOART00000027821	ENSOART00000027821	ensembl:	-		2:233757234-233764831	4929	0.374953249250962	0.318369282844044	0.17740408971707	0.21665527290283	0.270863123409936	0.327864476748836	0.498857782671272	0.323021040261737	0.201314863432339	26	16	8	11	15	18	27	15	9
ENSOART00000027820	ENSOART00000027820	ensembl:	-		2:233072574-233120716	3191	0	0	0	0	0	0.0281416792926675	0	0.0332637774459439	0.0345513758089767	0	0	0	0	0	1	0	1	1
ENSOART00000027822	ENSOART00000027822	ensembl:	-		2:233790223-233795927	1226	0	2.3999113290791	1.78318380376972	2.05881950493766	1.88753464839546	1.75754906631576	2.59989758063394	1.73156140016324	1.61872913843067	0	30	20	26	26	24	35	20	18
ENSOART00000027770	ENSOART00000027770	ensembl:	-		2:136213089-136218543	5035	0.832949967325731	0.759683999490153	1.19404857127714	0.539875914487051	0.583336530473838	1.12338499760911	0.343664458044553	0.758929433541261	1.27002546992263	59	39	55	28	33	63	19	36	58
ENSOART00000027778	ENSOART00000027778	ensembl:	-		2:156611429-156617720	3359	3.36476308001084	4.20457867110587	4.62098529130861	4.21966766787071	3.52409409000533	4.27661614323506	3.30769210584108	5.02444811856172	6.17070681065345	159	144	142	146	133	160	122	159	188
ENSOART00000027414	ENSOART00000027414	ensembl:	-		1:945528-954613	467	0.152163898265859	0.209948854750269	0	0	0	0.384582863481379	0	0	0	1	1	0	0	0	2	0	0	0
ENSOART00000028699	ENSOART00000028699	ensembl:	-		19:59259820-59261696	1649	2.45711461764993	5.70979573731337	1.92239699472234	2.17829384668988	2.4288459061042	4.51903436391915	1.60158951883222	2.96098049495471	2.67443153927094	57	96	29	37	45	83	29	46	40
ENSOART00000028698	ENSOART00000028698	ensembl:	-		19:59095744-59139872	2887	0.0492499034613686	0.339717271614245	0.227162649345888	0.134508151291123	0.154139040363778	0.248777937071218	0.126187118647473	0.183832202684459	0.343706602652581	2	10	6	4	5	8	4	5	9
ENSOART00000028697	ENSOART00000028697	ensembl:	-		19:59014409-59020528	5178	0.151008015960285	0.530359030342646	0.485533531817781	0.281231918291912	0.32658351105311	0.19073429899446	0.123122609151544	0.327986755751276	0.4471460495047	11	28	23	15	19	11	7	16	21
ENSOART00000028696	ENSOART00000028696	ensembl:	-		19:58969137-58984767	940	4.83971549846931	8.76435777324874	5.81438200265504	5.78356431796235	8.33219696719368	10.792929756185	3.10026359064443	5.64599541648973	9.50043336788158	64	84	50	56	88	113	32	50	81
ENSOART00000028695	ENSOART00000028695	ensembl:	-		19:58942416-58953095	918	0.232293041158091	0.534239996535502	0	0	0	0.39118840104826	0	0.115626049923755	0.24020357343452	3	5	0	0	0	4	0	1	2
ENSOART00000028344	ENSOART00000028344	ensembl:	-		10:85816718-85837826	593	0	0	0	0.163712071154078	0	0.454149837334571	0	0	0.371849714018363	0	0	0	1	0	3	0	0	2
ENSOART00000028347	ENSOART00000028347	ensembl:	-		10:86170453-86173521	2083	0.136488503251697	0.847544549190541	0.839640405335555	0.279638765802308	0.128188606364626	0.689646303878308	0.349745302223895	0.560533774426344	0.793951801774685	4	18	16	6	3	16	8	11	15
ENSOART00000028341	ENSOART00000028341	ensembl:	-		10:85735698-85742240	3406	0.041745293979146	0.0863884955942404	0	0	0.0522555908610432	0.0527305335425144	0	0	0	2	3	0	0	2	2	0	0	0
ENSOART00000028340	ENSOART00000028340	ensembl:	-		10:85726269-85729311	2872	0.296998623653381	0.682983121970978	0.723147718887447	0.304223998519955	0.247916530845314	0.50018567234628	0.285374309685302	0.665252384728455	0.460668970221913	12	20	19	9	8	16	9	18	12
ENSOART00000028342	ENSOART00000028342	ensembl:	-		10:85784526-85835217	1415	0.100483725295386	0.346595276904304	0.154492006751844	0.205825989104667	0.18870449968729	0.317251625996611	0	0.150027864070681	0.155835251175187	2	5	2	3	3	5	0	2	2
ENSOART00000028107	ENSOART00000028107	ensembl:	-		21:43684593-43705027	4825	0.471439995738219	0.528498644204894	0.385134520018837	0.342047956332488	0.424269556865351	0.521008519681953	0.547361889441311	0.461976992835263	0.594111802148717	32	26	17	17	23	28	29	21	26
ENSOART00000028106	ENSOART00000028106	ensembl:	-		21:43263433-43268197	4336	0.47541272540155	0.294050502570182	0.731096089551922	0.403012603205402	0.348954538228849	0.28988308434795	0.420070594819682	0.636476605069229	0.889960887275267	29	13	29	18	17	14	20	26	35
ENSOART00000028108	ENSOART00000028108	ensembl:	-		21:44569610-44571902	826	2.40959931822151	3.68091800860558	3.7053366847907	3.05582652912054	2.80159501081457	3.36957191686941	2.5357963671325	2.18457643475801	4.67175594095104	28	31	28	26	26	31	23	17	35
ENSOART00000028811	ENSOART00000028811	ensembl:	-		22:50456021-50592685	2262	2.79682431194915	3.64212922495748	2.36791157724085	3.60513956159457	1.65258622109121	3.73099463585145	2.77797893735299	2.48703352475259	3.41185655328815	89	84	49	84	42	94	69	53	70
ENSOART00000028810	ENSOART00000028810	ensembl:	-		22:50130348-50592685	1173	1.39377626067763	0.585272418718109	0.931928726046361	0.413816104835328	0.303538952806749	0.53581521571271	0.310573070362537	0.452449760571214	0.375970810593161	23	7	10	5	4	7	4	5	4
ENSOART00000028813	ENSOART00000028813	ensembl:	-		22:50497558-50499425	1070	0.199294403535633	0.274989921489704	0.715066975176175	0.181460295690407	0.166338824740853	0.50346836393281	0.170234678287503	0.297602001392543	0.30912179497134	3	3	7	2	2	6	2	3	3
ENSOART00000028815	ENSOART00000028815	ensembl:	-		26:1071944-1073021	659	0	0.148780144413316	0	0	0	0	0.276405319829481	0.322138736965119	0.16730415812814	0	1	0	0	0	0	2	2	1
ENSOART00000028814	ENSOART00000028814	ensembl:	-		22:50826786-50829290	2365	0.420788379883925	1.74175397607903	1.38661130616239	0.164196631195548	0.526871040466289	0.645384080169733	0.423571299443473	0.538577829158597	0.885757024914354	14	42	30	4	14	17	11	12	19
ENSOART00000028537	ENSOART00000028537	ensembl:	-		9:33752330-33767686	1207	0	0.325008559372294	1.26790784984267	0.16086372525993	0.221223584968944	1.26456781242868	0.150912266584613	0	1.82690041767099	0	4	14	2	3	17	2	0	20
ENSOART00000028535	ENSOART00000028535	ensembl:	-		9:32820102-32835281	698	0	0.281078941010899	0.62637876662997	0.278169794253203	0.765091309620387	0.643139041239548	0	0.304139581174805	0.473868654182426	0	2	4	2	6	5	0	2	3
ENSOART00000027128	ENSOART00000027128	ensembl:	-		4:28466054-28471449	3603	0	0	0	0.107778249452532	0	0	0.0758330998199949	0.117840370613385	0	0	0	0	4	0	0	3	4	0
ENSOART00000027120	ENSOART00000027120	ensembl:	-		4:6168807-6173179	4156	1.21437596798129	1.41594885692753	2.02522235066312	1.44827671031059	1.22070124335801	1.53381973282381	1.3805149175957	1.7878079807749	1.5916951687857	71	60	77	62	57	71	63	70	60
ENSOART00000027121	ENSOART00000027121	ensembl:	-		4:7868799-7870786	477	1.04321583725172	1.64480222709584	2.29172409990017	0	1.30604182809841	0.941113314015104	0.38186814626337	1.11262802756821	1.38683572586723	7	8	10	0	7	5	2	5	6
ENSOART00000027122	ENSOART00000027122	ensembl:	-		4:8837314-8955083	961	0.147954704779367	0	0.682433474153567	0	0	0	0.0947716471215545	0	0	2	0	6	0	0	0	1	0	0
ENSOART00000027123	ENSOART00000027123	ensembl:	-		4:15848328-15849340	931	0.610821154521188	0.948139256693823	0.939231748888762	0.104276324591158	0.573613033421085	1.15727421999593	0.782512851270003	1.02610357085936	1.77637121707483	8	9	8	1	6	12	8	9	15
ENSOART00000027241	ENSOART00000027241	ensembl:	-		5:92868264-93003786	728	0	0	0	0	0	0.493284274948218	0	0	0	0	0	0	0	0	4	0	0	0
ENSOART00000027240	ENSOART00000027240	ensembl:	-		5:90394829-90401227	2106	0.134997888068986	0.512255402810399	0.622867324409421	0.230487317650446	0	0.341036041939509	0.302720261247244	0.352807690792995	1.46585770454912	4	11	12	5	0	8	7	7	28
ENSOART00000027246	ENSOART00000027246	ensembl:	-		5:96266710-96267956	1212	0	0.242771630358072	0	0.16020009603031	0.367161228985337	0.37038865576337	0.375724228068539	0.262734440173284	0.363872739955262	0	3	0	2	5	5	5	3	4
ENSOART00000028615	ENSOART00000028615	ensembl:	-		6:70339561-70349721	4966	0	0	0	0.0390983722087668	0	0.0542309411074105	0.0916991068101227	0.0427485758477676	0.0666049779740905	0	0	0	2	0	3	5	2	3
ENSOART00000028619	ENSOART00000028619	ensembl:	-		6:88662594-88690484	1210	0.176235546928205	0	0	0	0	0	0.150538103940188	0.0877229039917412	0	3	0	0	0	0	0	2	1	0
ENSOART00000028705	ENSOART00000028705	ensembl:	-		19:60223527-60225276	1590	0.13411635961203	0.123391887311703	0	0.427401765635582	0.111938705957681	0.169377895307799	0	0.133515363308185	0.277367145173445	3	2	0	7	2	3	0	2	4
ENSOART00000028706	ENSOART00000028706	ensembl:	-		19:60305454-60307235	1273	0.949261217760102	0.308158154880093	0.515175623457642	0	0.0699405534837406	0.352640259846979	0.214632096348344	0.416907752670883	0.173218287834163	17	4	6	0	1	5	3	5	2
ENSOART00000028700	ENSOART00000028700	ensembl:	-		19:59617360-59650468	3309	0.0644439443285366	0.355683549101218	0.264256499914003	0.17603129319015	0.0806941272461514	0.244189181912211	0.082570764173902	0.0962327414596617	0.099957788038481	3	12	8	6	3	9	3	3	3
ENSOART00000028802	ENSOART00000028802	ensembl:	-		22:49894248-49912921	4279	0.0498352446326543	0.160440417657476	0.0510881489959942	0.0453756757159934	0	0	0.0638529232651184	0	0	3	7	2	2	0	0	3	0	0
ENSOART00000028803	ENSOART00000028803	ensembl:	-		22:49957766-49966847	3611	0.216538218399987	0.16296827249736	0.151347403457394	0.48392762323418	0.24646879508736	0.0994491698040162	0.1765518887252	0.176368951254512	0.0915979841094803	11	6	5	18	10	4	7	6	3
ENSOART00000028801	ENSOART00000028801	ensembl:	-		22:49878158-49925021	1585	0.134539439610806	0.928199419539379	0.344804715384636	0.245000020679793	0.673859601406978	0.566449275438744	0.229843666583757	0.602714463388052	0.626044770888328	3	15	5	4	12	10	4	9	9
ENSOART00000028807	ENSOART00000028807	ensembl:	-		22:50019726-50141449	2378	0.149465720385239	0.659899997955547	0.367714364262169	0.285773257931277	0.112286319199964	0.30202771418192	0	0.223180643040384	0.0463639361675545	5	16	8	7	3	8	0	5	1
ENSOART00000028891	ENSOART00000028891	ensembl:	-		20:6823680-6926138	1436	0.841510814908502	1.50259096596536	1.14182999271381	0.811263996053214	0.68177795518472	0.937836457072155	0.697594793303492	1.03483704291093	0.921337940443826	17	22	15	12	11	15	11	14	12
ENSOART00000028890	ENSOART00000028890	ensembl:	-		20:5793328-5877325	294	0.241702518674001	0	0.74355846787027	0.660416722410667	0	0.610885024645592	0.619561584243632	0.722072883197325	0	1	0	2	2	0	2	2	2	0
ENSOART00000028893	ENSOART00000028893	ensembl:	-		20:9839577-9842754	1689	0.841713760800318	0.174209127290694	0.841362747177721	0.2873927122391	0.421560850555206	0.691020103676619	0.269613833285417	0.502757673558351	0.587496128986383	20	3	13	5	8	13	5	8	9
ENSOART00000028892	ENSOART00000028892	ensembl:	-		20:7198200-7388197	4911	0.0144696681918461	0.0399497252750168	0.0222567898140765	0.0395362485010662	0.0181295712858485	0.036571003308044	0.01854521541108	0.0216136660211783	0.0673509103276998	1	2	1	2	1	2	1	1	3
ENSOART00000028894	ENSOART00000028894	ensembl:	-		20:9842260-9847228	4074	0.314057454761602	0.120381030147175	0.61710668329712	0.381271509845333	0.371395895375623	1.0137455954074	0.514130534916898	0.104216704791367	0.920131803392026	18	5	23	16	17	46	23	4	34
ENSOART00000028897	ENSOART00000028897	ensembl:	-		20:18753984-18754927	866	0	0	0.126216044777055	0	0.102810998365822	0.207390527997464	0	0	0	0	0	1	0	1	2	0	0	0
ENSOART00000028896	ENSOART00000028896	ensembl:	-		20:17816337-17827019	799	0.444842907479473	0.368259344172695	0.683999341532726	0.364510356174098	0.22275662387073	0.674231726418156	0.113986924760718	0.531387803904915	0.827935721199834	5	3	5	3	2	6	1	4	6
ENSOART00000027545	ENSOART00000027545	ensembl:	-		1:215729276-215814381	1147	0	0.427578305858405	0	0	0	0.0782912804035764	0	0	0.288369939511189	0	5	0	0	0	1	0	0	3
ENSOART00000027541	ENSOART00000027541	ensembl:	-		1:206843280-206845185	1324	0	0	0.247665622606336	0	0.268920839609001	0	0	0.641357787492488	0	0	0	3	0	4	0	0	8	0
ENSOART00000028791	ENSOART00000028791	ensembl:	-		22:40704642-40781301	1327	0.053549766759726	0.369579741386278	0.329474287194965	0.146316892531075	0.201218437873033	0.135343027314095	0.0686326698446224	0.239965441966858	0.166169465269698	1	5	4	2	3	2	1	3	2
ENSOART00000028421	ENSOART00000028421	ensembl:	-		25:43997372-44012571	4830	0	0	0	0	0.03684938767551	0	0.056568666387462	0	0	0	0	0	0	2	0	3	0	0
ENSOART00000028423	ENSOART00000028423	ensembl:	-		25:44982647-44988918	5104	0.0278574591091245	0.0384390871523526	0.0856607325838007	0.057061868060953	0.0523152168999833	0.0351881264196325	0.124907694002096	0.124778268608942	0.108006896753962	2	2	4	3	3	2	7	6	5
ENSOART00000028424	ENSOART00000028424	ensembl:	-		25:45185753-45192629	733	0.193976086347846	0.267657709175454	0	0	0.242813836934124	0.24502073294107	0	0.289617227367004	0.752069851340004	2	2	0	0	2	2	0	2	5
ENSOART00000028425	ENSOART00000028425	ensembl:	-		18:1049661-1059936	946	9.31750484656345	12.8557625364219	8.43510751611861	7.90196287628577	8.74984214100336	6.07404181985704	8.08650813003334	8.97629715264329	12.120757389595	124	124	73	77	93	64	84	80	104
ENSOART00000028426	ENSOART00000028426	ensembl:	-		18:1078254-1105316	2408	1.44647321829133	1.05897257404012	1.40724204063579	1.29011638796502	1.55238788708817	1.04396433034278	1.58842123982798	1.36648095046936	2.47241049843633	49	26	31	32	42	28	42	31	54
ENSOART00000027953	ENSOART00000027953	ensembl:	-		3:48316038-48318998	2234	0.127263004598605	0.263419172778857	0.195708316520913	0.173824992290722	0.239048224760533	0.28133896509893	0.326105400417356	0.190053202918544	0.345467359644186	4	6	4	4	6	7	8	4	7
ENSOART00000027955	ENSOART00000027955	ensembl:	-		3:55987273-55990094	2658	0.133720648260383	0.258286135122777	0.534635696005708	0.109572526178745	0.0669610769272811	0.168890538293907	0.171323462911614	0.319472426877372	0	5	7	13	3	2	5	5	8	0
ENSOART00000027956	ENSOART00000027956	ensembl:	-		3:57359215-57360025	758	0.0937474148946654	0.129348436897593	0.144199333478799	0	0.234805465003579	0.473761150609898	0	0	0.436359262030783	1	1	1	0	2	4	0	0	3
ENSOART00000028429	ENSOART00000028429	ensembl:	-		18:3410439-3417300	1902	0	0	0	0	0.0935765207532666	0.0472135113685079	0.0957681944098989	0.0558068947581529	0	0	0	0	0	2	1	2	1	0
ENSOART00000028229	ENSOART00000028229	ensembl:	-		13:43509630-43526341	398	0.178544071583307	0	0	0	0	0	0	0.800085782638242	0	1	0	0	0	0	0	0	3	0
ENSOART00000028916	ENSOART00000028916	ensembl:	-		20:30663147-30666822	3559	0.11983422971797	0.137800594779317	0.0614234868091766	0.300054464776074	0.175044100028924	0.0756703718851926	0.0767706262015851	0.536837552385536	0.278808924377072	6	5	2	11	7	3	3	18	9
ENSOART00000028911	ENSOART00000028911	ensembl:	-		20:28077664-28085359	2499	0	0	0	0	0.249292497800297	0	0	0	0	0	0	0	0	7	0	0	0	0
ENSOART00000027724	ENSOART00000027724	ensembl:	-		2:49498792-49506319	1117	1.5909436213678	2.72196801710672	2.74002515813529	2.95502486894227	2.39040516014168	2.00944964541273	2.60899532247607	2.28063843502253	1.18445951878007	25	31	28	34	30	25	32	24	12
ENSOART00000027725	ENSOART00000027725	ensembl:	-		2:49498792-49500679	1080	2.43524451129662	3.4508915020968	0.809652553903183	0.898900538836741	1.15375000990997	0.997613239644642	1.01187192228484	0.982821424351915	0.306259556129013	37	38	8	10	14	12	12	10	3
ENSOART00000028041	ENSOART00000028041	ensembl:	-		3:219874504-219876643	2051	0.0346467774208466	0.095657289529794	0.159877759303164	0	0	0.26265780078406	0	0	0.322535661257273	1	2	3	0	0	6	0	0	6
ENSOART00000027639	ENSOART00000027639	ensembl:	-		17:70371117-70478033	3438	0.103382630330453	0.142650470279113	0.127170558204688	0.112950853047549	0.0776663371313307	0.208906894800641	0.0794725592354397	0.0926219143368297	0.288621571221059	5	5	4	4	3	8	3	3	9
ENSOART00000027634	ENSOART00000027634	ensembl:	-		17:68081737-68124857	2001	0.390764371135609	0.441138254863543	0.327745411624977	0.0485163709117281	0.133441712672421	0.0897552210123959	0.0910300378648814	0.47741250598204	0.550991705179633	11	9	6	1	3	2	2	9	10
ENSOART00000027636	ENSOART00000027636	ensembl:	-		17:69057571-69061534	3703	0.038397102698615	0.211874334951314	0.147587219520564	0.104867683709822	0.144216509347834	0.193956765953175	0.0737852170271244	0.0286645189927105	0.0893222577962013	2	8	5	4	6	8	3	1	3
ENSOART00000027637	ENSOART00000027637	ensembl:	-		17:69413175-69414609	874	2.03327691655359	5.27423394765045	3.37677918405056	1.77723127129278	3.15688431174263	5.03353593733312	1.87560067891363	1.82170561493147	3.15370252306764	25	47	27	16	31	49	18	15	25
ENSOART00000027631	ENSOART00000027631	ensembl:	-		17:66974821-66976941	823	0.604634209439939	0.595908039877996	0.66405282367515	1.06164194866259	1.0814080426008	1.09091385367	0.663977299274463	0.773837524884619	0.535861191768868	7	5	5	9	10	10	6	6	4
ENSOART00000027632	ENSOART00000027632	ensembl:	-		17:67098730-67119131	630	0.676968291375008	0.778463994951731	1.56147278252757	0.770486176145778	0.565160621654471	0.712557223468579	1.01195058759793	0.505451018238128	0.7000218425806	6	5	9	5	4	5	7	3	4
ENSOART00000027633	ENSOART00000027633	ensembl:	-		17:68037946-68085072	4831	0.073572652261664	0.304532411502777	0.181002847902181	0.200954788230942	0.221086207458096	0.390280335699383	0.13196623270269	0.175772657967306	0.273864889769682	5	15	8	10	12	21	7	8	12
ENSOART00000028716	ENSOART00000028716	ensembl:	-		7:9450814-9529923	558	1.91079759662301	1.40604061348516	1.37118577677152	1.56582674507045	1.11645511111638	1.12636424378317	1.79524394835809	2.09245851636214	0.790347241623258	15	8	7	9	7	7	11	11	4
ENSOART00000028717	ENSOART00000028717	ensembl:	-		7:10418948-10481314	4307	0.0495112634741415	0.0683165117237017	0.0507560226500718	0	0	0.0416996046542383	0	0.172512885258892	0.127993313450713	3	3	2	0	0	2	0	7	5
ENSOART00000028714	ENSOART00000028714	ensembl:	-		7:8239582-8395732	4038	0	0	0	0	0	0	0.0225546193372496	0.0525729142298201	0	0	0	0	0	0	0	1	2	0
ENSOART00000028998	ENSOART00000028998	ensembl:	-		14:60259415-60261145	892	0.239063914555076	0.439781761392779	0.245074203535717	0.217670982498583	0.0998142652295985	0.201345512607404	0.306307913286369	0.237992631905845	0.618012557211012	3	4	2	2	1	2	3	2	5
ENSOART00000028999	ENSOART00000028999	ensembl:	-		14:60259415-60261145	702	0.303767823052888	1.5367662084312	0.311404828424301	0.276584781180536	0	0.511554062909263	0.518949019280991	0	0.628224730521051	3	11	2	2	0	4	4	0	4
ENSOART00000028995	ENSOART00000028995	ensembl:	-		14:60169049-60212864	1141	0.436120906546074	1.54727019804023	0.574775257372111	0.680674904079705	0.624028287982246	0.629467050240671	0.478924905611642	0.465138973838768	0.676401473659169	7	18	6	8	8	8	6	5	7
ENSOART00000028996	ENSOART00000028996	ensembl:	-		14:60175227-60212864	1022	0.278185471891667	0.767681665679762	0.21390038116816	0.854923017367233	0.261268950154124	0.527114627600887	0.534690134347244	0.311579394804325	1.29456094175864	4	8	2	9	3	6	6	3	12
ENSOART00000028997	ENSOART00000028997	ensembl:	-		14:60259415-60261145	1039	0.136847421841166	0.0943658471302941	0.105200283712156	0.0934372071168123	0.0856923239507236	0.0864293538237749	0.0876569325157015	0.20432091208856	0.10611495688782	2	1	1	1	1	1	1	2	1
ENSOART00000028990	ENSOART00000028990	ensembl:	-		14:59279019-59284165	979	0.145234393557683	0.300550782424906	0.111647696401358	0.0991636958063003	0	0.183452704030443	0.0930291653562961	0.108421566731366	0.112618427177165	2	3	1	1	0	2	1	1	1
ENSOART00000028991	ENSOART00000028991	ensembl:	-		14:59293393-59294874	1331	0.32042826714219	0.515796053460813	0.574847230231786	0.510570103201034	0.20061372431068	0.674547033486408	0.342132054409519	0.23924428361384	0.662680331819351	6	7	7	7	3	10	5	3	8
ENSOART00000028992	ENSOART00000028992	ensembl:	-		14:59424260-59580894	2284	0.342346544064078	0.601159848648285	0.574325124871384	0.297534504098326	0.194833366694496	0.117911932372767	0.119626382947216	0.4647316717601	0.53099292568778	11	14	12	7	5	3	3	10	11
ENSOART00000027468	ENSOART00000027468	ensembl:	-		1:80922455-80924360	1290	20.4984615226623	13.5331444781845	23.6413838457439	29.8770162813459	20.5604769842664	13.3628920036855	31.8391012681533	24.1912074397672	17.1788363563323	372	178	279	397	298	192	451	294	201
ENSOART00000027460	ENSOART00000027460	ensembl:	-		1:65619140-65732215	5294	0.0268576636367532	0	0	0	0.0504376401695344	0	0.0344070845802092	0	0	2	0	0	0	3	0	2	0	0
ENSOART00000027463	ENSOART00000027463	ensembl:	-		1:72035272-72059706	3146	0	0.0311653258640736	0.034743513915108	0	0	0.0570884288766065	0	0	0	0	1	1	0	0	2	0	0	0
ENSOART00000028500	ENSOART00000028500	ensembl:	-		9:8584-16683	5252	0	0	0	0	0	0	0	0.0404206831035822	0.0629779742230262	0	0	0	0	0	0	0	2	3
ENSOART00000028509	ENSOART00000028509	ensembl:	-		9:13638565-13655514	452	8.17777106510762	23.0004799424338	10.8824826564779	11.1686403232459	13.5867604622324	13.9043245818426	5.23848331394443	14.3248396982974	13.9033734532169	52	106	45	52	69	70	26	61	57
ENSOART00000028508	ENSOART00000028508	ensembl:	-		9:13128940-13142508	4719	0	0	0	0	0	0	0.173679808734093	0.067479156916724	0.0700911889424314	0	0	0	0	0	0	9	3	3
ENSOART00000027854	ENSOART00000027854	ensembl:	-		24:29711793-29843090	694	0.409662179068133	0.706674808097393	0.944983528330804	0.419659617554905	0.256458994917454	1.29369178900635	0.262465570270357	1.07062391471188	0.635466514158182	4	5	6	3	2	10	2	7	4
ENSOART00000027856	ENSOART00000027856	ensembl:	-		24:31053456-31074351	1926	0.0368954000468102	0.101865576752652	0.0567513472362044	0	0	0.0466251810087757	0	0.0551114817393597	0.171734330539633	1	2	1	0	0	1	0	1	3
ENSOART00000027853	ENSOART00000027853	ensembl:	-		24:29309747-29489513	3589	0.13864975045112	0.13664873692382	0.0304550278007606	0.135248339641081	0	0.050041849330121	0.0761289101842969	0.17745006491503	0	7	5	1	5	0	2	3	6	0
ENSOART00000027859	ENSOART00000027859	ensembl:	-		24:34830626-34857935	2638	0.377242046408446	0.334616242601194	0.165736307470705	0.404811918172118	0.573565912721868	0.816813933018621	0.793998407601002	0.804736268612637	0.62691493673111	14	9	4	11	17	24	23	20	15
ENSOART00000028226	ENSOART00000028226	ensembl:	-		13:41135501-41273769	2031	0.48998745368069	1.44869093522943	0.269086890145076	0.382397865856693	0.613515514870888	0.574659259039788	0.224213571845923	0.470360622584964	0.597138277829094	14	30	5	8	14	13	5	9	11
ENSOART00000028224	ENSOART00000028224	ensembl:	-		13:41054740-41057519	1274	0.557974070763107	0.615832544995853	1.02963782198292	0.914423154107077	0.978061232890717	1.55042731584507	0.92927568991479	1.99958644577721	2.16352904643729	10	8	12	12	14	22	13	24	25
ENSOART00000028221	ENSOART00000028221	ensembl:	-		13:40275072-40320721	2301	0.0308824600131058	0.17048471584631	0	0.253145392944897	0	0	0.0395808574027874	0.184519276540646	0.0958308910964316	1	4	0	6	0	0	1	4	2
ENSOART00000028075	ENSOART00000028075	ensembl:	-		21:6805482-6809351	1322	7.04380495378626	5.04482156710705	10.997096626712	9.03252250976344	9.69475430557727	10.119161440948	10.8153761413308	10.5182066891139	7.0054218505507	131	68	133	123	144	149	157	131	84
ENSOART00000028073	ENSOART00000028073	ensembl:	-		21:637865-671799	1470	0.580258535464293	0.0666980375295072	0.074355846787027	0.330208361205333	0.544932381750031	0.488586329472521	0.247824633697453	0.57765830655786	0.300009361105972	12	1	1	5	9	8	4	8	4
ENSOART00000028071	ENSOART00000028071	ensembl:	-		3:223888905-223903339	1543	0.138201563048041	1.01700725543635	0.566704315110458	0.377503272304736	0.576797679235552	0.814603404881861	0.177074957000286	0.550329041244365	0.357269734952834	3	16	8	6	10	14	3	8	5
ENSOART00000029069	ENSOART00000029069	ensembl:	-		8:23042588-23172457	1385	0	0	0.23675760601501	0	0	0	0	0	0.0796053719902127	0	0	3	0	0	0	0	0	1
ENSOART00000028334	ENSOART00000028334	ensembl:	-		10:81369406-81392785	5257	0	0	0	0.0738681820006604	0.101585264241018	0.034164009367663	0.0173246248590097	0.121146715423253	0	0	0	0	4	6	2	1	6	0
ENSOART00000028332	ENSOART00000028332	ensembl:	-		10:81079684-81214260	1126	0	0.174238988299829	0	0	0	0	0	0.188534127584382	0	0	2	0	0	0	0	0	2	0
ENSOART00000028333	ENSOART00000028333	ensembl:	-		10:81150218-81227144	629	0	0	0	0	0	0	0.434382605169223	0	0.350567377444975	0	0	0	0	0	0	3	0	2
ENSOART00000028132	ENSOART00000028132	ensembl:	-		23:330330-331108	647	0.549350051122255	0.606314267638885	0	0	0	0.138794588288875	0.422297772258797	0.328113489428151	0	5	4	0	0	0	1	3	2	0
ENSOART00000028133	ENSOART00000028133	ensembl:	-		23:657340-807916	3238	0.0439112017581752	0.363482663365019	0.0675127206775353	0.0599637172293811	0.0549668136110911	0.110905173614053	0.0843813028571469	0.0983428478968563	0.238349006005285	2	12	2	2	2	4	3	3	7
ENSOART00000028134	ENSOART00000028134	ensembl:	-		23:1028622-1062903	1313	0	0	0	0.517569541021002	0	0	0	0	0	0	0	0	7	0	0	0	0	0
ENSOART00000027375	ENSOART00000027375	ensembl:	-		12:48573125-48625091	662	2.04017220770632	5.18538309104315	2.14661885193833	2.19972639413221	1.07555328789689	2.71245347906468	1.65078803031364	1.4430550218581	2.1650977684045	19	35	13	15	8	20	12	9	13
ENSOART00000027371	ENSOART00000027371	ensembl:	-		12:43458472-43471060	945	0.15045975798198	0	0	0	0	0.190053118778629	0	0	0	2	0	0	0	0	2	0	0	0
ENSOART00000027370	ENSOART00000027370	ensembl:	-		12:41312990-41316656	3499	0.284413980687477	0.560596606544913	0.0937151427067131	0.0554908592136999	0.12717902530158	0.461858818489573	0.0520580468041234	0	0.220569900384427	14	20	3	2	5	18	2	0	7
ENSOART00000027844	ENSOART00000027844	ensembl:	-		24:10232183-10300719	4082	0.121904447420154	0	0	0	0.0654132452370198	0	0.0223115024213165	0.0780093438241109	0.0270096619810006	7	0	0	0	3	0	1	3	1
ENSOART00000027173	ENSOART00000027173	ensembl:	-		4:113091309-113093882	2519	0.0564448079765666	0.311461160113028	0	0	0	0.427718260744825	0	0	0.175074934825636	2	8	0	0	0	12	0	0	4
ENSOART00000027172	ENSOART00000027172	ensembl:	-		4:113085240-113104158	4473	0.0794610961493626	0.570088521861975	0.195489550238193	0.173630687582147	0.179085759260573	0.321156550632353	0.0610835364747242	0.18984075802371	0.147891938573366	5	26	8	8	9	16	3	8	6
ENSOART00000027170	ENSOART00000027170	ensembl:	-		4:112000112-112124900	714	0.0995245665128241	0.54941923131983	0.612342267657869	0.135968148731608	0.249275269569626	0.754497408134603	0.127556796756042	0.297324128375369	0.617666331688765	1	4	4	1	2	6	1	2	4
ENSOART00000027177	ENSOART00000027177	ensembl:	-		4:113596978-113732486	3384	0.063015665420546	0.0289734382885271	0.0968999067171362	0	0	0.0265366721698883	0.0538271589147836	0.156833206013603	0	3	1	3	0	0	1	2	5	0
ENSOART00000027176	ENSOART00000027176	ensembl:	-		4:113208235-113213701	5249	0.311468766198298	0.84082441787405	1.02042598356236	0.425389395784047	0.389998211445098	0.496030902283926	0.329653371357273	0.687544345631593	0.903177107632653	23	45	49	23	23	29	19	34	43
ENSOART00000027174	ENSOART00000027174	ensembl:	-		4:113111152-113112925	1203	1.71354079579478	0.326089219586333	0.636011357804246	0.564895101712864	1.62765277414008	3.05992394422655	0.681292616306057	1.23526682761438	1.28308242966768	29	4	7	7	22	41	9	14	14
ENSOART00000027179	ENSOART00000027179	ensembl:	-		4:116582528-116590679	5264	0.0540094134257758	0.279482537988206	0.0622927971753019	0.0922124412940425	0.0338112732660929	0.0341185785041421	0	0	0	4	15	3	5	2	2	0	0	0
ENSOART00000027178	ENSOART00000027178	ensembl:	-		4:114195696-114243135	5044	0.197296692788557	0.194441665969533	0.108349618137321	0.0769875164110769	0.123509506741265	0.195801387825795	0.0361124317540895	0.0631312730947701	0.109291673479822	14	10	5	4	7	11	2	3	5
ENSOART00000027580	ENSOART00000027580	ensembl:	-		1:263400448-263418759	2547	0.223272279096673	0.308037166205229	0.171657785279827	0.152463695633087	0.24459440596896	0.211508107345154	0.107273913879639	0.166697626745201	0.216437848854426	8	8	4	4	7	6	3	4	5
ENSOART00000027587	ENSOART00000027587	ensembl:	-		17:3621722-3719234	824	0	0.47607443102228	0.132649386865206	0.353451182746485	0	0.21796140442452	0.331585750790584	0.386449200837404	0.802816312182848	0	4	1	3	0	2	3	3	6
ENSOART00000027584	ENSOART00000027584	ensembl:	-		1:269392468-269440315	4425	0.128514010137678	0.110832161993128	0.123506321781841	0.0877570695542309	0.140786881808574	0.142036440232996	0.102910229247247	0.0959500238011361	0.0747480950552166	8	5	5	4	7	7	5	4	3
ENSOART00000027585	ENSOART00000027585	ensembl:	-		1:270928864-271050083	926	0	0.529624532202581	0.826265295289965	1.25807246040218	1.1534205920411	0.58176150044072	0.885091811464564	1.03164408690071	0.833449332014159	0	5	7	12	12	6	9	9	7
ENSOART00000028921	ENSOART00000028921	ensembl:	-		20:35382426-35386180	1282	1.71885651219508	5.27870532518245	4.6043147126392	5.7552071940499	6.31769268035849	6.23291639275412	4.33328306689555	2.98066279085823	4.3859626830073	31	69	54	76	91	89	61	36	51
ENSOART00000027706	ENSOART00000027706	ensembl:	-		2:24940665-24945597	4489	0	0	0.0730472898932477	0.0648794329657171	0.0594824831939218	0	0	0	0.098243208025346	0	0	3	3	3	0	0	0	4
ENSOART00000027707	ENSOART00000027707	ensembl:	-		2:25258013-25350946	2301	0	0	0.190009725818218	0	0	0	0	0	0	0	0	4	0	0	0	0	0	0
ENSOART00000027709	ENSOART00000027709	ensembl:	-		2:27154702-27308031	3311	0.171753094188833	0.148122113204346	0.264096876537432	0.205245788994435	0.134400304901911	0.135581712710723	0.165041775083927	0.192349224699499	0.366290499024733	8	5	8	7	5	5	6	6	11
ENSOART00000028530	ENSOART00000028530	ensembl:	-		9:26378604-26419029	3217	0.0220890707150004	0	0.0339767158150232	0	0.0553256271286022	0	0.0566214192625514	0.131979749866344	0	1	0	1	0	2	0	2	4	0
ENSOART00000028623	ENSOART00000028623	ensembl:	-		6:91393630-91434054	442	0	0	0.741876208893188	0	0	0	0	0	1.49665303447662	0	0	3	0	0	0	0	0	6
ENSOART00000028868	ENSOART00000028868	ensembl:	-		15:49855712-49857599	1584	5.29537219777952	18.8229171951633	6.14178199151652	4.10634109786784	8.25977402716583	13.0931938083415	2.9896394670491	5.15981247784755	11.4845802097454	118	304	89	67	147	231	52	77	165
ENSOART00000028869	ENSOART00000028869	ensembl:	-		15:50862827-50924655	4989	0.569915631185302	1.65133219219359	1.29269331238487	1.30375712548059	1.32014735186596	0.953782593985057	0.894457249086483	1.40419946137111	1.21543754669095	40	84	59	67	74	53	49	66	55
ENSOART00000027516	ENSOART00000027516	ensembl:	-		1:163581126-163587857	2505	0.454031532821738	0.548123390943187	0.261803819824981	0.232529959746989	0.106593559703599	0.358412016594974	0.145430024564972	0.29661197477447	0.396120144454292	16	14	6	6	3	10	4	7	9
ENSOART00000028479	ENSOART00000028479	ensembl:	-		18:66848632-66853529	1713	0.12448628825635	0.229004863492328	0.191423983847513	0.113346477751743	0.259777822259328	0.262061325618917	0.106334562619748	0.18589266870404	0	3	4	3	2	5	5	2	3	0
ENSOART00000028478	ENSOART00000028478	ensembl:	-		18:66590600-66596940	624	0.455617872232827	1.25732477936653	0.350330431977339	0.466736818242154	0	0.287820828919558	0.583817646691114	0	0	4	8	2	3	0	2	4	0	0
ENSOART00000028472	ENSOART00000028472	ensembl:	-		18:59958121-60126952	2261	0.251514593038136	0	0.0966856212091373	0.171749240503084	0.078718506179882	0.15882837335794	0.0805621874248685	0.0469459150066373	0.097526262898226	8	0	2	4	2	4	2	1	2
ENSOART00000028477	ENSOART00000028477	ensembl:	-		18:66487432-66488377	767	0.185377407161631	0.511454147538929	0	0	0	0.351122364458149	0.118742572208362	0	0	2	4	0	0	0	3	1	0	0
ENSOART00000028476	ENSOART00000028476	ensembl:	-		18:66302709-66307716	3681	1.69936323095323	2.58448771692424	2.31625297042457	1.819779085958	1.93432460542633	1.95125694446163	1.90502384660771	3.02779317669884	2.27632169648912	88	97	78	69	80	80	77	105	76
ENSOART00000028475	ENSOART00000028475	ensembl:	-		18:62943201-62946368	1920	0.111065110303712	0.357564868310595	0.0569286951963175	0	0	0	0.047435183793653	0.11056741023959	0.229694667096759	3	7	1	0	0	0	1	2	4
ENSOART00000027401	ENSOART00000027401	ensembl:	-		12:78703719-78805612	2154	0.0660095038500331	0	0	0	0	0.0833798501605405	0	0	0.153556323407304	2	0	0	0	0	2	0	0	3
ENSOART00000028451	ENSOART00000028451	ensembl:	-		18:25043084-25049333	4770	0.04470545320401	0	0	0	0	0	0.0572802219395056	0	0	3	0	0	0	0	0	3	0	0
ENSOART00000028453	ENSOART00000028453	ensembl:	-		18:32955015-32956433	499	5.41320241082798	12.3824084066051	6.57181510836485	7.00385830660771	6.95617868747656	10.4355358961456	4.38004679786625	6.3814457212429	10.1634007186035	38	63	30	36	39	58	24	30	46
ENSOART00000029108	ENSOART00000029108	ensembl:	-		8:79151783-79209776	866	0.164185301723985	0	0	0	0	0	0	0	0.127313441346934	2	0	0	0	0	0	0	0	1
ENSOART00000029103	ENSOART00000029103	ensembl:	-		8:67232575-67348942	1536	1.15695574548687	1.21320404370591	0.925170364572377	0.695243385506542	0.579426314492484	0.526055991502283	0.889354384582728	1.79672041639335	1.1484733354838	25	19	13	11	10	9	15	26	16
ENSOART00000029107	ENSOART00000029107	ensembl:	-		8:77841009-77843498	2019	0	1.11726931267689	0.378960705021549	0.528922159553268	0.440811698395471	0.755984819020019	0	0.262864571149101	0	0	23	7	11	10	17	0	5	0
ENSOART00000028279	ENSOART00000028279	ensembl:	-		10:10283950-10359028	1257	0.169645991872019	0.624161226988637	0.434777624411017	0	0.141593112547902	0.142880029630711	0.144909392018797	0	0.263134702163352	3	8	5	0	2	2	2	0	3
ENSOART00000028271	ENSOART00000028271	ensembl:	-		10:8590717-8719711	1835	4.7647060784993	3.20691196152087	5.89733712388636	11.5862646019436	7.0329697637918	3.7185100056681	3.37477536970499	3.06576012697022	8.83215974306306	123	60	99	219	145	76	68	53	147
ENSOART00000028275	ENSOART00000028275	ensembl:	-		10:8982633-9090666	2937	0	0	0.0744317976009055	0.132218261075067	0.0606001166063034	0.0611509013434812	0	0	0.0750789514514433	0	0	2	4	2	2	0	0	2
ENSOART00000028274	ENSOART00000028274	ensembl:	-		10:8809479-8827730	3044	0	0.0644523984315399	0.179538591946337	0	0	0.117973374560546	0.0897590862849677	0.104610427559139	0.10865976367258	0	2	5	0	0	4	3	3	3
ENSOART00000027230	ENSOART00000027230	ensembl:	-		5:78673827-78682818	906	0.313803037829232	0.216548676407955	0.120643592469017	0	0.196448722376063	0.990973622042394	0.603149356846449	0.468630083134688	0.851847772014472	4	2	1	0	2	10	6	4	7
ENSOART00000027235	ENSOART00000027235	ensembl:	-		5:84432692-84542717	1093	3.83705680282256	2.8714404302622	6.90063982720996	7.10567306088695	5.29300150410214	3.77859062734652	6.49905611367501	6.89503630551737	4.5391432007106	59	32	69	80	65	46	78	71	45
ENSOART00000027238	ENSOART00000027238	ensembl:	-		5:90385180-90394493	2150	0.36368349146156	1.00359098936105	0.965990813323139	0.406386662208982	0.372581674963974	0.835183350298055	0.381206984844738	0.493696343395381	1.53842009590388	11	22	19	9	9	20	9	10	30
ENSOART00000027782	ENSOART00000027782	ensembl:	-		2:159475811-159552022	1432	0	0	0	0	0	0.188066238505168	0	0	0	0	0	0	0	0	3	0	0	0
ENSOART00000027783	ENSOART00000027783	ensembl:	-		2:160136348-160361056	903	1.25952269071811	0.543114415082603	1.69475611822824	1.29011638796502	1.87270146205205	0.99426589321197	1.61364771606078	1.41056098112966	1.70935566211542	16	5	14	12	19	10	16	12	14
ENSOART00000027785	ENSOART00000027785	ensembl:	-		2:161787904-161972956	1946	0.0365162078572232	0	0.0561680857024305	0	0.0457524792316556	0	0.0468014146371089	0	0	1	0	1	0	1	0	1	0	0
ENSOART00000028004	ENSOART00000028004	ensembl:	-		3:132180519-132308558	4058	0.052549288265926	0.048347240223166	0.107740852416885	0	0.0438596703974157	0.0221291519524155	0.0673303742364321	0	0.0543388073959805	3	2	4	0	2	1	3	0	2
ENSOART00000027591	ENSOART00000027591	ensembl:	-		17:12044770-12054104	3261	0	0	0	0	0	0	0.0837861572068205	0	0	0	0	0	0	0	0	3	0	0
ENSOART00000027593	ENSOART00000027593	ensembl:	-		17:12837002-12840634	2511	0	0	0.174118828796383	0.0386623887671716	0.24810113580364	0	0	0	0	0	0	4	1	7	0	0	0	0
ENSOART00000027595	ENSOART00000027595	ensembl:	-		17:17669436-17673568	4027	0.10590762939316	0.146133208837339	0.352883456663315	0.0723227649821465	0.176810597613048	0.0668762983708469	0.0678486860321434	0.052716520402288	0.191649883646663	6	6	13	3	8	3	3	2	7
ENSOART00000027594	ENSOART00000027594	ensembl:	-		17:16033122-16185075	2187	0	0	0	0	0	0	0.166576228411182	0	0	0	0	0	0	0	0	4	0	0
ENSOART00000028749	ENSOART00000028749	ensembl:	-		7:78429629-78430923	643	11.9393632894721	35.9972732899271	19.0399304857148	15.7021008588091	18.2713589897978	23.0389808334553	13.0302350141245	21.4602247732171	23.8335701506519	108	236	112	104	132	165	92	130	139
ENSOART00000028748	ENSOART00000028748	ensembl:	-		7:78022977-78024721	1455	0	0	0.0751224019085427	0	0.0611919756596576	0	0	0.291806773415826	0.0757755602793433	0	0	1	0	1	0	0	4	1
ENSOART00000028740	ENSOART00000028740	ensembl:	-		7:61009864-61035664	1424	0	0	0	0	0	0	0	0	0.309700674737204	0	0	0	0	0	0	0	0	4
ENSOART00000028743	ENSOART00000028743	ensembl:	-		7:61937799-62039205	2215	0.385092572068854	0.664196875832919	0.296080617905904	0.21914505235749	0.16074545898073	0.324253681410657	0.164470524395149	0.239604320158029	0.099551639012591	12	15	6	5	4	8	4	5	2
ENSOART00000027920	ENSOART00000027920	ensembl:	-		3:2690045-2693980	2586	21.440461817548	39.8984130185651	24.5586780749763	25.1150244515871	28.3255404708852	33.3992045875276	20.425530677141	21.8775977050374	25.7510083361895	780	1052	581	669	823	962	580	533	604
ENSOART00000027921	ENSOART00000027921	ensembl:	-		3:2878616-2887333	716	0.297828228747385	0.41094862568992	0.763289767995319	0.677941747167374	0.621507555209816	1.12852235048535	0.127200492854489	0.592987228100597	0.615941006739914	3	3	5	5	5	9	1	4	4
ENSOART00000027922	ENSOART00000027922	ensembl:	-		3:2917466-2923957	6251	0.557208048255562	1.34933441172283	0.66449536030867	0.388262910711758	0.654967401015939	0.89048846014061	0.422495779324	0.628276181684571	0.723127460814415	49	86	38	25	46	62	29	37	41
ENSOART00000027923	ENSOART00000027923	ensembl:	-		3:3005589-3006413	441	0	0.444882314797296	0.495705645246847	0	0	0.610682207572337	0	0	0	0	2	2	0	0	3	0	0	0
ENSOART00000027924	ENSOART00000027924	ensembl:	-		3:3228239-3230594	1251	0	0	0	0	0	0	0.145604401093228	0	0.0881322463680612	0	0	0	0	0	0	2	0	1
ENSOART00000027925	ENSOART00000027925	ensembl:	-		3:3245487-3331990	5343	0.053210846392155	0.146840850144997	0.0409145030046527	0.0181698031432469	0.0999501654716507	0.134422965436011	0.119320394944169	0.0794645059554609	0.0825404755429119	4	8	2	1	6	8	7	4	4
ENSOART00000027927	ENSOART00000027927	ensembl:	-		3:3564482-3676554	5256	0.02705184004813	0.31721619298072	0.103979351956744	0.240117267223513	0.0677418553352962	0.153733257790622	0.0693116840820501	0.0403899215487088	0.251720183119736	2	17	5	13	4	9	4	2	12
ENSOART00000027929	ENSOART00000027929	ensembl:	-		3:9450973-9525539	776	0	0.379174247414927	0.281709007157035	0	0	0	0	0	0.142079175523769	0	3	2	0	0	0	0	0	1
ENSOART00000028944	ENSOART00000028944	ensembl:	-		14:11828068-11908807	2077	0	0.0944598463291321	0.10525093382468	0.0934821937355493	0	0	0	0	0	0	2	2	2	0	0	0	0	0
ENSOART00000028943	ENSOART00000028943	ensembl:	-		14:11341801-11344111	1350	0	0.217954974810358	0	0	0	0	0	0	0	0	3	0	0	0	0	0	0	0
ENSOART00000028942	ENSOART00000028942	ensembl:	-		14:11004860-11042730	3299	2.02541560372994	5.76750487177819	4.14174463001356	1.4713740253769	2.58998712714359	3.53794705074729	1.51828298710434	3.57143830445846	4.07719827928451	94	194	125	50	96	130	55	111	122
ENSOART00000028941	ENSOART00000028941	ensembl:	-		14:9763082-9919673	3630	0.13708373398597	0.378250439204596	0.481810183006601	0.267441482629113	0.34326446575834	0.222595593098487	0.150538103940188	0.380132583964212	0.242982788333762	7	14	16	10	14	9	6	13	8
ENSOART00000028940	ENSOART00000028940	ensembl:	-		14:7563372-7727558	5748	0.0865716691665049	0.136494548073194	0.190179609542864	0.18578528882012	0.123872003581723	0.0780986518415457	0.0792236890081888	0.147730986541415	0.153449464448775	7	8	10	11	8	5	5	8	8
ENSOART00000027415	ENSOART00000027415	ensembl:	-		1:967722-968777	828	0	0	0	0.468991585480039	0.430013516476228	0.542163104813049	0	0.256388197657021	0.266312657503489	0	0	0	4	4	5	0	2	2
ENSOART00000027416	ENSOART00000027416	ensembl:	-		1:1039061-1164690	1812	0.0392166338245896	0.27065801148984	0.180965388703526	0	0.0491359407200893	0	0.100524892807742	0.175736281175508	0.182538808288815	1	5	3	0	1	0	2	3	3
ENSOART00000027417	ENSOART00000027417	ensembl:	-		1:1045642-1161882	1160	0.30640472678974	0.59183150616926	0.376907223368723	0.334762959290924	0	0.232164528913276	0	0.183008127293115	0.475230345717433	5	7	4	4	0	3	0	2	5
ENSOART00000027410	ENSOART00000027410	ensembl:	-		1:485106-684294	1635	0.826051377065187	2.15949218436632	1.00285496607769	0.890653744902459	0.762110098289158	1.15317694297475	0.835503568635517	0.584282828422056	0.674332967623514	19	36	15	15	14	21	15	9	10
ENSOART00000027411	ENSOART00000027411	ensembl:	-		1:522174-679187	1640	0.736835079395493	0.956854997035543	0.133296457045036	0.177587667428722	0.108525940532142	0.437940185563784	0.277669368548213	0.323611932408557	0.470593952100678	17	16	2	3	2	8	5	5	7
ENSOART00000027413	ENSOART00000027413	ensembl:	-		1:891736-948267	539	0	0.727802098631463	1.01394336527764	0.720454606266182	0.330208798650674	0.999464099087397	0.337942682314708	0.590786904434175	1.22731102270625	0	4	5	4	2	6	2	3	6
ENSOART00000027418	ENSOART00000027418	ensembl:	-		1:1970371-2157301	894	0	0.438797909577582	0.122262969549138	0	0	0	0	0.356190314865795	0.246651991513299	0	4	1	0	0	0	0	3	2
ENSOART00000028538	ENSOART00000028538	ensembl:	-		9:37917875-38082193	1323	0.0537116708164447	0.296511966109115	0	0	0	0.0678761138495103	0	0.240690961065775	0	1	4	0	0	0	1	0	3	0
ENSOART00000028534	ENSOART00000028534	ensembl:	-		9:32671514-32718300	1031	0	0.190293987221734	0	0	0.17263098202979	0	0	0	0.320815053946977	0	2	0	0	2	0	0	0	3
ENSOART00000029120	ENSOART00000029120	ensembl:	-		8:90488039-90493525	5388	0.11873330277457	0.16383029843763	0.344891250759259	0.0360361017796466	0.115623970304926	0.266617158681981	0.0676136250065433	0.256102687414642	0.184164989208983	9	9	17	2	7	16	4	13	9
ENSOART00000029121	ENSOART00000029121	ensembl:	-		8:90495296-90500901	2633	0.431959358039671	0.55875278388527	0.415173716540973	0.368709677912526	0.236605374858694	0.170494132466846	0.172950157394253	0.120939666346381	0.209368477414441	16	15	10	10	7	5	5	3	5
ENSOART00000028047	ENSOART00000028047	ensembl:	-		3:220536741-220562808	1559	31.9168394495827	90.5909513855047	38.9138804296379	17.0001176953576	32.4842622980029	50.7363477563568	16.2979249790631	31.7278127693	47.8772345686058	700	1440	555	273	569	881	279	466	677
ENSOART00000028042	ENSOART00000028042	ensembl:	-		3:220210402-220211969	1390	2.96607377337762	4.86856131430496	3.14558754449162	1.81590842665724	2.24106616791977	3.03582708943356	1.57240528930594	2.51998241466923	4.04518284864414	58	69	40	26	35	47	24	33	51
ENSOART00000028043	ENSOART00000028043	ensembl:	-		3:220399814-220402100	1575	0.45133902612838	1.05859575257566	0.416392742007351	0	0.56507861527648	0.798052732528706	0.173477243588217	0.471754283688919	1.4000436851612	10	17	6	0	10	14	3	7	20
ENSOART00000028048	ENSOART00000028048	ensembl:	-		3:220536741-220543882	5729	0.942976543147786	2.99590105792703	0.877672413249247	0.864224850394967	0.683563025760348	1.53580394806394	0.619949674786931	1.25987790896151	1.67427614017234	76	175	46	51	44	98	39	68	87
ENSOART00000028049	ENSOART00000028049	ensembl:	-		3:220872828-220966136	2530	0.028087170154212	0.232600170746232	0.172811217038624	0.0767440776240063	0.175889094675979	0.106446977683558	0	0.0419544323438762	0	1	6	4	2	5	3	0	1	0
ENSOART00000027425	ENSOART00000027425	ensembl:	-		1:5382033-5386867	4767	0.089467175071587	0.246896761899713	0.114645578746517	0.122191640269815	0.0560136075220296	0.282511674502961	0.114632539816002	0.200399082120844	0.2312847497513	6	12	5	6	3	15	6	9	10
ENSOART00000027427	ENSOART00000027427	ensembl:	-		1:5546396-5582498	4751	0	0	0	0.0204338577550764	0	0.0378026093971383	0.0383395297342933	0	0	0	0	0	1	0	2	2	0	0
ENSOART00000029058	ENSOART00000029058	ensembl:	-		16:71357625-71364699	1643	9.7777338807673	18.7439224590925	8.11668061478024	6.79509719558875	6.71726570532699	6.12023972744431	9.5891972893744	9.10926133981052	6.91173648834478	226	314	122	115	124	112	173	141	103
ENSOART00000029059	ENSOART00000029059	ensembl:	-		16:71358943-71362737	533	0.800168899749072	1.2880385500119	1.23042883426187	0.364282394725583	1.16882167355148	1.51598874849439	0.341746915136262	0.995729022795561	0.620563453319575	6	7	6	2	7	9	2	5	3
ENSOART00000029056	ENSOART00000029056	ensembl:	-		16:71343670-71362737	4457	0	0.0880155555670537	0.0735717487841124	0.0871269986038752	0	0.0604242435583129	0	0.095261129755447	0.0742114248641089	0	4	3	4	0	3	0	4	3
ENSOART00000029057	ENSOART00000029057	ensembl:	-		16:71345052-71346827	1386	0.256442628482034	0.495327956101257	0.394311308719083	0.140088395662869	0.128414532808595	0.518197622167825	0.0657110771167488	0.0765834876118375	0	5	7	5	2	2	8	1	1	0
ENSOART00000029054	ENSOART00000029054	ensembl:	-		16:71256097-71289440	1710	1.74590266390435	7.22675114636299	4.47467978123826	1.75995263393299	3.43520401279038	5.25042164661058	1.06516146148429	2.91742780702358	3.73951943921665	42	126	70	31	66	100	20	47	58
ENSOART00000029055	ENSOART00000029055	ensembl:	-		16:71256097-71289440	4723	0.0301046943241523	0.0830585075507852	0.208284533769292	0.0205549985590447	0	0.0380267197217455	0.0385668231563895	0	0.11671971226598	2	4	9	1	0	2	2	0	5
ENSOART00000029052	ENSOART00000029052	ensembl:	-		16:70982405-70983690	926	0.383833135071381	4.13067919809171	2.00677544178282	0	0	2.61787845698902	0.885091811464564	0	1.42877028345284	5	39	17	0	0	27	9	0	12
ENSOART00000029053	ENSOART00000029053	ensembl:	-		16:71180514-71184442	2592	0.0548551200975969	0.0756917827259288	0.210847019245621	0	0.171681870960736	0	0	0	0.0850720989247257	2	2	5	0	5	0	0	0	2
ENSOART00000029050	ENSOART00000029050	ensembl:	-		16:70842533-70846169	2700	3.63315707528685	4.39530079387449	1.8622908353722	1.1865487112645	0.92300000792798	1.46311087349776	1.28170967924834	2.20151999054829	2.32752770402001	138	121	46	33	28	44	38	56	57
ENSOART00000029051	ENSOART00000029051	ensembl:	-		16:70982405-71011669	2020	0.140745322907566	0.388401317982533	0.595274995262036	0.865080518563675	0.969339746183424	0.311144182193569	0.0901738147364494	1.47131286497039	0.491228198939604	4	8	11	18	22	7	2	28	9
ENSOART00000027669	ENSOART00000027669	ensembl:	-		17:71765828-71768542	2630	0.135144290143003	0.372913978384154	0.124680336247448	0.073826051858835	0.101527325877382	0.102399564083422	0.103888463365567	0.484310481353643	0.293450221081792	5	10	3	2	3	3	3	12	7
ENSOART00000027668	ENSOART00000027668	ensembl:	-		17:71761047-71762798	997	1.92504362724253	5.50882371889628	2.30239361905578	1.07110716162292	2.23177848981748	2.52143039866141	0.822061201019244	2.76806675985976	3.09638548222713	27	56	21	11	25	28	9	26	28
ENSOART00000027667	ENSOART00000027667	ensembl:	-		17:71695823-71831732	1032	0.206632763355744	0.380121444924766	0.105913851528033	0	0.0862735703341103	0.434991328280237	0	0	0	3	4	1	0	1	5	0	0	0
ENSOART00000027666	ENSOART00000027666	ensembl:	-		17:71695522-71850950	1624	0.131308504792566	0.301990342869206	0.0673048613158434	0.119558199746759	0.164419253114233	0.221127433597477	0.0560810054703287	0.261440181847307	0.0678900493882048	3	5	1	2	3	4	1	4	1
ENSOART00000027665	ENSOART00000027665	ensembl:	-		17:71692284-71794016	1335	0.159734091223317	0.440807814223195	0.163749954721992	0.0727200435912869	0.133320256533868	0.268996967911837	0.0682213879279504	0.0795091489363347	0.247760539789763	3	6	2	1	2	4	1	1	3
ENSOART00000027664	ENSOART00000027664	ensembl:	-		17:71661882-71663507	857	0.0829177835357717	0.572266414025193	0	0.339841043854264	0	0.523816862059749	0	0.123856142158701	0.257300910633476	1	5	0	3	0	5	0	1	2
ENSOART00000027663	ENSOART00000027663	ensembl:	-		17:71659505-71663507	1652	0.430302037622396	1.12801538204133	0.0661641009545579	0.411361263535458	0.37710771913011	0.326096337414108	0	0.0642522480811179	0.467175594095104	10	19	1	7	7	6	0	1	7
ENSOART00000027662	ENSOART00000027662	ensembl:	-		17:71621658-71642698	1807	0.236021042372028	0.814164958478094	0.181466123038622	0.107450202760784	0	0.0496956826911467	0.100803046910696	0.176222546480366	0.244058528403862	6	15	3	2	0	1	2	3	4
ENSOART00000027661	ENSOART00000027661	ensembl:	-		17:71611707-71713012	690	2.67847038486666	7.10698379094438	3.80202278627449	3.09534446416825	3.86968487518588	4.94447566526932	1.97978019524503	3.84582296485532	3.19575189004187	26	50	24	22	30	38	15	25	20
ENSOART00000027660	ENSOART00000027660	ensembl:	-		17:71560277-71561805	1434	6.74151996651432	22.296528217758	14.3306808207069	7.98855541627296	12.7236755585853	13.9619226555707	7.81138659544342	12.361421855571	14.6080272366791	136	326	188	118	205	223	123	167	190
ENSOART00000027806	ENSOART00000027806	ensembl:	-		2:207131480-207134257	2430	0	0	0	0.59926702589116	1.06219520411125	0	0	0	1.45189715498199	0	0	0	15	29	0	0	0	32
ENSOART00000027805	ENSOART00000027805	ensembl:	-		2:207131480-207134257	2533	0.16837347949714	0	0	0	0.77302261637999	0.141772977561114	0	0	0.783482796571655	6	0	0	0	22	4	0	0	18
ENSOART00000027804	ENSOART00000027804	ensembl:	-		2:207131480-207134257	2691	0.766031058097778	2.5512624349837	1.78728319061727	1.11836454999086	0.628409297745448	0.834097084327768	3.95955407621743	1.41999617163889	0.901365917704117	29	70	44	31	19	25	117	36	22
ENSOART00000027803	ENSOART00000027803	ensembl:	-		2:203865597-203866807	1098	0.258930375476579	0.178682241189078	0.0995474451520307	0	0.24318476052597	0.163570307145541	0.248840308425721	0.0966709597723195	0	4	2	1	0	3	2	3	1	0
ENSOART00000027306	ENSOART00000027306	ensembl:	-		X:96959056-97099352	2185	0.097594971067793	0	0.100048599338151	0	0.122204515815796	0.164352838518216	0.0416821752328667	0	0.100918480738164	3	0	2	0	3	4	1	0	2
ENSOART00000027301	ENSOART00000027301	ensembl:	-		X:93783165-93784526	928	14.7068940794003	8.45496872380544	9.42320406647275	6.38141891148324	7.19315674896993	6.86913233794803	8.04707498409904	6.63404461437543	4.03945793859818	192	80	80	61	75	71	82	58	34
ENSOART00000027302	ENSOART00000027302	ensembl:	-		X:94519476-94522584	538	0.924933000686004	0.911584232006674	0.812662414698362	0.54134530591655	0.827136448940944	0.834407157593317	1.52341081304124	1.77565506407075	1.22959226996035	7	5	4	3	5	5	9	9	6
ENSOART00000027303	ENSOART00000027303	ensembl:	-		X:95048211-95091794	3797	0.149769421874961	0.0774925509597005	0.115146794603034	0.0511357693939257	0.0937717123103283	0.0945775486337379	0.0719585616674853	0.0559097781564429	0.0871109614483365	8	3	4	2	4	4	3	2	3
ENSOART00000027308	ENSOART00000027308	ensembl:	-		X:102012556-102104798	2333	0	0.0840947710354082	0	0	0.0762891309355821	0.115435428006601	0	0.318479638581246	0.094516451098538	0	2	0	0	2	3	0	7	2
ENSOART00000027309	ENSOART00000027309	ensembl:	-		X:102512476-102538639	829	0	0	0.263698660499227	0	0	0.108323400027626	0	0	0	0	0	2	0	0	1	0	0	0
ENSOART00000028544	ENSOART00000028544	ensembl:	-		9:39999844-40004903	3878	0	0	0.0845562878625036	0	0.0688542720622782	0	0	0	0	0	0	3	0	3	0	0	0	0
ENSOART00000027148	ENSOART00000027148	ensembl:	-		4:69995852-69997201	1287	3.5900490357819	2.66722890930114	5.0959984695144	4.9030938482004	3.59607525343339	4.18565082317207	5.37786886284317	4.45362435650378	3.76925413999242	65	35	60	65	52	60	76	54	44
ENSOART00000027146	ENSOART00000027146	ensembl:	-		4:67498203-67653554	2825	0	0.0694488852480026	0	0	0.0630026699018454	0.0635752910604616	0.0322391337641819	0.075146700056642	0.0780555328895182	0	2	0	0	2	2	1	2	2
ENSOART00000027147	ENSOART00000027147	ensembl:	-		4:68741161-68742853	1597	0	0	0.479099350932065	0	0.055750985964184	0	0	0	0.207113538271342	0	0	7	0	1	0	0	0	3
ENSOART00000027145	ENSOART00000027145	ensembl:	-		4:64045961-64058681	2840	0.0500649546806237	0.138128637733225	0	0	0.0626699093213779	0.0316197530362331	0.0962065699476907	0.0747497984718358	0	2	4	0	0	2	1	3	2	0
ENSOART00000027499	ENSOART00000027499	ensembl:	-		1:123331825-123342291	540	0.65820274643722	1.45290863393466	1.01206569237898	0.539340323302044	0.329597300875395	0.831316760713342	0.337316862532644	0	0.816692149677367	5	8	5	3	2	5	2	0	4
ENSOART00000027495	ENSOART00000027495	ensembl:	-		1:118805801-118931927	4477	4.79499503509203	6.04630372526791	1.70911378733916	2.84066223441193	3.08141575510798	5.25416247392163	1.56631511712374	2.39462314677427	1.77309055259117	302	276	70	131	155	262	77	101	72
ENSOART00000027496	ENSOART00000027496	ensembl:	-		1:119133330-119308013	2809	0.430192071985977	0.558647986877284	0.505895934490271	0.725776583154762	0.82382252720998	0.575309364861166	0.616002330457218	0.642385238558247	0.863501489690915	17	16	13	21	26	18	19	17	22
ENSOART00000027497	ENSOART00000027497	ensembl:	-		1:123103169-123137359	1864	4.5761752372656	5.47211579031892	3.81173042068116	6.71860638791495	1.4324477274025	9.87411646040418	6.25370501195543	4.2138995833801	2.12935828724893	120	104	65	129	30	205	128	74	36
ENSOART00000027490	ENSOART00000027490	ensembl:	-		1:109264963-109270297	1165	0.549128785707625	1.26282925319306	0.750579191601234	0.833315520981699	0.534748456654885	0.616499488690648	0.547235081705319	0.637779396403475	0.37855258439981	9	15	8	10	7	8	7	7	4
ENSOART00000027491	ENSOART00000027491	ensembl:	-		1:111381716-111526818	3140	0.0452816787557233	0	0.0348099027952005	0	0.0283548804410197	0.114366545274619	0.0290049531477114	0.033804048990448	0	2	0	1	0	1	4	1	1	0
ENSOART00000027809	ENSOART00000027809	ensembl:	-		2:208644640-208651490	3695	0.230847103418812	0.106166530761125	0.147906758832111	0.262736828672173	0.36132187693845	0.29158925543064	0.221811912697209	0.229812641580529	0.566932439491866	12	4	5	10	15	12	9	8	19
ENSOART00000028120	ENSOART00000028120	ensembl:	-		21:48777727-48878909	2283	0.0934056118191536	1.37471940003354	0.383015662818851	0.127570641516909	0.233917535749028	0.589896255959533	0.0398929272377634	0.37194818687694	0.531225511288169	3	32	8	3	6	15	1	8	11
ENSOART00000028123	ENSOART00000028123	ensembl:	-		21:48872155-49009414	1258	1.01706682885434	3.04054764501822	1.12961977741111	0.848882225864903	1.4150109259283	1.42738012968269	0.796300574867897	1.01250919392693	0.96406028797368	18	39	13	11	20	20	11	12	11
ENSOART00000028122	ENSOART00000028122	ensembl:	-		21:48858052-48860366	2080	0	0	0	0	0	0.0863462486758674	0.0437863235018336	0	0	0	0	0	0	0	2	1	0	0
ENSOART00000028127	ENSOART00000028127	ensembl:	-		21:49449861-49504201	949	0.599235505647235	2.06694154510079	0.575885641606584	1.02298480710609	0.65646148788508	1.41910764210286	0.383880096454431	0.78294309463651	1.27796400660789	8	20	5	10	7	15	4	7	11
ENSOART00000027758	ENSOART00000027758	ensembl:	-		2:106229454-106232139	1800	0.394921647862332	0.381402526197968	0.242895766170955	0.593274355632249	0.24722189418346	0.399012169069225	0.354182705659276	0.648662140072264	0.49001528980642	10	7	4	11	5	8	7	11	8
ENSOART00000027751	ENSOART00000027751	ensembl:	-		2:98598274-98598966	481	0.295601811419899	0	0.454482722565196	0.605496412854686	1.66538586522359	1.30667619133266	0	0	0.458434262812659	2	0	2	3	9	7	0	0	2
ENSOART00000027754	ENSOART00000027754	ensembl:	-		2:104467828-104471925	2547	0.111623695435133	0.0770290933747968	0	0.190579619541358	0.489222619043099	0.246765311358857	0.250305799052492	0.0833488133726006	0.0865751395417703	4	2	0	5	14	7	7	2	2
ENSOART00000027531	ENSOART00000027531	ensembl:	-		1:188953503-188995664	2178	0.0326265107851958	0.585400816870665	0.401480605241248	0.089147160876371	0.16347621287526	0	0.0418161399833856	0.389879573296627	0.151864242708601	1	13	8	2	4	0	1	8	3
ENSOART00000028367	ENSOART00000028367	ensembl:	-		11:34153854-34164680	3178	2.81827585457185	15.2763562596416	9.87155755796888	5.16259680139968	7.70167234041168	9.32285711437829	2.89428449701014	6.81360394984239	9.40161057998946	126	495	287	169	275	330	101	204	271
ENSOART00000028364	ENSOART00000028364	ensembl:	-		11:27948348-28114948	4468	0.668194618459366	1.58046988426094	1.98165543161675	0.499746852835824	0.936246517824205	2.02954814555215	0.448409186742979	1.33037242042981	3.05979946369125	42	72	81	23	47	101	22	56	124
ENSOART00000028362	ENSOART00000028362	ensembl:	-		11:21293885-21294561	569	1.62408431974574	0.517116372572905	0.192096827375975	0.341234650946812	1.09487162039181	1.26225290742461	2.88097538377946	1.30582249000008	0.968835151198985	13	3	1	2	7	8	18	7	5
ENSOART00000028361	ENSOART00000028361	ensembl:	-		11:20316027-20329051	4034	1.3568261146496	2.33402408795978	1.11097416500255	0.938564469405144	0.882540280028658	1.42440346097788	0.812708237035916	0.920938270711512	1.55783956392018	77	96	41	39	40	64	36	35	57
ENSOART00000028369	ENSOART00000028369	ensembl:	-		11:34164801-34285126	3440	1.50844988485771	7.49834267409306	6.45054190884612	2.20126108696532	3.64809544328943	5.48089073633099	1.6678546504441	4.69014774227871	6.50612921196752	73	263	203	78	141	210	63	152	203
ENSOART00000028368	ENSOART00000028368	ensembl:	-		11:34153854-34164680	1265	3.03436648411775	15.0411055905109	12.6159868936731	2.53255456159221	8.5133997524069	11.0718997870632	1.72778130603578	5.53798506939166	14.7293192198122	54	194	146	33	121	156	24	66	169
ENSOART00000028710	ENSOART00000028710	ensembl:	-		7:3621597-3627578	2963	0	0	0	0.0655290301683213	0.0600683572300753	0	0	0	0	0	0	0	2	2	0	0	0	0
ENSOART00000027341	ENSOART00000027341	ensembl:	-		12:7298243-7304939	1381	0	0	1.10815696941354	0.351488986945576	0.193350374408048	0.390087725856703	0.59347937539188	0.768607630919673	0.319343780467616	0	0	14	5	3	6	9	10	4
ENSOART00000027384	ENSOART00000027384	ensembl:	-		12:68769977-68771790	1410	0.100840050562391	0.278216546923659	0.387599626868545	0	0	0.318376631762557	0.129185181395481	0	0.0781939292244287	2	4	5	0	0	5	2	0	1
ENSOART00000027385	ENSOART00000027385	ensembl:	-		12:68996915-68997668	704	0.302904846282852	0	0	0	0	0	0	0	0	3	0	0	0	0	0	0	0	0
ENSOART00000027383	ENSOART00000027383	ensembl:	-		12:62613982-62615810	1603	0.709512782107581	0.550666031180255	0.750128191159895	1.02955794716423	0.943896991740666	0.672128695456153	1.19307651404988	0.860811777785458	1.100471018904	16	9	11	17	17	12	21	13	16
ENSOART00000028838	ENSOART00000028838	ensembl:	-		26:32439983-32440961	904	0.15728370718249	0.108458092000415	0.24182100614365	0.107390772338903	0	0	0.402989172052274	0.234833437677006	0	2	1	2	1	0	0	4	2	0
ENSOART00000028446	ENSOART00000028446	ensembl:	-		18:19976337-19978300	1342	0	0.146194560972882	0	0	0	0.0669151256504486	0	0	0.246468197182812	0	2	0	0	0	1	0	0	3
ENSOART00000028445	ENSOART00000028445	ensembl:	-		18:19952218-19985181	4850	0.0439680436666242	0.0202156938491496	0.0450734411451256	0.04003350853376	0.0366974314376728	0.0370309685042895	0	0	0.181861344670424	3	1	2	2	2	2	0	0	8
ENSOART00000027432	ENSOART00000027432	ensembl:	-		1:9905187-9912815	1859	0.573547637932027	0.369297766087327	0.235186863425346	0.313333808050677	0.718173391763085	0.772745159213833	0.83281303953023	0.742270726083964	0.771003078366745	15	7	4	6	15	16	17	13	13
ENSOART00000027430	ENSOART00000027430	ensembl:	-		1:9484343-9492692	5388	0	0	0.0202863947247457	0.0180180508898233	0	0.0499834546286935	0	0.0197002067242032	0.0204627765787759	0	0	1	1	0	3	0	1	1
ENSOART00000027889	ENSOART00000027889	ensembl:	-		24:41650869-41652939	654	1.52165828505425	3.44918462124561	4.6798289015858	1.33598061735369	1.63313068536706	2.333843042204	1.81024041124074	2.92141414211028	4.88891401527048	14	23	28	9	12	17	13	18	29
ENSOART00000027888	ENSOART00000027888	ensembl:	-		24:41650869-41652939	810	2.98372723508299	10.4131967996042	7.69214906905463	4.19486918123812	7.80158565197366	6.42880544713167	2.58588617191536	3.27607141450638	5.58057994759371	34	86	57	35	71	58	23	25	41
ENSOART00000027887	ENSOART00000027887	ensembl:	-		24:41483434-41508821	303	3.28437134793888	3.56042864131584	4.32923625480608	1.28160076824248	2.6437313570051	3.55584917101061	2.10405567718382	4.90437621656797	3.63872739955262	14	11	12	4	9	12	7	14	10
ENSOART00000027885	ENSOART00000027885	ensembl:	-		24:41467426-41498595	2230	0.733138813351957	3.78237193169481	3.23514286947382	0.957752322993765	1.19734644120101	1.57017412899495	0.449213508154177	0.999569054004549	2.07646780168491	23	86	66	22	30	39	11	21	42
ENSOART00000027884	ENSOART00000027884	ensembl:	-		24:41319931-41325481	4745	0.149812216259683	0.868123952250138	0.806291088084027	0.347814834416071	0.543969303686058	0.737932203932294	0.153534133726527	0.648724278413108	0.743542694753683	10	42	35	17	29	39	8	29	32
ENSOART00000027881	ENSOART00000027881	ensembl:	-		24:40865291-40910697	5044	0.0281888325323099	0.136107166367237	0	0	0.0529375232072789	0.124605719276568	0.0361124317540895	0	0.0437166693919288	2	7	0	0	3	7	2	0	2
ENSOART00000027263	ENSOART00000027263	ensembl:	-		X:11119320-11120748	710	1.10129507977796	1.38135741288778	0.769740104062885	0.546936665883763	1.00283982617992	1.51749619551579	1.0260837528625	0.747497984718358	0.931719213012207	11	10	5	4	8	12	8	5	6
ENSOART00000027261	ENSOART00000027261	ensembl:	-		X:10659012-10683916	3456	0	0	0	0	0.0257622466969913	0	0.0527057597707256	0	0	0	0	0	0	1	0	2	0	0
ENSOART00000027266	ENSOART00000027266	ensembl:	-		X:16176678-16178621	1216	0.17536596363744	0.564576107858833	0.449437067339349	0.0798365610151053	0	0.221472741397533	0.224692975864672	0.261870182146398	0.362675790152778	3	7	5	1	0	3	3	3	4
ENSOART00000027264	ENSOART00000027264	ensembl:	-		X:11696002-11700135	910	0	0	0.360339872890977	0	0	0	0	0	0	0	0	3	0	0	0	0	0	0
ENSOART00000028675	ENSOART00000028675	ensembl:	-		19:21076104-21079957	2627	0.757643333403488	0.336017376468195	0.416121962562764	0.480417341654657	0.203286537539029	0.27340003971245	0.589341241144537	0.323242371770101	0.125908001758406	28	9	10	13	6	8	17	8	3
ENSOART00000028671	ENSOART00000028671	ensembl:	-		19:10258879-10261370	1431	0.19867613715813	0	0	0	0	0	0	0	0	4	0	0	0	0	0	0	0	0
ENSOART00000028672	ENSOART00000028672	ensembl:	-		19:14332552-14333788	869	0.245391267874715	0.338595185263502	0.503121264795994	0.22343212472812	0	0.309908922369851	0	0.366437447054109	0.253747848576397	3	3	4	2	0	3	0	3	2
ENSOART00000028679	ENSOART00000028679	ensembl:	-		19:30032468-30034695	1498	1.66084311830443	4.58307557579515	5.47277563404677	2.20344644766923	3.68373416350208	3.71591679862414	2.97893672609644	1.98401334261695	5.37275022974441	35	70	75	34	62	62	49	28	73
ENSOART00000028678	ENSOART00000028678	ensembl:	-		19:28026414-28035394	1060	0.134136293672614	0	0	0.0915860926361962	0	0	0.0859203329092584	0.200273044962277	0	2	0	0	1	0	0	1	2	0
ENSOART00000028099	ENSOART00000028099	ensembl:	-		21:41797305-41809180	2045	0.590909305725481	0.287764514419543	0.0534489461011881	0.332307485261895	0.304636651346182	0.26342843491839	0.846137186432433	0.36333153878242	0.161740988077914	17	6	1	7	7	6	19	7	3
ENSOART00000028098	ENSOART00000028098	ensembl:	-		21:41633711-41670040	3400	0	0.0577038531840022	0	0	0.0523478066096215	0.0528235874252365	0	0.0624380669588276	0	0	2	0	0	2	2	0	2	0
ENSOART00000028643	ENSOART00000028643	ensembl:	-		6:115168155-115203751	1540	1.56936302624495	1.21005286437161	0.283904142277739	0.378238668289745	0.635735807561856	1.63238058926326	0.236559877620296	0	0.429558857947186	34	19	4	6	11	28	4	0	6
ENSOART00000028010	ENSOART00000028010	ensembl:	-		3:149308589-149309664	622	6.97120185977175	9.93379709790342	7.73244222821716	5.61885095658721	8.87175848380405	7.93894141260008	6.29581012602827	7.50862927414839	11.5214667564398	61	63	44	36	62	55	43	44	65
ENSOART00000028016	ENSOART00000028016	ensembl:	-		3:170699103-170755055	1414	0.0502549791302379	0.138750424912028	0	0	0	0	0	0.0750669829066526	0	1	2	0	0	0	0	0	1	0
ENSOART00000027560	ENSOART00000027560	ensembl:	-		1:245254734-245307064	4911	0	0	0	0.0395362485010662	0	0	0	0.0216136660211783	0.0224503034425666	0	0	0	2	0	0	0	1	1
ENSOART00000027561	ENSOART00000027561	ensembl:	-		1:245254734-245300479	5445	0.0652763054317904	0.108076847013401	0.160592242096499	0.106976593051645	0.0817262460110612	0	0.100358735960125	0.116963871988988	0.141739959861361	5	6	8	6	5	0	6	6	7
ENSOART00000027566	ENSOART00000027566	ensembl:	-		1:248316948-248325818	2169	0.131076787585654	0	0	0	0	0	0	0	0	4	0	0	0	0	0	0	0	0
ENSOART00000027568	ENSOART00000027568	ensembl:	-		1:251419262-251497362	1594	0.312179394208952	0.184591728979914	0.754363544811363	0.365425062212176	0	0.168952856674655	0.171409447083715	0.266360636963631	0	7	3	11	6	0	3	3	4	0
ENSOART00000027978	ENSOART00000027978	ensembl:	-		3:96107290-96115335	1407	0	0	0	0	0.126497897990557	0.319055473194886	0	0	0	0	0	0	0	2	5	0	0	0
ENSOART00000027972	ENSOART00000027972	ensembl:	-		3:85546784-85589942	1159	0	0.0845954401797891	0.0943081059335028	0	0	0	0	0	0.28538422831694	0	1	1	0	0	0	0	0	3
ENSOART00000027971	ENSOART00000027971	ensembl:	-		3:85210303-85211049	315	0.225589017429068	0.311257508471033	0.693987903345585	0	0	0	0	0	0	1	1	2	0	0	0	0	0	0
ENSOART00000027970	ENSOART00000027970	ensembl:	-		3:84646174-84681092	2157	0.0988618506180471	0	0.202694658835289	0	0.165067775448455	0.124854359545387	0	0.0492094176309721	0.102228502741256	3	0	4	0	4	3	0	1	2
ENSOART00000027977	ENSOART00000027977	ensembl:	-		3:93611027-93612701	1610	0.0441369816709046	0	0	0	0.165848985750009	0	0	0	0	1	0	0	0	3	0	0	0	0
ENSOART00000027976	ENSOART00000027976	ensembl:	-		3:92539812-92543337	1603	0	0.0611641392191987	0.1363731687797	0.060562232186131	0.16657321712883	0	0	0	0.275117754726	0	1	2	1	3	0	0	0	4
ENSOART00000028363	ENSOART00000028363	ensembl:	-		11:22203535-22209062	5386	0.382731076372284	0.418820412605762	0.101469638671491	0.234321640647379	0.198304394398451	0.266716162454236	0.13526169040705	0.0985376103137828	0.143292625593225	29	23	5	13	12	16	8	5	7
ENSOART00000028360	ENSOART00000028360	ensembl:	-		11:20249879-20329579	975	0.291595438229009	1.30769536322493	0.448422952930994	0	0.821590360176969	0.552524255803187	0.0934108234705783	0.76206461211287	1.13080451493789	4	13	4	0	9	6	1	7	10
ENSOART00000028209	ENSOART00000028209	ensembl:	-		13:27138898-27142340	428	0	0.458395095386933	0.76614318768876	0	0.208024122861687	0	0	0.496003335654238	1.28800747904725	0	2	3	0	1	0	0	2	5
ENSOART00000028200	ENSOART00000028200	ensembl:	-		13:10613775-10615031	1104	2.25357155001815	1.7767459477361	0.59403855857027	0.175871844555014	0.886805383736647	3.49691961940311	0.329983887260195	0.769164592971064	1.99734493127617	35	20	6	2	11	43	4	8	20
ENSOART00000028203	ENSOART00000028203	ensembl:	-		13:20370130-20373691	2933	0.533187525838632	0.535029728993621	0.968974398937353	0.430295382382129	0.455194113633677	0.734659105115282	0.403647197051293	0.325708293375405	0.488678732589083	22	16	26	13	15	24	13	9	13
ENSOART00000028978	ENSOART00000028978	ensembl:	-		14:53982350-53985799	2569	0.0553462325001834	0	0	0	0	0.0699105477796046	0.0354517527768836	0	0	2	0	0	0	0	2	1	0	0
ENSOART00000028979	ENSOART00000028979	ensembl:	-		14:55605267-55611656	5297	0	0.0740580198531921	0.144444338953843	0.0366551852725573	0.0336006310124057	0	0	0.0400772942533535	0	0	4	7	2	2	0	0	2	0
ENSOART00000028976	ENSOART00000028976	ensembl:	-		14:52389907-52393264	700	1.42166359775069	4.90389086610081	3.43541361853648	2.91243774583104	3.17869022049719	4.10438071708148	1.0407420921891	3.03270610942877	2.99259337703207	14	35	22	21	25	32	8	20	19
ENSOART00000028977	ENSOART00000028977	ensembl:	-		14:52806574-52810109	3387	0.188879549852195	0.144798440159312	0.225899516810897	0.057325809385514	0.0788358036780381	0.0795130952286391	0.134448705172444	0.0626777170534437	0.227863620149132	9	5	7	2	3	3	5	2	7
ENSOART00000028974	ENSOART00000028974	ensembl:	-		14:50471343-50473519	1027	0	0	0	0	0	0	0	0.413416606932841	0	0	0	0	0	0	0	0	4	0
ENSOART00000028975	ENSOART00000028975	ensembl:	-		14:50701621-50891922	4140	0.309050741714678	0.521188557276874	0.396055040950974	0.328294109836027	0.537459699117882	0.542163104813049	0.263966588422132	0.615331674376851	0.346206454754536	18	22	15	14	25	25	12	24	13
ENSOART00000028972	ENSOART00000028972	ensembl:	-		14:48658663-48739254	915	1.63145188283558	4.18033763653871	2.0309006110283	1.37929656451015	1.36180329038554	2.25678148271062	1.39341287632268	1.85608242762853	2.77139795054451	21	39	17	13	14	23	14	16	23
ENSOART00000028973	ENSOART00000028973	ensembl:	-		14:50379354-50381234	1064	0.13363202189189	0.184392012054142	0.102728472534708	0	0	0.168797177862598	0	0	0	2	2	1	0	0	2	0	0	0
ENSOART00000028970	ENSOART00000028970	ensembl:	-		14:47264767-47268694	3840	1.79559663762714	3.090445870693	1.45177660866476	1.56745781459657	1.46020364448282	2.24455991238067	1.35181423964188	1.54794374335427	2.29691508479225	97	121	51	62	63	96	57	56	80
ENSOART00000028971	ENSOART00000028971	ensembl:	-		14:47555583-47663167	1651	18.9871456183353	36.5339347192209	51.1125663737814	42.2195244599202	38.1135569274025	34.4771737787818	28.7936887328757	41.1465487856072	50.6184228093671	441	615	772	718	707	634	522	640	758
ENSOART00000028567	ENSOART00000028567	ensembl:	-		9:82290877-82292279	724	1.47268654546359	1.62563102759107	0.603884501529998	1.47499149190338	2.58153586009077	2.23210498051798	1.38362724196659	1.17286976607742	0.609135028764887	15	12	4	11	21	18	11	8	4
ENSOART00000028568	ENSOART00000028568	ensembl:	-		9:82943793-82976924	4498	0	0.0436178525623849	0.291631521833313	0.086332821871381	0.158296193105323	0.0199644505608942	0	0.0943928090973827	0.539256488337434	0	2	12	4	8	1	0	4	22
ENSOART00000028251	ENSOART00000028251	ensembl:	-		13:74377503-74380241	837	0	0	0	0	0	0	0.43524756455825	0	0	0	0	0	0	0	0	4	0	0
ENSOART00000028018	ENSOART00000028018	ensembl:	-		3:174577386-174723159	3252	0.0655734968582803	0.0603299818036923	0	0	0	0.027613806464607	0	0	0.101709815688602	3	2	0	0	0	1	0	0	3
ENSOART00000029000	ENSOART00000029000	ensembl:	-		14:60348012-60352287	904	0.314497292337704	0.650971716800847	0.4836420122873	0	0	0	0	0.469666875354013	0.243923540279745	4	6	4	0	0	0	0	4	2
ENSOART00000029005	ENSOART00000029005	ensembl:	-		14:61815609-61817431	1763	5.44315319993839	1.72458211860931	3.90610284435384	4.95593490498759	3.73579985165019	4.48145134253425	5.16560441214658	3.01034355728891	4.25247455650874	135	31	63	90	74	88	100	50	68
ENSOART00000029008	ENSOART00000029008	ensembl:	-		16:4263462-4266705	3149	0.0677183270190942	0	0.104131243039311	0.0924877023128307	0.141314515570095	0.0855226591106385	0.0289220555363016	0.10112230596698	0.0700244142308317	3	0	3	3	5	3	1	3	2
ENSOART00000028925	ENSOART00000028925	ensembl:	-		20:41498916-41527985	989	0	0	0	0	0	0	0	0.214650584084948	0.111479717094484	0	0	0	0	0	0	0	2	1
ENSOART00000027656	ENSOART00000027656	ensembl:	-		17:71096542-71102022	734	0.484236352964712	0	0.148914298061212	0.396789883628207	0.485083367360105	0.733938895651372	0.248162269438185	0.433833980231636	0.751045233013927	5	0	1	3	4	6	2	3	5
ENSOART00000027657	ENSOART00000027657	ensembl:	-		17:71225798-71292372	1465	0.242613981621911	0.669463319556535	0.298438484032573	0.39760242263905	0.486017936237367	0.857974780704923	0.310838064449877	0.507176107037575	0.602066567680243	5	10	4	6	8	14	5	7	8
ENSOART00000027654	ENSOART00000027654	ensembl:	-		17:70994293-71060132	822	0	0	0	0.472414881724419	0.216523774297705	0.218491724143314	0	0	0	0	0	0	4	2	2	0	0	0
ENSOART00000027655	ENSOART00000027655	ensembl:	-		17:71059436-71061903	1446	0	0	0.0755899687254009	0.0671377995811674	0	0.124204839035826	0	0.146811499073315	0.152494384794529	0	0	1	1	0	2	0	2	2
ENSOART00000027652	ENSOART00000027652	ensembl:	-		17:70973519-70975904	2007	0.672941704784046	0.781884501812801	0.163382802357145	0.386970635553036	0.620852023269942	0.536832236580077	0.317652650815494	0.687534269950219	0.329606697179206	19	16	3	8	14	12	7	13	6
ENSOART00000027650	ENSOART00000027650	ensembl:	-		17:70668874-70827897	1584	0.179485828455356	0.371514161608564	0.621040311232555	0	0.224779792703483	0.623498863758404	0.172491577431466	0.0670105516603579	0.417626667448653	4	6	9	0	4	11	3	1	6
ENSOART00000027651	ENSOART00000027651	ensembl:	-		17:70969035-70970415	810	0.0877290623335264	0	0.269884184634394	0	0	0	0.337316862532644	0.131042856580255	0.408346074838683	1	0	2	0	0	0	3	1	3
ENSOART00000027658	ENSOART00000027658	ensembl:	-		17:71337608-71458137	3109	0.182912349584827	0.504741780359695	0.210941964831643	0.187355274739855	0.171770258641052	0.173274734450983	0.0878824891127184	0.238987776394354	0.496477376291484	8	16	6	6	6	6	3	7	14
ENSOART00000027659	ENSOART00000027659	ensembl:	-		17:71385150-71387121	1927	2.914145110263	9.46675034233084	3.91406296374701	2.67011244644603	3.27933802703615	5.12508724300701	1.13422073281539	3.02955851616522	3.49005633714572	79	186	69	53	71	110	24	55	61
ENSOART00000028738	ENSOART00000028738	ensembl:	-		7:57124667-57275633	1543	0.506752758679426	0.317843367997142	1.06264929976476	0.440420484355526	0.288398839617776	0.58186785584602	0.767269753046949	1.16944921264427	0.785993416896234	11	5	15	7	5	10	13	17	11
ENSOART00000028731	ENSOART00000028731	ensembl:	-		7:28043173-28200832	806	0	0	0	0.361344633477796	0	0	0	0	0.410372606227461	0	0	0	3	0	0	0	0	3
ENSOART00000028735	ENSOART00000028735	ensembl:	-		7:45065916-45069003	3016	0.0471433923385183	0	0	0	0	0	0	0.0351938706332914	0	2	0	0	0	0	0	0	1	0
ENSOART00000028195	ENSOART00000028195	ensembl:	-		23:60467886-60471837	3511	0	0	0	0	0	0	0.0259400606333847	0	0.0942068700140511	0	0	0	0	0	0	1	0	3
ENSOART00000028190	ENSOART00000028190	ensembl:	-		23:55604297-55643496	306	0	0	0	0.317259013707085	0.290961845048372	0.293464374584647	1.19053010305639	1.04063444931379	0.360305360151779	0	0	0	1	1	1	4	3	1
ENSOART00000028191	ENSOART00000028191	ensembl:	-		23:55645119-55681920	2001	0.568390299709372	0.441138254863543	0.600927281573869	1.35845838552839	0.800650276034528	0.717907671653431	2.00253345890724	2.3870625299102	0.275495852589816	16	9	11	28	18	16	44	45	5
ENSOART00000028193	ENSOART00000028193	ensembl:	-		23:58662012-58723449	1253	0	0	0	0	0	0	0	0	0.263974717174249	0	0	0	0	0	0	0	0	3
ENSOART00000027857	ENSOART00000027857	ensembl:	-		24:32922765-32941636	1218	1.63409608936861	5.87823187892866	4.48728988710652	3.50704052590492	5.04204903852961	5.01244212951319	2.24310071382442	2.96298872760282	3.71122311785789	28	73	50	44	69	68	30	34	41
ENSOART00000027858	ENSOART00000027858	ensembl:	-		24:33169760-33290472	2107	0	0.139648417652579	0	0.0921511705689302	0	0	0.0864504536153905	0.151131533692463	0	0	3	0	2	0	0	2	3	0
ENSOART00000027197	ENSOART00000027197	ensembl:	-		5:9660559-9708688	526	1.21622630294559	3.16974963936629	3.11723929569778	1.10739077788252	1.35364311138354	1.87760874561466	0.346294877885224	1.61436827117881	2.09607300772708	9	17	15	6	8	11	2	8	10
ENSOART00000027191	ENSOART00000027191	ensembl:	-		5:4104461-4213753	2321	0.24501270782388	0.464803911382465	0.14127931250788	0.334618727080975	0.191727449172869	0.07738052444886	0.392361296984059	0.228661598082738	0.142507677991958	8	11	3	8	5	2	10	5	3
ENSOART00000027190	ENSOART00000027190	ensembl:	-		5:4093082-4209811	921	0.0771558528666193	0.532499801107047	0.593393565564222	0.210817064482884	0.386591956180583	0.292411350205647	0.296663038709491	0.345748253517938	0.47884230274243	1	5	5	2	4	3	3	3	4
ENSOART00000027192	ENSOART00000027192	ensembl:	-		5:4220019-4309765	1615	0	0.121481796176847	0	0	0	0.111207552474182	0.338361187184448	0	0	0	2	0	0	0	2	6	0	0
ENSOART00000027447	ENSOART00000027447	ensembl:	-		1:43033018-43091076	1225	0.290146516796815	0.320232923397844	0.267681048433297	0.31700002675712	0.290654033993728	0.439764203598454	0.297389560436943	0.259946237951037	0.63001965832254	5	4	3	4	4	6	4	3	7
ENSOART00000027446	ENSOART00000027446	ensembl:	-		1:38794583-38795508	777	0.365901611677328	0.757372499341012	0.562692894604529	0.249887408479712	0.801778574006359	0.577749100109659	0	0	0.283792638884027	4	6	4	2	7	5	0	0	2
ENSOART00000027445	ENSOART00000027445	ensembl:	-		1:38794583-38796108	1184	0	3.7276075755244	2.0310722406888	0	0	0	0	0	0	0	45	22	0	0	0	0	0	0
ENSOART00000027444	ENSOART00000027444	ensembl:	-		1:38794583-38796108	1333	3.83946516385625	1.69224811875066	0.984064955143467	2.11204537707177	3.4719796332849	5.52294641221288	3.34767232985181	2.1499679470444	3.47376083852765	72	23	12	29	52	82	49	27	42
ENSOART00000027441	ENSOART00000027441	ensembl:	-		1:36969481-37040346	2267	0.0940648486030558	0.12979233171327	0.144644589471014	0.171294677008148	0	0	0.120523448897857	0.187286658720788	0.097268143102289	3	3	3	4	0	0	3	4	2
ENSOART00000027448	ENSOART00000027448	ensembl:	-		1:43541411-43542272	417	0	0	0	0.698426317945093	0	0	0	0	0	0	0	0	3	0	0	0	0	0
ENSOART00000027838	ENSOART00000027838	ensembl:	-		24:901683-906244	4367	0.0651031720341846	0.0673778832136439	0	0.0666919566253959	0.0203879836466228	0.0616695336705749	0	0	0	4	3	0	3	1	3	0	0	0
ENSOART00000027839	ENSOART00000027839	ensembl:	-		24:1004693-1005334	581	0.611754704089671	0.337681757014815	0	0.501280162793639	0.306338283085565	0.618091139694153	0.313513090822079	0.730772556488859	1.51811965860853	5	2	0	3	2	4	2	4	8
ENSOART00000027836	ENSOART00000027836	ensembl:	-		24:228211-228899	538	0.132082789015161	1.09382608176202	0.203165603674591	0	0.330822569651883	0	0	0	0.204932044993391	1	6	1	0	2	0	0	0	1
ENSOART00000027831	ENSOART00000027831	ensembl:	-		2:247799736-247857211	622	0.342837639522713	0.946106803839173	0.351456896388841	0.312158386477068	0.429287567616583	0.721721946600008	0	1.19455465725088	0.531769004211147	3	6	2	2	3	5	0	7	3
ENSOART00000027577	ENSOART00000027577	ensembl:	-		1:262701571-262705739	4075	0.453532408725888	0.649828729682697	0.214582762752255	0.381177946284635	0.69893281301788	0.616899658273724	0.245827269492961	0.494907868164449	0.189392412624567	26	27	8	16	32	28	11	19	7
ENSOART00000027576	ENSOART00000027576	ensembl:	-		1:262688359-262829604	962	0	0	0	0.403664275236457	0	0	0.378692527583426	0	0	0	0	0	4	0	0	4	0	0
ENSOART00000027763	ENSOART00000027763	ensembl:	-		2:116100910-116103516	2388	0.208381052918371	0.616078760456413	0.366174521865761	0.20326896606861	0	0.26319566500461	0.152555364964512	0.222246050732845	0.138509346993021	7	15	8	5	0	7	4	5	3
ENSOART00000027760	ENSOART00000027760	ensembl:	-		2:114046190-114223286	1141	4.85933136458075	4.04003546910298	2.20341159312223	2.80778397932878	3.43219331689836	4.87856561291758	2.2348339734185	2.97688943256811	3.57526493219846	78	47	23	33	44	62	28	32	37
ENSOART00000027766	ENSOART00000027766	ensembl:	-		2:125725808-125754038	1278	0.222461308508047	0.690702384962401	0.171053356458419	0.151926851634379	0.139266465158617	0.351260603118314	0	0.166110663270746	0.517621785006782	4	9	2	2	2	5	0	2	6
ENSOART00000027767	ENSOART00000027767	ensembl:	-		2:125816906-125821410	713	1.59515987337791	0.962867527568501	1.99307388496938	3.54013003233319	1.49799083903234	1.51111121853606	2.1713877145676	2.38192906210394	2.47413049551629	16	7	13	26	12	12	17	16	16
ENSOART00000027768	ENSOART00000027768	ensembl:	-		2:132870898-132877353	5346	0.0531809862089944	0.220156540212483	0.388492377224981	0.181596068451867	0.199788153428743	0.251914169913134	0.136273749444888	0.337534630585506	0.618706173998005	4	12	19	10	12	15	8	17	30
ENSOART00000028684	ENSOART00000028684	ensembl:	-		19:49698589-49704350	5686	0.137516620936045	0.310488092853306	0.192253323188952	0.102442411038728	0.187841622973982	0.157900475126699	0.176177650929267	0.149341841477322	0.329635681236292	11	18	10	6	12	10	11	8	17
ENSOART00000028685	ENSOART00000028685	ensembl:	-		19:51196706-51225747	5364	0.0530025265237293	0.164563319907149	0.0815086463660922	0	0.0331809363297377	0.100430863051474	0.0509371101139899	0.0989417541293874	0.267206324139407	4	9	4	0	2	6	3	5	13
ENSOART00000028686	ENSOART00000028686	ensembl:	-		19:51248554-51383219	1192	0	0.329098432183187	0	0	0.0746932253228203	0.225931924110235	0.0764056651709848	0.0890475787164487	0	0	4	0	0	1	3	1	1	0
ENSOART00000028680	ENSOART00000028680	ensembl:	-		19:33849362-33852892	1128	0.189046996261638	0	0	0.172129890415546	0.236717080724747	0	0.0807407383721754	0	0.195484823061072	3	0	0	2	3	0	1	0	2
ENSOART00000028682	ENSOART00000028682	ensembl:	-		19:46750971-46910233	4859	0.980155912810101	1.00922387646668	2.3846175619784	3.13680953622469	2.6559990772912	1.57058815874634	2.62394069116126	3.10200886913741	1.45217099862094	67	50	106	157	145	85	140	142	64
ENSOART00000028688	ENSOART00000028688	ensembl:	-		19:52173405-52175515	1019	0.139533337873377	0.577505821381713	0.321795175987035	0.285813321475077	0	0.352415065910012	0.17875476522829	0.104165568037298	0.216395368413041	2	6	3	3	0	4	2	1	2
ENSOART00000028689	ENSOART00000028689	ensembl:	-		19:52714422-52717759	2455	2.1136731584157	5.79276002908879	4.80874253491117	2.37265804141022	3.66165659550995	5.15654155625606	1.44671759138669	3.32918247043199	4.04182823937543	73	145	108	60	101	141	39	77	90
ENSOART00000029089	ENSOART00000029089	ensembl:	-		8:49138519-49142816	2649	0	0	0	0	0.10079911931201	0	0	0	0	0	0	0	0	3	0	0	0	0
ENSOART00000028355	ENSOART00000028355	ensembl:	-		11:16946816-16952186	1694	0.0839341625106088	0.347389865400216	0.0645236686994862	0.22923555653924	0.0525586331669432	0.318011304255081	0	0.125318434273916	0.130169350893087	2	6	1	4	1	6	0	2	2
ENSOART00000028351	ENSOART00000028351	ensembl:	-		11:4107825-4217222	3062	0	0	0.0713932689594577	0	0	0.117279866806761	0	0.103995474033318	0	0	0	2	0	0	4	0	3	0
ENSOART00000027331	ENSOART00000027331	ensembl:	-		12:646701-793221	592	0	0	0	0	0	0.151689355781929	0.307687678661533	0	0.372477838535286	0	0	0	0	0	1	2	0	2
ENSOART00000027333	ENSOART00000027333	ensembl:	-		12:1800103-1802860	2106	0	0.0931591172011431	0.0519008047373835	0	0	0	0	0	0	0	2	1	0	0	0	0	0	0
ENSOART00000028118	ENSOART00000028118	ensembl:	-		21:48606992-48608548	534	6.25641018418079	26.2641063119614	13.91965587334	9.63540577584551	9.33370794533912	17.6538053679575	5.45739283746398	3.97545744681674	15.8977408333013	47	143	68	53	56	105	32	20	77
ENSOART00000028119	ENSOART00000028119	ensembl:	-		21:48715451-48729793	3314	0.300291043580411	0.118372157864321	0.0329822253400512	0.117177137229171	0.134278638965066	0.162556170611982	0.0824461854711652	0.0960875502383888	0.765186820986187	14	4	1	4	5	6	3	3	23
ENSOART00000028115	ENSOART00000028115	ensembl:	-		21:48432430-48562231	645	0	0	0	0.301027157191839	0.275941926314284	0	0	0.16456544779846	0.170935566211542	0	0	0	2	2	0	0	1	1
ENSOART00000028116	ENSOART00000028116	ensembl:	-		21:48487893-48508977	3490	0.61103538915299	3.54090099148445	1.50337863755266	0.751058444483649	1.04559189327321	2.05804493196655	0.417514007909136	1.45986998963906	2.05339608094716	30	126	48	27	41	80	16	48	65
ENSOART00000028117	ENSOART00000028117	ensembl:	-		21:48537987-48545859	4205	0	0.093290209551096	0	0	0.0423264072467808	0	0.0649766132345878	0.100970001265167	0.0524392105619237	0	4	0	0	2	0	3	4	2
ENSOART00000028110	ENSOART00000028110	ensembl:	-		21:46186282-46187625	1243	32.0818729349435	47.8156142988349	49.0705139775835	38.5045468942844	22.1255417967409	30.1199742317687	29.8192849433985	42.8679564000152	47.0987350870707	561	606	558	493	309	417	407	502	531
ENSOART00000028111	ENSOART00000028111	ensembl:	-		21:47814469-47820009	4147	0.291393665350521	0.52030880808446	0.395386513030391	0.117049985766057	0.343388606987096	0.368057234049052	0.197635644421555	0.10238216911503	0.239276817424162	17	22	15	5	16	17	9	4	9
ENSOART00000028112	ENSOART00000028112	ensembl:	-		21:48386608-48418330	5702	0.0872700726708296	0.0860105781865294	0.057507766455768	0.0340516514185787	0.0312140551513001	0.062979823248387	0	0.037230695836551	0.0773436970932617	7	5	3	2	2	4	0	2	4
ENSOART00000028113	ENSOART00000028113	ensembl:	-		21:48407832-48410876	2359	0.0602731968177072	0	0.0463345039325687	0	0.113190702440659	0.0380670193399331	0.115823085481747	0	0.0934747267540861	2	0	1	0	3	1	3	0	2
ENSOART00000027359	ENSOART00000027359	ensembl:	-		12:24082989-24108601	1070	0.797177614142533	0	0	0.181460295690407	0	0	0	0	0	12	0	0	2	0	0	0	0	0
ENSOART00000028806	ENSOART00000028806	ensembl:	-		22:50014629-50018115	1871	0.607882944798746	2.41129528839619	0.525776511487102	0.570761004884045	0.998948136133466	0.575853713958425	0.876149114575367	2.3827247358954	0.353565281260645	16	46	9	11	21	12	18	42	6
ENSOART00000028804	ENSOART00000028804	ensembl:	-		22:49982214-49986073	740	0	0.530115312381566	0	0.262381778903697	0.601350553419227	0.485285070489598	0.123075071464613	0.286877604945964	0.446973406242343	0	4	0	2	5	4	1	2	3
ENSOART00000028808	ENSOART00000028808	ensembl:	-		22:50019726-50039007	1689	0	0.116159325533219	0	0	0	0.159449883682298	0	0.125689418389588	0.130554695330307	0	2	0	0	0	3	0	2	2
ENSOART00000028809	ENSOART00000028809	ensembl:	-		22:50121008-50162409	2190	0.064924416115512	0.179125721991945	0.49915634504675	0.132988024923792	0.121925510071925	0.204982214970413	0	0.0969358117169012	0.0503440366239473	2	4	10	3	3	5	0	2	1
ENSOART00000027117	ENSOART00000027117	ensembl:	-		4:4677784-4679883	2063	0.137811707354961	0.142626861848756	0.211930382504953	0.141174878615174	0.129431346125795	0	0.132441424455376	0	0.21377302996887	4	3	4	3	3	0	3	0	4
ENSOART00000028442	ENSOART00000028442	ensembl:	-		18:17918562-17956399	3839	0	0	0.0854152863586322	0	0	0	0	0	0.0287193123746925	0	0	3	0	0	0	0	0	1
ENSOART00000027252	ENSOART00000027252	ensembl:	-		5:107849027-107882075	1830	0.271920193644301	0.321572913654626	0.35837080254731	0.0530498678657749	0.19456349270072	0.441542078113392	0.248840308425721	0.34801545518035	0.240991126134305	7	6	6	1	4	9	5	6	4
ENSOART00000027253	ENSOART00000027253	ensembl:	-		5:107849027-107855406	552	0.515046290350152	0.355422284104361	0.59403855857027	0.527615533665043	0.483726208437527	0.487881981049639	0.164991943630098	0.384582296485532	0.798937972510468	4	2	3	3	3	3	1	2	4
ENSOART00000027250	ENSOART00000027250	ensembl:	-		5:106375698-106491517	3085	0.276492721923018	0.286132138729967	0.637788380508207	0.0629376066089906	0.17310655887035	0.145514116948203	0	0.481694001173451	0.178692771809472	12	9	18	2	6	5	0	14	5
ENSOART00000027251	ENSOART00000027251	ensembl:	-		5:107515293-107519481	1526	0.139741161063649	0	0.644644726731564	0.25447249854356	0.291611670727541	0.235328277956948	0.238730151726904	0.208672438722163	0.43349976490083	3	0	9	4	5	4	4	3	6
ENSOART00000027256	ENSOART00000027256	ensembl:	-		X:5239682-5523201	1469	3.14526419949034	5.74178993034678	6.32488008684232	2.6434651652653	4.24115047890665	5.37835174737092	2.91374820280792	4.26313009936719	4.65322804757402	65	86	85	40	70	88	47	59	62
ENSOART00000027257	ENSOART00000027257	ensembl:	-		X:5332772-5523201	1585	0.762403489090605	0.618778399463927	1.24137359865478	0.36750003101969	0.954616326662642	1.1895547645197	0.574555564858044	0.602714463388052	1.25208954177666	17	10	18	6	17	21	10	9	18
ENSOART00000027254	ENSOART00000027254	ensembl:	-		X:611570-615597	2005	6.02701181665773	7.28853426562361	2.88949045727009	3.87356641174536	3.10735663516901	5.01523883899801	3.36118011008057	2.91170037937675	2.63942336109527	170	149	53	80	70	112	74	55	48
ENSOART00000027258	ENSOART00000027258	ensembl:	-		X:5332772-5523201	901	0.0788685244063889	0.32656960709654	0.242626181524816	0	0.197538892866496	0	0.101082744599127	0	1.71315001430657	1	3	2	0	2	0	1	0	14
ENSOART00000028072	ENSOART00000028072	ensembl:	-		3:223902470-223906170	2308	0.184787705184686	2.03974288796138	0.899861459551451	0.252377620955896	0.501306623101374	0.778008753527218	0.434032115764218	0.459899106715801	0.382160971252841	6	48	19	6	13	20	11	10	8
ENSOART00000028070	ENSOART00000028070	ensembl:	-		3:223873910-223877790	2005	2.58806364284815	6.99502881326054	7.46901452350173	2.75991606836857	3.7732341091279	5.14960307633901	2.27108367510039	5.18812067598038	3.5192513128674	73	143	137	57	85	115	50	98	64
ENSOART00000028632	ENSOART00000028632	ensembl:	-		6:109890964-109900259	2079	0	0.094368975866093	0.0525748411625443	0	0.171260794440749	0.0863877812630131	0	0.0510556584078917	0.0530319577712576	0	2	1	0	4	2	0	1	1
ENSOART00000028883	ENSOART00000028883	ensembl:	-		15:77844508-77896370	1801	0.0789475132109779	0.163375466959458	0	0	0.0988242878804626	0	0	0	0	2	3	0	0	2	0	0	0	0
ENSOART00000028881	ENSOART00000028881	ensembl:	-		15:74143284-74144441	986	0.14420331774135	0	0	0	0	0	0	0	0.22363780974938	2	0	0	0	0	0	0	0	2
ENSOART00000028886	ENSOART00000028886	ensembl:	-		15:78477112-78505403	362	0.589074618185435	0	0.301942250764999	0	0.245951172886193	0.496133141562995	0	0	0	3	0	1	0	1	2	0	0	0
ENSOART00000028884	ENSOART00000028884	ensembl:	-		15:77938575-78097877	1368	0.935285139399683	1.07543573097216	1.51818731626078	0.92255581617455	1.04095946869553	0.853167364846352	1.93057099163328	2.1725526222516	1.20891930050926	18	15	19	13	16	13	29	28	15
ENSOART00000028885	ENSOART00000028885	ensembl:	-		15:78000681-78005646	3862	0	0.025387393880988	0.0283021995797332	0	0.0460855884186207	0.0232522264689027	0.0235824839160574	0	0.0570965511167501	0	1	1	0	2	1	1	0	2
ENSOART00000027681	ENSOART00000027681	ensembl:	-		2:414748-746557	742	0	0.528686430137949	0.441926259205915	0.392511825583698	0.119992351192455	0.24204878335014	0.490973330910048	0.429156524919165	0	0	4	3	3	1	2	4	3	0
ENSOART00000027680	ENSOART00000027680	ensembl:	-		2:389962-534965	535	0	0	0	0	0	0.167850651631593	0	0.39680266852339	0.20608119664756	0	0	0	0	0	1	0	2	1
ENSOART00000027683	ENSOART00000027683	ensembl:	-		2:421275-470257	4009	0.0531915719089867	0	0	0	0	0	0	0	0.0275014817177462	3	0	0	0	0	0	0	0	1
ENSOART00000027682	ENSOART00000027682	ensembl:	-		2:421275-618848	5478	0.0518995166617897	0.179036831535291	0.139671716582422	0	0	0.0983408450909286	0	0	0.0603797591492029	4	10	7	0	0	6	0	0	3
ENSOART00000027687	ENSOART00000027687	ensembl:	-		2:810371-894848	2940	0.0725323169330366	0.133430384749102	0.223067540361081	0.0330208361205333	0.272466190875015	0.24429316473626	0.0929342376365448	0.180518220799331	0.112503510414739	3	4	6	1	9	8	3	5	3
ENSOART00000027686	ENSOART00000027686	ensembl:	-		2:484129-618945	1578	0	0	0	0.0615217098823625	0.112789950869907	0.170665940139037	0	0.0672653446324505	0.209607300772708	0	0	0	1	2	3	0	1	3
ENSOART00000027402	ENSOART00000027402	ensembl:	-		12:78780120-78935504	4656	0.42747616770854	1.0532256906683	0.469541096095721	0.229358642641333	0.305848916060027	0.655622263074212	0.234712559292875	0.63832731684712	0	28	50	20	11	16	34	12	28	0
ENSOART00000028419	ENSOART00000028419	ensembl:	-		25:43049072-43063689	5088	0.167645449515037	0.250590208165155	0.128895158935059	0.228965231590491	0.367341187638702	0.0705799827363016	0.232684203803349	0.229479530685942	0.0866772328667017	12	13	6	12	21	4	13	11	4
ENSOART00000028418	ENSOART00000028418	ensembl:	-		25:43042266-43072647	3335	0.404975712594177	0.205854436928438	0.393330910106819	0.320208048017406	0.613823271926632	0.242285458155175	0.327682661489544	0.445585005583237	0.198357013864668	19	7	12	11	23	9	12	14	6
ENSOART00000028415	ENSOART00000028415	ensembl:	-		25:35217989-35225370	2639	0	0.0371527530005212	0	0	0	0.0340280782959083	0.0690227759634815	0.201107832190237	0.292449443518421	0	1	0	0	0	1	2	5	7
ENSOART00000028416	ENSOART00000028416	ensembl:	-		25:35218636-35225370	1166	0	0	0	0	0	0.0770155219750447	0	0.0910332022555805	0.189113962618258	0	0	0	0	0	1	0	1	2
ENSOART00000028413	ENSOART00000028413	ensembl:	-		25:35023488-35210222	3397	0.188323531159665	0.375332051558524	0.0643527199157667	0.0285785275815037	0.104813421148754	0.370012674045544	0.134052918580827	0.187479624074195	0.357017321834233	9	13	2	1	4	14	5	6	11
ENSOART00000028412	ENSOART00000028412	ensembl:	-		25:34819686-34822006	569	0.749543099413454	0.689429404503266	2.305375369431	1.87679058020747	0.625749018703544	1.10458918810371	1.12043738169894	2.05200677000013	1.35636921167858	6	4	12	11	4	7	7	11	7
ENSOART00000027941	ENSOART00000027941	ensembl:	-		3:23494277-23495455	746	0.285851222229394	0.262993432742101	0.586075575211419	0	0	0.481381973407912	0.366255574599788	0.28457027836463	0.44337844587042	3	2	4	0	0	4	3	2	3
ENSOART00000027945	ENSOART00000027945	ensembl:	-		3:36956866-36960147	1787	0.159096559750019	0.0548663207433551	0.122331387551124	0	0.0498233489562405	0.150705569971685	0.101931228745175	0.178194818964757	0.30848752156252	4	1	2	0	1	3	2	3	5
ENSOART00000027948	ENSOART00000027948	ensembl:	-		3:43560901-43565217	3537	0.100488968921713	0.0831889216833426	0.0927083076988377	0.10978937878922	0.025172271581793	0.101529814012525	0.102997515277143	0.240078515872224	0.187028736567336	5	3	3	4	1	4	4	8	6
ENSOART00000027949	ENSOART00000027949	ensembl:	-		3:46159070-46463353	806	0	0	0	0	0	0	0.451987855502798	0	0	0	0	0	0	0	0	4	0	0
ENSOART00000029067	ENSOART00000029067	ensembl:	-		8:9505814-9526842	2386	0	0	0.0458101822200041	0.0406878701569019	0	0	0	0	0.0924169658059049	0	0	1	1	0	0	0	0	2
ENSOART00000029066	ENSOART00000029066	ensembl:	-		8:9480680-9488091	3104	0.0228932153640968	0	0	0	0	0	0.0880240524005933	0	0	1	0	0	0	0	0	3	0	0
ENSOART00000029060	ENSOART00000029060	ensembl:	-		16:71451697-71457029	5252	0	0.0373558836301614	0	0	0	0.0341965341290564	0	0	0	0	2	0	0	0	2	0	0	0
ENSOART00000028254	ENSOART00000028254	ensembl:	-		13:78577164-78711934	5020	0	0	0.0435470497119242	0	0.0531906109676325	0	0.0362850808302047	0	0	0	0	2	0	3	0	2	0	0
ENSOART00000028924	ENSOART00000028924	ensembl:	-		20:40764574-40785346	2034	0.174744091974483	0.144660381511299	0.268690006826277	0.477292321506234	0.306284145527503	0.0882990153617523	0.179106298689899	0.104370416745336	0	5	3	5	10	7	2	4	2	0
ENSOART00000028927	ENSOART00000028927	ensembl:	-		20:43081843-43092022	2904	0	0	0.0752776134827339	0	0.0919479569757283	0	0	0	0	0	0	2	0	3	0	0	0	0
ENSOART00000028929	ENSOART00000028929	ensembl:	-		20:44598188-44602546	4188	0.933523766287433	1.14751019593678	1.07012172436015	1.27494489032718	0.956343576687162	1.52210000229603	1.41343986264499	1.44466301058032	0.974063344708321	55	49	41	55	45	71	65	57	37
ENSOART00000028102	ENSOART00000028102	ensembl:	-		21:42373106-42445336	2117	0.268622812876347	0.555955060923917	0.154893379466599	0	0.168186675315218	0.169632003855599	0.129063135876921	0.100278425914036	0.104160075773684	8	12	3	0	4	4	3	2	2
ENSOART00000028101	ENSOART00000028101	ensembl:	-		21:42314105-42314914	732	0.097077241106771	0.133942780284666	0.298642335456092	0.265249339328874	0.364777140788955	0.490588732462162	0.373260462638581	0.580025758633917	0.301238907667881	1	1	2	2	3	4	3	4	2
ENSOART00000028109	ENSOART00000028109	ensembl:	-		21:46172172-46174864	1867	1.63714734642025	1.47091540391763	2.45901064616884	1.50795741169613	0.905757589840922	1.10602841814688	1.65848895606502	1.81929879087318	2.30309810822246	43	28	42	29	19	23	34	32	39
ENSOART00000028280	ENSOART00000028280	ensembl:	-		10:10377389-10458439	647	0	0	0	0	0	0.971423876400323	0	0	0	0	0	0	0	0	7	0	0	0
ENSOART00000027886	ENSOART00000027886	ensembl:	-		24:41480749-41488063	520	2.7339510422918	6.78994177199796	3.99400047816298	1.49355781837489	2.05397590044242	3.10777693441349	1.75128955826923	3.06186674509635	4.66456862411881	20	36	19	8	12	18	10	15	22
ENSOART00000027433	ENSOART00000027433	ensembl:	-		1:9942616-10006272	252	10.7190000119173	15.9571509454704	6.94036096949984	8.86059102567644	10.9488765415201	11.7570522152803	5.78223764921779	6.3181377279766	6.12519112258025	38	41	16	23	31	33	16	15	14
ENSOART00000027437	ENSOART00000027437	ensembl:	-		1:18435711-18438733	2733	0.104026912650305	0.322984869367709	0	0.106565596261655	0.195402024923172	0	0.166621940877815	0.155352673004035	0.201707720831402	4	9	0	3	6	0	5	4	5
ENSOART00000027605	ENSOART00000027605	ensembl:	-		17:34053296-34054454	678	2.72587694035102	3.32708959040506	5.80406240079003	5.87069555452668	2.88800337358483	3.04565642578203	2.28348000071784	2.97455687724208	5.69154927319404	26	23	36	41	22	23	17	19	35
ENSOART00000027604	ENSOART00000027604	ensembl:	-		17:34045215-34048697	3433	0.289881887103257	0.28568708510059	0.66865320075695	0.367624921796325	0.311117817719213	0.470738131632687	0.450975659914564	0.340108316961863	0.353273475756158	14	10	21	13	12	18	17	11	11
ENSOART00000028763	ENSOART00000028763	ensembl:	-		7:96953944-96964043	5736	0	0	0	0.0507747166288536	0.0310290346012401	0.0626065118832466	0.031755771577341	0.0370100117956788	0	0	0	0	3	2	4	2	2	0
ENSOART00000028767	ENSOART00000028767	ensembl:	-		7:99211462-99401354	1316	0	0.596178314836411	0.415285314502012	0.295079812140936	0.47339054103567	0.682235639491193	0.691998913601824	0.564599541648973	0.754012888949849	0	8	5	4	7	10	10	7	9
ENSOART00000028765	ENSOART00000028765	ensembl:	-		7:99078968-99100391	1200	0.0592171170751303	0	0	0	0	0.299259126801919	0.227688882209535	0	0.183755733677408	1	0	0	0	0	4	3	0	2
ENSOART00000028764	ENSOART00000028764	ensembl:	-		7:98582270-98716848	4993	0.0142320329441531	0.0982239769316224	0	0.0777738900014965	0	0.0539376834647307	0.0182406474832393	0.148810934670548	0.0883264091379487	1	5	0	4	0	3	1	7	4
ENSOART00000028769	ENSOART00000028769	ensembl:	-		22:12594454-12624418	458	1.39680138722573	1.07081291882007	2.38679562369516	0.635903437954375	0.77740434856401	1.56817009677861	1.19312951376175	2.08581315386476	1.925824283082	9	5	10	3	4	8	6	9	8
ENSOART00000028497	ENSOART00000028497	ensembl:	-		18:68484090-68486873	2108	0.202319745524789	0.977027344150391	0.362960940910108	0.230268638980949	0.717773661176607	0.638867719333783	0.172818885927541	0.352472958638543	0.209209563959098	6	21	7	5	17	15	4	7	4
ENSOART00000028496	ENSOART00000028496	ensembl:	-		18:68476764-68486873	1537	0	0.191437355884179	0.426687422681573	0	0.289524664626043	0.46728816156448	0.0592554020063851	0	0	0	3	6	0	5	8	1	0	0
ENSOART00000028491	ENSOART00000028491	ensembl:	-		18:68246268-68250581	1843	0.809972041668232	3.83154608946168	0.711751809661553	0.263378345616842	1.15900641875379	1.80248375080968	0.741209080151422	0.921495073944715	1.3161018364307	21	72	12	5	24	37	15	16	22
ENSOART00000028490	ENSOART00000028490	ensembl:	-		18:68243944-68248312	1154	0	0	0	0.504755241911792	0	0.311188000140644	0	0	0	0	0	0	6	0	4	0	0	0
ENSOART00000028493	ENSOART00000028493	ensembl:	-		18:68448607-68552221	5037	0.141127450099702	0.272592633375557	0.108500193346168	0	0	0.552564304811223	0.0723252355638784	0.316095038207287	2.60473259750915	10	14	5	0	0	31	4	15	119
ENSOART00000028492	ENSOART00000028492	ensembl:	-		18:68373351-68376670	3204	3.46098444880564	8.50982986231275	4.50338909042956	3.81780228854256	2.19453828173733	3.05438296462285	5.25838727294312	3.41230251428478	3.81960379900188	156	278	132	126	79	109	185	103	111
ENSOART00000028499	ENSOART00000028499	ensembl:	-		18:68527602-68528688	609	11.0885166128001	28.9884227876577	19.5644762200063	13.5499293046326	17.9760808362355	18.133294043324	7.92555741985153	15.8607043654033	14.3019712403872	95	180	109	85	123	123	53	91	79
ENSOART00000028498	ENSOART00000028498	ensembl:	-		18:68526846-68528688	1285	5.53177906635902	20.0733842792842	10.0377384209932	4.98627473994419	10.8743711943876	11.3886883102459	4.53579420265489	9.82983087708057	6.86393301603287	100	263	118	66	157	163	64	119	80
ENSOART00000028559	ENSOART00000028559	ensembl:	-		9:61523810-61651960	2908	0.0733304717273479	0	0	0.0667684031598129	0.0612044506439866	0.123490698817848	0.0939568977480886	0	0.227483026560752	3	0	0	2	2	4	3	0	6
ENSOART00000027478	ENSOART00000027478	ensembl:	-		1:99473909-99478623	4287	0.215559593640151	0.137270452994627	0.331481614178486	0.090581999714829	0.186855750215196	0.37696384555517	0.169936893989357	0.198077375936565	0.154308523731903	13	6	13	4	9	18	8	8	6
ENSOART00000027479	ENSOART00000027479	ensembl:	-		1:101330815-101357657	736	0.28973507035751	0.133214830391815	0.445528918927703	1.18713495074635	0.362794656328145	0.731944496478406	1.85604393304221	1.58640197300282	0.299601739691425	3	1	3	9	3	6	15	11	2
ENSOART00000027476	ENSOART00000027476	ensembl:	-		1:93355440-93378362	884	0	0.221937896861547	0.370938104446594	0	0	0	0	0	0	0	2	3	0	0	0	0	0	0
ENSOART00000027477	ENSOART00000027477	ensembl:	-		1:95301870-95428638	819	0.0867650067034876	0	0.533836848727373	0	0	0	0	0	0.134619585111654	1	0	4	0	0	0	0	0	1
ENSOART00000027475	ENSOART00000027475	ensembl:	-		1:93070416-93074909	1372	0.310852786855871	0	0.239000936101158	0.283035738176	0.259512530351543	0.130903933852627	0.265526393247271	0.077364951771142	0.803596502962424	6	0	3	4	4	2	4	1	10
ENSOART00000027471	ENSOART00000027471	ensembl:	-		1:85943598-85955777	4271	0	0	0	0	0.0208462478540861	0.0420510880931408	0	0	0	0	0	0	0	1	2	0	0	0
ENSOART00000028511	ENSOART00000028511	ensembl:	-		9:13780055-13901786	3758	0.0378351440375123	0.10438672995273	0.145427214977288	0.232499021753409	0	0.358364330057375	0.0242351125289553	0.112980004076644	0.264044960579564	2	4	5	9	0	15	1	4	9
ENSOART00000028512	ENSOART00000028512	ensembl:	-		9:13780055-13784085	3961	0.197404571230082	0.445704442303433	0	0.0735278400866205	0.157278957839672	0.0679906219488514	0	0.267974536303981	0.0835042465587815	11	18	0	3	7	3	0	10	3
ENSOART00000028513	ENSOART00000028513	ensembl:	-		9:13900241-14065063	2302	0.123503715149124	0.724278153912539	0.47487071922345	0.0843451417848549	0.425296760923222	0.585027433690536	0	0.230548900586461	0.526840939300995	4	17	10	2	11	15	0	5	11
ENSOART00000028514	ENSOART00000028514	ensembl:	-		9:13794773-13797038	1381	0.102957618604613	0.142065967288637	0	0.0702977973891151	0.0644709084611165	0.195011479753368	0	0.153721526183935	0.159671890233808	2	2	0	1	1	3	0	2	2
ENSOART00000028515	ENSOART00000028515	ensembl:	-		9:14080788-14082779	1874	0.531037629896202	1.57005938604641	0.291630455648158	0.414434399975957	0.332434339382573	0.479093970955395	0.291597287781688	0.849610836419478	0.352999274940591	14	30	5	8	7	10	6	15	6
ENSOART00000028516	ENSOART00000028516	ensembl:	-		9:14117786-14149052	3338	0	0.235042139701833	0	0	0	0.134485036184903	0	0	0	0	8	0	0	0	5	0	0	0
ENSOART00000028517	ENSOART00000028517	ensembl:	-		9:14198547-14286827	5998	0.402937489232614	0.70311675034933	0.601407973225217	0.210412863709034	0	0.628690997587103	0.379579677395644	0	0.459542515031863	34	43	33	13	0	42	25	0	25
ENSOART00000028518	ENSOART00000028518	ensembl:	-		9:14281300-14286827	5490	0	0	0	0.229882760751691	0.616047147625865	0	0	0.425352222998206	0	0	0	0	13	38	0	0	22	0
ENSOART00000028519	ENSOART00000028519	ensembl:	-		9:14238959-14244600	5403	0.0657837281280953	0	0.0809202996682803	0.0359360570773156	0.0329414292934875	0.13293020624183	0.101138870498405	0.0785820572496812	0.102029835467744	5	0	4	2	2	8	6	4	5
ENSOART00000027861	ENSOART00000027861	ensembl:	-		24:35522356-35531832	5109	0	0.0575923303961603	0	0	0	0	0	0	0	0	3	0	0	0	0	0	0	0
ENSOART00000027860	ENSOART00000027860	ensembl:	-		24:35123737-35257272	1062	0	0	0	0	0	0	0.343034097490824	0	0	0	0	0	0	0	0	4	0	0
ENSOART00000027863	ENSOART00000027863	ensembl:	-		24:35525094-35531832	4938	0.0431844900330351	0	0	0.0196600360863443	0.0180304424027545	0	0	0	0.0223275496570362	3	0	0	1	1	0	0	0	1
ENSOART00000027862	ENSOART00000027862	ensembl:	-		24:35523580-35531832	5040	0	0	0.0216871219795495	0	0.0176655405922226	0.0356349597709929	0	0.063181377279766	0.0218756825806438	0	0	1	0	1	2	0	3	1
ENSOART00000027865	ENSOART00000027865	ensembl:	-		24:37647345-37673039	1130	0.0628854340620853	0.0867664736003323	0.19345680491492	0	0	0.158938227651154	0.161195668820909	0.37573350028321	0.390277664447591	1	1	2	0	0	2	2	4	4
ENSOART00000027867	ENSOART00000027867	ensembl:	-		24:38605284-38610715	5395	0.0263548602952681	0.145425516649623	0.0810402926983723	0	0.0824836718313676	0.232981103564914	0.0337629482423777	0.157397166012985	0.245234714082916	2	8	4	0	5	14	2	8	12
ENSOART00000027866	ENSOART00000027866	ensembl:	-		24:38600242-38735793	1116	8.78989614988755	14.0612196065359	6.95430602212755	7.82913372535226	7.33720102222615	12.9523873489428	5.79385256456998	6.18226379834269	7.40939670660396	138	160	71	90	92	161	71	65	75
ENSOART00000027869	ENSOART00000027869	ensembl:	-		24:38964478-39079933	1779	0.119867909939926	0.165395849350187	0.368644501777166	0.327424142308155	0.600375192934266	0.151383279111524	0.30716881242433	0.715984578954515	0.247899809345575	3	3	6	6	12	3	6	12	4
ENSOART00000027868	ENSOART00000027868	ensembl:	-		24:38785016-38838983	4352	0.343009759373748	1.21695887348411	0.678149128414565	0.356916390420471	0.511278298333647	0.618903103104602	0.25110792189054	0.463407528210048	0.532013383349112	21	54	27	16	25	30	12	19	21
ENSOART00000028068	ENSOART00000028068	ensembl:	-		3:223796392-223802814	1930	1.32590856565295	4.16699647980736	2.03894005582157	2.41445616234698	2.72083777713399	3.67501384141988	1.98182297694599	1.59492057050269	1.48527950537179	36	82	36	48	59	79	42	29	26
ENSOART00000028069	ENSOART00000028069	ensembl:	-		3:223831336-223885365	2791	0.38202259366379	2.10844982063447	0.90078560650393	0.313053143586282	0.66966390637969	0.93287932858772	0.228423099314474	0.494403898169147	0.632051251631355	15	60	23	9	21	29	7	13	16
ENSOART00000028063	ENSOART00000028063	ensembl:	-		3:223569080-223570263	1079	0	0.181828638392593	0	0	0.247466975956918	0	0	0.0983732287581157	0	0	2	0	0	3	0	0	1	0
ENSOART00000028066	ENSOART00000028066	ensembl:	-		3:223872166-223873132	759	0.749241758707808	1.67984582232452	0.86405608519312	0	1.64169961884423	1.5377245785373	1.67980603667359	1.67817729375505	0.435784348642073	8	13	6	0	14	13	14	12	3
ENSOART00000029070	ENSOART00000029070	ensembl:	-		8:27791050-27846901	3774	0.075332684757097	0.0519854533189209	0.173772805686693	0.154342222884528	0.0943431880345301	0.0475888175002131	0.0241323669538457	0.112501021547437	0	4	2	6	6	4	2	1	4	0
ENSOART00000028304	ENSOART00000028304	ensembl:	-		10:41464515-41486325	611	0	0	0	0.15888912961435	0	0.587742965895749	0	0	0.180447528979451	0	0	0	1	0	4	0	0	1
ENSOART00000028308	ENSOART00000028308	ensembl:	-		10:42542587-42600997	3165	0	0	0.0690698861149635	0	0	0	0.115103384371329	0.100611103156405	0.0696704203516237	0	0	2	0	0	0	4	3	2
ENSOART00000028766	ENSOART00000028766	ensembl:	-		7:99135923-99257062	1264	0.112487714630515	0.465568379737315	0	0.0768047928752911	0.211247521406262	0.0710443818219162	0	0.419876241416166	0.261677468844409	2	6	0	1	3	1	0	5	3
ENSOART00000027368	ENSOART00000027368	ensembl:	-		12:40094869-40098008	834	0	0	0.393176599917013	0	0	0.107673979164151	0	0.127271839124708	0	0	0	3	0	0	1	0	1	0
ENSOART00000027367	ENSOART00000027367	ensembl:	-		12:38429229-38537201	1520	0.280585541819905	0.322652840012888	0.431459584645775	0.76643098574501	0	0.118158024503819	1.55775951177821	0.628488437151356	0.145070316061111	6	5	6	12	0	2	26	9	2
ENSOART00000027364	ENSOART00000027364	ensembl:	-		12:28788196-28812560	4797	0.163001773325486	0.245352692094211	0.159500034070983	0.182141197362792	0.204092796257089	0.168443194277154	0.170855746803458	0.199145804559112	0.0689514948132861	11	12	7	9	11	9	9	9	3
ENSOART00000027361	ENSOART00000027361	ensembl:	-		12:25094747-25096236	1147	0	0.17104891092032	0.190589528817663	0.169278567034643	0.310419521920067	0.313087142251354	0.158806543825308	0.092541162885795	0.0961233131703963	0	2	2	2	4	4	2	1	1
ENSOART00000027169	ENSOART00000027169	ensembl:	-		4:111728443-111827559	1000	2.20357404863409	1.86348141113227	2.29548643819861	2.03870642208173	2.40306569682074	2.96277715825063	2.09456779925144	2.33518370426015	3.74861696701911	31	19	21	21	27	33	23	22	34
ENSOART00000027164	ENSOART00000027164	ensembl:	-		4:101364818-101365737	715	0.596489543449308	0.27439594521064	0	0	0	0.376658536418742	0.382135186925093	0	0	6	2	0	0	0	3	3	0	0
ENSOART00000027165	ENSOART00000027165	ensembl:	-		4:103756746-103760870	916	0	0	0.238653045364475	0	0.194304085668901	0.0980350421647403	0.198854918960292	0	0.601820088463125	0	0	2	0	2	1	2	0	5
ENSOART00000027160	ENSOART00000027160	ensembl:	-		4:94319240-94326518	4179	7.99453625106791	24.4782673578646	15.9295216682003	3.69368749770388	7.36903543333979	15.6404220567276	2.07025192969499	8.61050046684081	23.1109546352713	470	1043	609	159	346	728	95	339	876
ENSOART00000027161	ENSOART00000027161	ensembl:	-		4:94322672-94326518	3060	0	0	3.03635583253966	0	0	0	0	0	0	0	0	85	0	0	0	0	0	0
ENSOART00000027162	ENSOART00000027162	ensembl:	-		4:95314176-95324251	1457	0	0	0.150038565239437	0	0.0611079784384364	0	0	0	0	0	0	2	0	1	0	0	0	0
ENSOART00000027163	ENSOART00000027163	ensembl:	-		4:99416840-99542254	1233	0.0576322307300538	0.079518341580191	0.0886480898434142	0.236207440862209	0.216558691855243	0	0.0738650063940096	0.172173096236832	0.0894188485048212	1	1	1	3	3	0	1	2	1
ENSOART00000028599	ENSOART00000028599	ensembl:	-		6:30598777-30604117	4580	0	0	0	0.0211967812651458	0.0194398088613104	0.0196070084329481	0.0198854918960292	0	0.024072803538525	0	0	0	1	1	1	1	0	1
ENSOART00000028590	ENSOART00000028590	ensembl:	-		6:22082295-22087996	5089	0.977760383597447	0.77088918306176	1.97612339534151	1.31629137657917	0.979406571587953	0.846828514562044	1.50321019670103	2.12750492079749	1.03989857319631	70	40	92	69	56	48	84	102	48
ENSOART00000028592	ENSOART00000028592	ensembl:	-		6:23471881-23524993	636	0.223560489454357	0.308479718279257	0.343720423826823	0.457930463180981	0.279846764894203	0.423444738269498	0.286401109697528	0.333788408270462	0.52006339720021	2	2	2	3	2	3	2	2	3
ENSOART00000028595	ENSOART00000028595	ensembl:	-		6:25575418-25576475	1017	0.209680444231197	0.48223433315594	0.322428008191533	0.572750785807481	0.262553458266976	0.264809098858801	0.626872045414648	1.25244500094403	0.433641849386213	3	5	3	6	3	3	7	12	4
ENSOART00000028596	ENSOART00000028596	ensembl:	-		6:27631199-27684548	3133	0	0	0	0	0.0568089825958229	0	0	0	0.0703820237513211	0	0	0	0	2	0	0	0	2
ENSOART00000028837	ENSOART00000028837	ensembl:	-		26:31708917-31714456	3023	0.0705408573546568	0.227100412555852	0.144628640128256	0.0642284209026583	0.117780744837022	0.118792905114887	0.120510159290524	0.0702247527820092	0.255300721615981	3	7	4	2	4	4	4	2	7
ENSOART00000027198	ENSOART00000027198	ensembl:	-		5:9963163-9966407	1273	0.446719948828929	0.231138425761181	0.858721441989303	0.381308948131846	0	0.56419631133119	0.286176128464458	0.333526202136706	0.259827431751244	8	3	10	5	0	8	4	4	3
ENSOART00000027731	ENSOART00000027731	ensembl:	-		2:57856955-57927820	2477	0	0	0	0.0391930796101607	0.0359444184839733	0	0	0.214260625413821	0	0	0	0	1	1	0	0	5	0
ENSOART00000028389	ENSOART00000028389	ensembl:	-		11:52845989-52980516	2770	0.153967517532944	0.212447087360277	0	0.175236928148679	0.0963959808871895	0.356542310539102	0.0986377829066576	0.191596956371854	0	6	6	0	5	3	11	3	5	0
ENSOART00000028388	ENSOART00000028388	ensembl:	-		11:52833764-52836011	2137	0.0665346145498227	0.0918077214906914	0.0511479151974402	0	0.0416632309708946	0	0	0	0.154777875816253	2	2	1	0	1	0	0	0	3
ENSOART00000028380	ENSOART00000028380	ensembl:	-		11:42168058-42214877	2005	0.496341405698495	1.27182342059283	0.490637333163275	0.62945454190862	0.710240674900492	0.761263516010682	0.635896649294392	0.952920124159662	0.659870963829094	14	26	9	13	16	17	14	18	12
ENSOART00000028383	ENSOART00000028383	ensembl:	-		11:47855123-47855701	537	1.72086401850154	5.66189622925178	2.23920947938419	2.7117669886695	2.48619056850573	3.00939293462759	2.71345230466086	3.95324818733731	2.05313668913305	13	31	11	15	15	18	16	20	10
ENSOART00000028382	ENSOART00000028382	ensembl:	-		11:43574625-43576847	1355	0.891815151445468	1.80956445986734	0.806754535536813	0.859760220171525	1.11665452233232	1.12644527645861	0.80651046204253	0.548349075136567	1.22051778826322	17	25	10	12	17	17	12	7	15
ENSOART00000028385	ENSOART00000028385	ensembl:	-		11:51697015-51699134	494	0.431670064338315	0.992777969270426	0.663783976378115	0.393041531151287	0	0.363563152319442	0	0.85947136704459	0.446370203264958	3	5	3	2	0	2	0	4	2
ENSOART00000028384	ENSOART00000028384	ensembl:	-		11:50219648-50234794	1203	0.413644184845445	0.244587876969229	0.181717530801213	0.0806993002446949	0.221959157986297	0.223866046167415	0.151414053007172	0.264700034488795	0.549892469857579	7	3	2	1	3	3	2	3	6
ENSOART00000028386	ENSOART00000028386	ensembl:	-		11:51725046-51728360	2574	0.635159111800647	0.990678305473432	1.06165455217806	0.792038237016988	0.726119643630813	0.697608470528679	0.424561645713919	0.494847150722643	0.728169574013037	23	26	25	21	21	20	12	12	17
ENSOART00000028094	ENSOART00000028094	ensembl:	-		21:39812949-39818028	3449	0.0412248394586753	0.0568840535881726	0.063382484648843	0	0.051604100455991	0.0520731218456956	0.0528127299993122	0	0	2	2	2	0	2	2	2	0	0
ENSOART00000028096	ENSOART00000028096	ensembl:	-		21:40296816-40409943	1259	0.282310947637886	0.0778761836126891	0.0868173906091578	0.23132944764345	0.0707182879942826	0.07132652789746	0.361697986035798	0	0.262716696282235	5	1	1	3	1	1	5	0	3
ENSOART00000028141	ENSOART00000028141	ensembl:	-		23:2183649-2368997	526	0.135096084582046	0.559390144475253	0	0	0	0	0	0	0	1	3	0	0	0	0	0	0	0
ENSOART00000028859	ENSOART00000028859	ensembl:	-		15:43200726-43213145	948	0.0749583760444688	0	0	0	0	0.189451684858443	0	0	0.116301097264182	1	0	0	0	0	2	0	0	1
ENSOART00000028858	ENSOART00000028858	ensembl:	-		15:32664041-32681917	3013	0.825736140464664	1.10676318987793	1.45116717120589	2.28767651237973	0.531729572633618	0.74495693791106	1.7833115784907	1.44438541886169	1.24414768238271	35	34	40	71	18	25	59	41	34
ENSOART00000028855	ENSOART00000028855	ensembl:	-		15:29002398-29009705	1023	12.0904473460261	36.7190272015375	25.0033055253163	15.1837744976529	21.6636200641177	25.8901882248268	10.860740746354	18.4690819091094	26.7277510248859	174	383	234	160	249	295	122	178	248
ENSOART00000028854	ENSOART00000028854	ensembl:	-		15:28859997-29026216	2427	0.0585844545912531	0	0.0450362978067283	0.120001555246438	0.110019310695309	0	0.11257793928778	0.131204837861566	0	2	0	1	3	3	0	3	3	0
ENSOART00000028856	ENSOART00000028856	ensembl:	-		15:29716481-29740207	894	0.477058191908563	1.75530446883478	0.73357781729483	1.30310413683715	0.696847821032373	1.90810302518783	1.12052139058592	1.18730104955265	0.739955974539896	6	16	6	12	7	19	11	10	6
ENSOART00000028850	ENSOART00000028850	ensembl:	-		15:19931320-19950311	919	0.541473290934788	0.640346498354696	1.18950206273382	0.845103444564683	0.581103083911893	1.07467051163581	1.18914219376238	0.924001861414641	1.31968209169847	7	6	10	8	6	11	12	8	11
ENSOART00000027501	ENSOART00000027501	ensembl:	-		1:123660445-123707865	1221	0.407546236174505	0.321282007503979	0.358077296566518	0	0.510222728913138	0.808863390821713	0	0	0.180595315653472	7	4	4	0	7	11	0	0	2
ENSOART00000027508	ENSOART00000027508	ensembl:	-		1:134928382-134934170	1484	0	0	0.220963129602958	0.196255912791849	0	0.302500708076283	0	0.0715260874865275	0.148589542057203	0	0	3	3	0	5	0	1	2
ENSOART00000028464	ENSOART00000028464	ensembl:	-		18:51437703-51457341	1222	0	0	0	0	0.145648561761631	0.367357652033719	0.149059824687093	0	0.180447528979451	0	0	0	0	2	5	2	0	2
ENSOART00000028467	ENSOART00000028467	ensembl:	-		18:57401192-57433200	844	0	0.34862466349998	0	0	0	0.319088689027726	0	0	0	0	3	0	0	0	3	0	0	0
ENSOART00000028460	ENSOART00000028460	ensembl:	-		18:43886774-44003096	1779	0.199791727417706	0.275678649139736	0.43008525207336	0.109141380769385	0.150093798233567	0.353294686920185	0.204779208282887	0.298326907897715	0.0619749523363938	5	5	7	2	3	7	4	5	1
ENSOART00000028461	ENSOART00000028461	ensembl:	-		18:44025256-44026309	879	0.0808424806486421	0.111542793138084	0.124349368346905	0.220890234799472	0.303773455128003	0	0.207225376299918	0.241512431922655	0.125430534933384	1	1	1	2	3	0	2	2	1
ENSOART00000028463	ENSOART00000028463	ensembl:	-		18:48601602-48649268	2490	0	0	0	0	0.0714789327199651	0.108156969292932	0.0365765272625758	0.0852567982570336	0	0	0	0	0	2	3	1	2	0
ENSOART00000028378	ENSOART00000028378	ensembl:	-		11:40814530-41000908	2664	6.27050119810913	13.4377741748115	2.33882910883418	5.79426428412332	7.45036255505239	14.7277673322933	4.34152799902444	5.37899703390715	1.53129778064506	235	365	57	159	223	437	127	135	37
ENSOART00000028269	ENSOART00000028269	ensembl:	-		10:8058501-8151851	1155	0	0	0	0.0840530373977212	0.0770859953115167	0	0.0788532925400986	0	0	0	0	0	1	1	0	1	0	0
ENSOART00000028262	ENSOART00000028262	ensembl:	-		10:5181921-5228820	1032	0	0.0950059255507515	0.211827703056065	0.0940709866224496	0.0862735703341103	0.0870155994407966	0.176503009464756	0	0	0	1	2	1	1	1	2	0	0
ENSOART00000028260	ENSOART00000028260	ensembl:	-		10:41343990-41425783	5327	0.0266912842674998	0.0368299419608799	0	0.0364487547191169	0.0334114027544046	0	0	0	0.0413941956847924	2	2	0	2	2	0	0	0	2
ENSOART00000028266	ENSOART00000028266	ensembl:	-		10:6208052-6314451	1704	0.0834415911343728	0	0.192435026015721	0	0.104449848868963	0.105399176787444	0.160344283246151	0.12458299745306	0.517621785006782	2	0	3	0	2	2	3	2	8
ENSOART00000028267	ENSOART00000028267	ensembl:	-		10:7669506-7836271	481	0.295601811419899	0.611723941775432	0.908965445130392	0	0.370026075826846	0.933287007869448	0.568038791375138	1.10337540363832	0	2	3	4	0	2	5	3	5	0
ENSOART00000028265	ENSOART00000028265	ensembl:	-		10:6138866-6153578	2891	0	0	0	0.134322045236068	0	0	0	0	0	0	0	0	4	0	0	0	0	0
ENSOART00000027205	ENSOART00000027205	ensembl:	-		5:17857816-17992134	3117	0.091211277598102	0.220251699440597	0.175333806186926	0.0311457357056041	0.17132939817614	0.23042088685422	0	0.0681069706961866	0.282973218367519	4	7	5	1	6	8	0	2	8
ENSOART00000027204	ENSOART00000027204	ensembl:	-		5:16934931-16941361	524	0.678300540221563	0.187110906809877	0.41718738464477	0.370539153413618	0.679487006950986	0.685326244584547	0.521424921090537	0.405132495534377	0.420814657276506	5	1	2	2	4	4	3	2	2
ENSOART00000027207	ENSOART00000027207	ensembl:	-		5:18995135-19000910	5589	0.432424236968549	0.544003985526607	0.430271879222676	0.399511350594107	0.382188017492079	0.562243219806125	0.309599310476709	0.455801240279149	0.512898451488201	34	31	22	23	24	35	19	24	26
ENSOART00000027206	ENSOART00000027206	ensembl:	-		5:18848127-18849701	1299	0.547235539763047	1.88757493696708	0.841533791880202	0.373676898361694	0.342570754064841	1.03674607571641	0.210336149847145	0.408563178714422	0.679005020516979	10	25	10	5	5	15	3	5	8
ENSOART00000027200	ENSOART00000027200	ensembl:	-		5:14569424-14634733	1315	0.0540384338328185	0	0.166240448329931	0.369130259294175	0.135347941043888	0.204799128166845	0.0692589755770447	0.161436827117881	0.25152876092725	1	0	2	5	2	3	1	2	3
ENSOART00000027203	ENSOART00000027203	ensembl:	-		5:16405363-16601603	885	0.16066041954008	0.110786570811724	0.123506321781841	0.109696336942789	0	0.202938075983959	0.102910229247247	0.11993752975142	0.124580158425361	2	1	1	1	0	2	1	1	1
ENSOART00000027202	ENSOART00000027202	ensembl:	-		5:15627785-15652591	913	1.71285762681786	3.33016240428062	3.23253560444708	3.40262898381136	2.43711188866159	3.4418152853192	4.28914994347161	3.25525956981401	2.53594988426652	22	31	27	32	25	35	43	28	21
ENSOART00000029113	ENSOART00000029113	ensembl:	-		8:88321288-88363202	1913	0	0	0.228548028806962	0.101496349392962	0.0930384435299075	0.234663382532778	0.190435029553192	0.499373980381632	0.230535159867108	0	0	4	2	2	5	4	9	4
ENSOART00000028659	ENSOART00000028659	ensembl:	-		6:116768783-116774530	5343	0.0931338114110182	0.110140077107985	0.0613717545069791	0.0181698031432469	0	0.151230021139343	0.119320394944169	0.0397322529777304	0.0825404755429119	7	6	3	1	0	9	7	2	4
ENSOART00000028658	ENSOART00000028658	ensembl:	-		6:116483192-116488306	3081	0.738298597675075	3.94727405370176	3.79622195015579	1.48095395492869	2.13768748408286	3.29287697851798	0.798075303728237	2.37714548986383	3.54267098004696	32	124	107	47	74	113	27	69	99
ENSOART00000028657	ENSOART00000028657	ensembl:	-		6:116483192-116488323	2652	0	0.184929229569981	0.206076724692552	0	0.201370186317885	0.169272643584165	0	0.360219617070159	0.207868477010642	0	5	5	0	6	5	0	9	5
ENSOART00000028655	ENSOART00000028655	ensembl:	-		6:116388120-116445520	3210	0.287882859169883	0.0611193460515911	0.0340508083417226	0.302433826150679	0.0554462749136178	0.25172025013941	0.283697996978193	0.0992006671308475	0.20608119664756	13	2	1	10	2	9	10	3	6
ENSOART00000028654	ENSOART00000028654	ensembl:	-		6:116370887-116371762	777	0.0914550070658383	0	0.422019670953396	0	0.11458729032793	0	0	0	0.567585277768054	1	0	3	0	1	0	0	0	4
ENSOART00000028653	ENSOART00000028653	ensembl:	-		6:116168539-116169834	374	7.03225687754103	13.6363954988696	5.84541000914887	5.97023780339696	8.32909618558419	8.88229292177069	5.3569311400204	8.23047246275454	5.60111059872312	37	52	20	23	35	37	22	29	19
ENSOART00000028652	ENSOART00000028652	ensembl:	-		6:115989554-115993085	2353	4.07831665596744	5.58534429349997	5.06364896641897	7.96289113111476	7.11121286581006	4.88401492697387	4.52832979987298	6.85682457859701	4.45131981670162	135	134	109	193	188	128	117	152	95
ENSOART00000028651	ENSOART00000028651	ensembl:	-		6:115927210-115929618	2214	0	0	0	0	0	0.0405601168125122	0.12340860824365	0.143827525514914	0.0497983018095955	0	0	0	0	0	1	3	3	1
ENSOART00000028650	ENSOART00000028650	ensembl:	-		6:115762021-115765199	3044	9.2240193554564	22.1994936810569	11.2397542152787	7.55856050987688	7.89451882007165	12.6532394305438	7.18025243001543	10.0426377510906	9.56193966549323	395	689	313	237	270	429	240	288	264
ENSOART00000028172	ENSOART00000028172	ensembl:	-		23:30782707-30785956	2357	0	0	0	0	0.0755123217958053	0	0	0	0.140331065175789	0	0	0	0	2	0	0	0	3
ENSOART00000027588	ENSOART00000027588	ensembl:	-		17:5211615-5227102	2660	0.0534528087567561	0	0	0	0.0334715505957902	0	0	0	0	2	0	0	0	1	0	0	0	0
ENSOART00000027582	ENSOART00000027582	ensembl:	-		1:266854180-266866713	5407	0.0788773855310256	0	0.0808604363062176	0.197502097306833	0.115217671907331	0.0498078145994823	0.0842200415052838	0.215940790110981	0.203908711312085	6	0	4	11	7	3	5	11	10
ENSOART00000028753	ENSOART00000028753	ensembl:	-		7:92313706-92438962	1220	0	0	0.268778101910483	0	0.145887329895666	0.294353239477297	0.298608370110865	0.174007727590175	0	0	0	3	0	2	4	4	2	0
ENSOART00000028750	ENSOART00000028750	ensembl:	-		7:85197665-85199917	1065	2.1358666473586	1.3814047699248	2.2580183408221	1.0027172207869	2.00567965235984	2.52907634245186	1.11164059056473	1.19599677554937	1.44934099801899	32	15	22	11	24	30	13	12	14
ENSOART00000027919	ENSOART00000027919	ensembl:	-		3:2668566-2670572	1946	4.74863803104588	9.07191648390727	8.25720787013019	6.53527483220052	6.54034787979714	9.96551173692569	5.28821058970497	7.80000298508155	10.7079432770768	130	180	147	131	143	216	113	143	189
ENSOART00000027918	ENSOART00000027918	ensembl:	-		3:2134758-2161571	1128	0	0.260850368788992	0.0968999067171362	0	0	0	0	0	0.195484823061072	0	3	1	0	0	0	0	0	2
ENSOART00000027915	ENSOART00000027915	ensembl:	-		3:2018023-2203956	712	0.798700133229251	1.23977197750274	1.22812466041494	1.22715073560297	0.624999170688523	1.38710983173218	1.02320149512974	1.19263723404502	1.85820404842322	8	9	8	9	5	11	8	8	12
ENSOART00000027914	ENSOART00000027914	ensembl:	-		3:1984342-1985408	851	0	7.14544733222979	3.59648425574279	0.798553240141687	4.18351056361411	5.90813355729748	0	4.49025816437162	3.88672527167255	0	62	28	7	40	56	0	36	30
ENSOART00000027917	ENSOART00000027917	ensembl:	-		3:2115092-2161571	1386	0.102586198624077	0.14155346379914	0.0788622617438165	0.0700441978314343	0.0642383294262639	0.12958167189452	0.0657110771167488	0.0765834876118375	0.159095873313773	2	2	1	1	1	2	1	1	2
ENSOART00000027916	ENSOART00000027916	ensembl:	-		3:2080051-2161571	1435	4.30956942323068	8.47494868254712	4.34190992748031	2.23253067624679	3.72136942700803	6.19402154500432	2.28464461895671	2.21905325080154	5.07080540955542	87	124	57	33	60	99	36	30	66
ENSOART00000027911	ENSOART00000027911	ensembl:	-		3:1797576-1804422	875	0.731125754685009	1.00882016912223	0.374753467806616	0.443800037459968	0.813732887528849	0.820825033513834	0.10408634615293	0.727849466262904	1.13403538498057	9	9	3	4	8	8	1	6	9
ENSOART00000027910	ENSOART00000027910	ensembl:	-		3:1759107-1790250	689	3.61094773761979	6.83269460872986	2.85569978790685	1.5499184907664	3.61698116314303	3.38803389339467	0.793110765316231	1.84867426119025	5.92072175274085	35	48	18	11	28	26	6	12	37
ENSOART00000027913	ENSOART00000027913	ensembl:	-		3:1984342-1985408	1016	1.18937945886674	1.15842211021253	0.537908930988827	0	0.437991544813217	0	1.25489447031029	0.104473143533471	0.868137324460193	17	12	5	0	5	0	14	1	8
ENSOART00000027912	ENSOART00000027912	ensembl:	-		3:1797576-1798909	1027	0.415277530249518	1.14601447319954	1.38370173318712	0.567173855079073	0.95329420023881	0.611987583282385	0.0886811615227009	1.0335415173321	0.644129154078546	6	12	13	6	11	7	1	10	6
ENSOART00000028510	ENSOART00000028510	ensembl:	-		9:13778615-13793928	1567	0.816509298467623	4.005723535771	2.99953795224898	1.23907157874114	1.81758213978804	2.29182412653583	0.290604827325507	1.96438844994907	2.39222525017174	18	64	43	20	32	40	5	29	34
ENSOART00000028952	ENSOART00000028952	ensembl:	-		14:22034554-22038508	3777	0.677522777789301	0.36352901623317	0.289423456619641	0.565471983128434	0.730504868536685	0.713123194257672	0.337562293310896	0.16861749615569	1.37193285644416	36	14	10	22	31	30	14	6	47
ENSOART00000028953	ENSOART00000028953	ensembl:	-		14:23102469-23275357	3437	0.0413687725612369	0.199745285759774	0	0	0	0.078356372865697	0.0264985606295647	0.0926488628135061	0.128313576033104	2	7	0	0	0	3	1	3	4
ENSOART00000028958	ENSOART00000028958	ensembl:	-		14:39504568-39509671	1619	0.482964488352288	0.18174133168251	0.472589044742747	0.179891151688143	0.604714727390524	0.610019888939661	0.225016807619058	0.262247594391617	0.27239886400604	11	3	7	3	11	11	4	4	4
ENSOART00000028959	ENSOART00000028959	ensembl:	-		14:39636523-39642618	3864	0.0551876324490496	0	0	0	0	0.0464803823099907	0.0707108329843275	0	0	3	0	0	0	0	2	3	0	0
ENSOART00000027284	ENSOART00000027284	ensembl:	-		X:62854167-62857317	528	18.5786441349896	29.5346116775107	28.9834912953632	19.3059320272891	20.7337750554308	27.2067303506185	19.1452778443148	21.7116303502243	26.7276472814361	138	159	140	105	123	160	111	108	128
ENSOART00000027287	ENSOART00000027287	ensembl:	-		X:76828385-76859568	995	0	0.0985388092144478	0.109852356559728	0	0	0	0.0915332189787074	0.106678104351766	0.110807477594417	0	1	1	0	0	0	1	1	1
ENSOART00000027283	ENSOART00000027283	ensembl:	-		X:62577683-62580286	1828	38.0303730795562	40.2395997427223	111.701291842431	58.6312319727169	50.4904611067813	55.4015964964726	68.7007830454694	94.5900616407565	108.141001033951	978	750	1868	1104	1037	1128	1379	1629	1793
ENSOART00000027282	ENSOART00000027282	ensembl:	-		X:56341563-56344597	1799	16.6743654332241	11.2306589416188	27.5248564108634	28.9247614741264	29.2885300358321	17.6669233267356	33.5120110707785	37.702505464818	26.781626968121	422	206	453	536	592	354	662	639	437
ENSOART00000027289	ENSOART00000027289	ensembl:	-		X:77196546-77198409	1296	2.41333181062455	4.01084724671729	4.47023793736615	3.0712435076922	3.7085011576685	3.18672805222974	3.72427813942097	2.70275891696777	2.9775234623654	44	53	53	41	54	46	53	33	35
ENSOART00000027288	ENSOART00000027288	ensembl:	-		X:77185295-77187295	1381	0.411784572671417	0.355128397407379	0.395738938366871	0.14059559477823	0.193350374408048	0.325062310488924	0	0.307443052367869	0.479015670701424	8	5	5	2	3	5	0	4	6
ENSOART00000027424	ENSOART00000027424	ensembl:	-		1:5382033-5387322	4956	6.00967280116767	9.6177446620579	8.82239473694848	6.9735713109296	8.36876824821165	9.36588962586614	7.1848763714773	9.78780421365387	7.58594389563041	419	486	400	356	466	517	391	457	341
ENSOART00000028549	ENSOART00000028549	ensembl:	-		9:42348643-42370801	908	0	0	0.120377857683843	0	0	0	0	0	0.242848987238865	0	0	1	0	0	0	0	0	2
ENSOART00000028543	ENSOART00000028543	ensembl:	-		9:39999844-40014762	5104	0	0	0.0428303662919003	0	0	0	0	0.0623891343044711	0	0	0	2	0	0	0	0	3	0
ENSOART00000028177	ENSOART00000028177	ensembl:	-		23:36774202-36856293	4294	0.0331123594068401	0	0.0763645282558894	0.0904343346011812	0.0414491249354246	0	0.0848398256952155	0.0494386184583171	0.0513523242694199	2	0	3	4	2	0	4	2	2
ENSOART00000027567	ENSOART00000027567	ensembl:	-		1:251394380-251395753	992	0.071633609365077	0	0	0	0	0.271482715261492	0	0	0	1	0	0	0	0	3	0	0	0
ENSOART00000028037	ENSOART00000028037	ensembl:	-		3:216911013-216913954	1768	0.12061369444747	0.332849791848397	0.185469052223297	0	0.25169649860307	0.152325143404638	0	0.120073205690053	0.124721086206385	3	6	3	0	5	3	0	2	2
ENSOART00000028036	ENSOART00000028036	ensembl:	-		3:216901260-216903932	2550	0.111492373440504	0.230775855681555	0.385775628624458	0.114213244934551	0.2094249937706	0.422518548555378	0.0357159030916917	0.208126889862759	0.302656502527495	4	6	9	3	6	12	1	5	7
ENSOART00000028035	ENSOART00000028035	ensembl:	-		3:212520516-212568418	5267	1.53854198190561	0.949680235695624	1.22446305970915	0.866303234314657	0.929403022256748	1.24436407148894	0.847246481050401	0.70534744333591	2.19792859896779	114	51	59	47	55	73	49	35	105
ENSOART00000028727	ENSOART00000028727	ensembl:	-		7:17265985-17297585	4716	0.180869390825384	0.291146966563334	0.625806829274849	0.576394238643406	0.169858057924628	0.114230523623432	0.579324993519538	0.720235547616671	0.280543104851004	12	14	27	28	9	6	30	32	12
ENSOART00000028726	ENSOART00000028726	ensembl:	-		7:17198407-17208011	1036	0.0685912552993787	0	0	0.281123334539676	0	0.173359263750776	0	0.204912574961403	0	1	0	0	3	0	2	0	2	0
ENSOART00000028725	ENSOART00000028725	ensembl:	-		7:17185970-17191154	1905	0	0	0	0.203845161562977	0	0	0	0.055719009884518	0	0	0	0	4	0	0	0	1	0
ENSOART00000028721	ENSOART00000028721	ensembl:	-		7:15566220-15570337	1524	0.746291988004234	0.450475424643269	1.07589755218965	0.764419355861165	0.350415836033484	0.17671315849042	0.5377920061786	0.487541336489533	0.795792547421844	16	7	15	12	6	3	9	7	11
ENSOART00000028720	ENSOART00000028720	ensembl:	-		7:15566220-15575434	457	0.311125757752672	0	0	0.637294911560403	0	0	0	0	0.482509585148554	2	0	0	3	0	0	0	0	2
ENSOART00000029023	ENSOART00000029023	ensembl:	-		16:40674484-40697370	1263	0	0	0.173084869005431	0	0	0	0	0	0.261884656072315	0	0	2	0	0	0	0	0	3
ENSOART00000029021	ENSOART00000029021	ensembl:	-		16:39430595-39437124	936	1.82267466301034	0.838216519577689	0.700660863954677	2.90414020239562	1.90179887266859	0.479605823488467	0.778332761252535	0.680414832243634	0.588960684863486	24	8	6	28	20	5	8	6	5
ENSOART00000028185	ENSOART00000028185	ensembl:	-		23:47835334-47840373	3251	0.0437356109790745	0	0	0.0895859042088908	0	0	0	0	0	2	0	0	3	0	0	0	0	0
ENSOART00000027678	ENSOART00000027678	ensembl:	-		2:242905-246216	3271	0	0	0	0.0593587637996747	0	0.0549068166450028	0.111373345012307	0	0	0	0	0	2	0	2	4	0	0
ENSOART00000027679	ENSOART00000027679	ensembl:	-		2:379947-388737	2824	0	0.138911236247294	0.116115185669543	0.103131648223479	0.157577694592857	0.031798901778648	0.0322505498880361	0.300693240311634	0.0390415864753699	0	4	3	3	5	1	1	8	1
ENSOART00000027670	ENSOART00000027670	ensembl:	-		17:71816466-71819100	864	0	0.227075348177786	0.126508211547372	0	0	0.207870598664125	0.210823039082902	0.368558034131968	1.1484733354838	0	2	1	0	0	2	2	3	9
ENSOART00000027671	ENSOART00000027671	ensembl:	-		17:71986609-71987687	744	3.05738975730767	6.72307231372158	12.3413249365517	7.17670591490624	8.01509836889294	8.92992696660641	3.79458632032521	11.2707424631324	5.63122409656571	32	51	84	55	67	74	31	79	38
ENSOART00000027672	ENSOART00000027672	ensembl:	-		17:71986609-71987687	555	1.15267573936826	3.35762416420229	0.39388502622317	0.874605929678991	0	0	0.984600571716907	2.86877604945964	0	9	19	2	5	0	0	6	15	0
ENSOART00000027673	ENSOART00000027673	ensembl:	-		17:72031647-72084547	2791	8.22640912023966	21.4357559208538	17.3892394777025	9.39159430758845	12.0223274684307	15.6981703107757	9.59316136763831	15.2125077013824	18.8822703952707	323	610	444	270	377	488	294	400	478
ENSOART00000027674	ENSOART00000027674	ensembl:	-		17:72057511-72084547	2950	0	0.0997421071166044	0	0.460724615159712	0	1.03477195148255	0	0.143925035701704	0	0	3	0	14	0	34	0	4	0
ENSOART00000027675	ENSOART00000027675	ensembl:	-		17:72116217-72123839	3094	0	0.126789053381499	0	0	0	0	0	0	0	0	4	0	0	0	0	0	0	0
ENSOART00000027320	ENSOART00000027320	ensembl:	-		X:121614233-121615282	917	0.387600308698036	0.213951036887249	0	0.317604988640244	0.58237048431301	0	0.297957097766021	1.04176927423126	0.480931036887435	5	2	0	3	6	0	3	9	4
ENSOART00000027327	ENSOART00000027327	ensembl:	-		X:126923471-126927153	3145	0	0	0.0695091222746771	0.0926053337307167	0	0	0.144794201723074	0	0	0	0	2	3	0	0	5	0	0
ENSOART00000027324	ENSOART00000027324	ensembl:	-		X:125777845-125780758	2846	0	0.0344504972481994	0	0	0	0.0946278473434296	0	0.0372961046486321	0	0	1	0	0	0	3	0	1	0
ENSOART00000027995	ENSOART00000027995	ensembl:	-		3:116989665-116992338	2169	0	0.22610987405237	0.151179937450802	0	0.0410485590524674	0.0828032260238839	0	0	0.152494384794529	0	5	3	0	1	2	0	0	3
ENSOART00000027991	ENSOART00000027991	ensembl:	-		3:110363352-110364893	1422	0.149961330367882	0	0.0768657487882768	0.136541854000518	0.25038761718869	0.315689909131649	0.192142516632519	0.373223325703259	0.232602194528364	3	0	1	2	4	5	3	5	3
ENSOART00000027993	ENSOART00000027993	ensembl:	-		3:111718397-111747215	2654	0.2678443730792	0.406484505771929	0.370658573094336	0.585267570124298	0.368889654726925	0.169145083189602	0.411764007561277	0.439936643605906	0.249254197904547	10	11	9	16	11	5	12	11	6
ENSOART00000027992	ENSOART00000027992	ensembl:	-		3:110400423-110405033	1416	2.25899616317766	2.77051910494442	0.926383181642826	0.548481684713943	0.879978821117777	1.20469216420757	0.385913359677177	0.674648604851738	0.467175594095104	45	40	12	8	14	19	6	9	6
ENSOART00000027998	ENSOART00000027998	ensembl:	-		3:126128809-126138302	4653	0.106944757010331	0.105401314596946	0.0704726594306446	0.0417284582825566	0.0956370963959226	0.0964777672007747	0.371878475446878	0.182496821543102	0.142170780408052	7	5	3	2	5	5	19	8	6
ENSOART00000027330	ENSOART00000027330	ensembl:	-		12:522719-678684	2570	0.0829747127560808	0.381620141303628	0.255182322436412	0.113324425907823	0.103897613641056	0.104790215384981	0.141751833282201	0.123904335210125	0.30030119900588	3	10	6	3	3	3	4	3	7
ENSOART00000027335	ENSOART00000027335	ensembl:	-		12:5568064-5590169	520	0.410086561121399	0.75439486761992	0	0.373389454593723	0.342274120139833	0.34538499470347	0	0	0	3	4	0	2	2	2	0	0	0
ENSOART00000027814	ENSOART00000027814	ensembl:	-		2:219835019-219851509	1007	0.0705665744688743	0.292193858981115	0.651259750408717	0.289219239903778	0.530321483728927	0.356614649614998	0.542654734163737	1.0540686576962	0.766409216926625	1	3	6	3	6	4	6	10	7
ENSOART00000027819	ENSOART00000027819	ensembl:	-		2:228855781-228961567	3655	0.622352388354831	0.939185665190305	0.209335612431876	0.451540735787758	0.48702701636602	0.687788264696423	0.149508431546616	0.290409613761989	0.0904952997590516	32	35	7	17	20	28	6	10	3
ENSOART00000028062	ENSOART00000028062	ensembl:	-		3:223472789-223475856	2819	0.0504379110652612	0.139157620135636	0.193868561150993	0.0688763804145924	0	0	0.0969232559955451	0.0753066433699942	0.0782216674043594	2	4	5	2	0	0	3	2	2
ENSOART00000028065	ENSOART00000028065	ensembl:	-		3:223678314-223873132	1240	0.0573068874920616	0.0790694477164319	0.264442971234507	0.782913372535226	0.143534308445736	0.144838868746616	0.0734480265192047	0.171201151338721	0.0889140646826166	1	1	3	10	2	2	1	2	1
ENSOART00000028067	ENSOART00000028067	ensembl:	-		3:223791999-223793165	1059	0.268466055026708	0.555692570338023	0.206426996745854	0	0.168066612344394	0.932598867038066	0	0.50115540051939	0.208221794535306	4	6	2	0	2	11	0	5	2
ENSOART00000027744	ENSOART00000027744	ensembl:	-		2:88928604-88966029	4793	0.237293759590748	0.225080300087357	0.182437879869693	0.263312404866844	0.241396971858538	0.28097916802746	0.247005472345388	0.332186669611955	0.299039166009551	16	11	8	13	13	15	13	15	13
ENSOART00000027745	ENSOART00000027745	ensembl:	-		2:89005766-89097118	442	0.321684324192243	0.2218237899737	0	0.6589225669301	0.402675435458627	0.406335287886435	0.824213148269809	0.480292822760212	0.498884344825541	2	1	0	3	2	2	4	2	2
ENSOART00000027746	ENSOART00000027746	ensembl:	-		2:89118565-89140392	2556	0.973373627237885	0.997654913258457	0.384870052031443	0.455780554903136	0.766066622570624	0.421526720976609	0.391919453514794	0.747497984718358	1.81162879411477	35	26	9	12	22	12	11	18	42
ENSOART00000027747	ENSOART00000027747	ensembl:	-		2:89795772-89821319	4745	0.0749061081298417	0.0620103721799753	0.276450702888565	0.143217872994853	0.112546624681777	0.113532381329422	0.115164028936329	0.134218816223402	0.278828510532631	5	3	12	7	6	6	6	6	12
ENSOART00000027740	ENSOART00000027740	ensembl:	-		2:79362308-79363579	1154	2158.18740873482	3223.1233839612	557.629533798968	950.708004636241	1752.61235079624	3211.84676313132	314.403352837132	452.175125423725	974.592668630805	35037	37924	5887	11301	22724	41283	3984	4916	10201
ENSOART00000027741	ENSOART00000027741	ensembl:	-		2:81398971-81564319	1648	0.0431192600061629	0.119049211666024	0.397948160595618	0	0.162024797971793	0.163416780060316	0.0552642917984307	0.386449200837404	0.0669013593485707	1	2	6	0	3	3	1	6	1
ENSOART00000028370	ENSOART00000028370	ensembl:	-		11:34223969-34225395	1126	0.063108828144011	1.13232946638038	0.388288080912716	0	0.474275074702513	0.558180504468036	0.16176829997125	0.471335318960954	0.489580107488652	1	13	4	0	6	7	2	5	5
ENSOART00000028371	ENSOART00000028371	ensembl:	-		11:36478325-36581882	905	0.0785199342432667	0	0	0	0	0	0.100635970037363	0	0.121827005752977	1	0	0	0	0	0	1	0	1
ENSOART00000028373	ENSOART00000028373	ensembl:	-		11:37420937-37423551	530	0	0	0.412464508592187	0.366344370544785	0.167989291669437	0.338868296690197	0	0	0	0	0	2	2	1	2	0	0	0
ENSOART00000028374	ENSOART00000028374	ensembl:	-		11:37486144-37489184	886	0.32088662784795	1.99259062749876	0.986935393019681	0.109572526178745	1.40637698724918	1.82397743329008	0.513970388734841	1.31782376086916	2.73767007284625	4	18	8	1	14	18	5	11	22
ENSOART00000028375	ENSOART00000028375	ensembl:	-		11:39572762-39592249	1996	0	0	0.0547610695275199	0	0.0891696104572711	0	0	0	0	0	0	1	0	2	0	0	0	0
ENSOART00000028376	ENSOART00000028376	ensembl:	-		11:40159758-40312440	1762	0	0.0556447872692256	0	0.165291586029003	0.101011658611074	0.152843844233485	0	0	0	0	1	0	3	2	3	0	0	0
ENSOART00000028377	ENSOART00000028377	ensembl:	-		11:40260035-40261135	1072	2.12191975693741	2.74467471030874	0.815694737141266	1.90177837880758	1.07930567734885	2.26133904027223	1.95388787243605	1.38621827763069	1.85127045122761	32	30	8	21	13	27	23	14	18
ENSOART00000028379	ENSOART00000028379	ensembl:	-		11:41007224-41010916	2434	1.51863291759599	2.41770067764618	0.628744771881718	1.27633535834831	2.01116093600094	1.95498001700552	1.01021775299371	1.00301085377574	0.543566673162422	52	60	14	32	55	53	27	23	12
ENSOART00000028621	ENSOART00000028621	ensembl:	-		6:89802798-89818463	2016	0	0	0	0.0963107720182222	0	0	0	0.210604590932553	0	0	0	0	2	0	0	0	4	0
ENSOART00000028178	ENSOART00000028178	ensembl:	-		23:38982603-39139529	3094	0.0918893187696458	0.126789053381499	0.0706548770374465	0.156886325459547	0.0287764462135752	0.0580478982694907	0.0294361838667789	0.17153315098579	0.0356345960589672	4	4	2	5	1	2	1	5	1
ENSOART00000028820	ENSOART00000028820	ensembl:	-		26:5716750-5725417	3272	0	0.0299651941223642	0.0668111826264851	0.0890109335522934	0	0.0823077180743889	0	0	0	0	1	2	3	0	3	0	0	0
ENSOART00000028821	ENSOART00000028821	ensembl:	-		26:5716750-5725417	2351	0	0	0.278953027929212	0	0	0	0	0	0	0	0	6	0	0	0	0	0	0
ENSOART00000027136	ENSOART00000027136	ensembl:	-		4:38776752-38807805	3787	0.0187643360153568	0.0518069978414596	0.11545085268226	0	0	0.0237127273892004	0.0240495254512315	0	0.0291136625842209	1	2	4	0	0	1	1	0	1
ENSOART00000029079	ENSOART00000029079	ensembl:	-		8:44471402-44496409	1283	0	0	0.0851933708315898	0	0.0693954205649274	0	0	0	0.171868184265697	0	0	1	0	1	0	0	0	2
ENSOART00000028301	ENSOART00000028301	ensembl:	-		10:36260720-36269661	4236	0.285271371626206	0.810369123293334	0.51609616228085	0.733380609589182	0.714384739263592	0.466299433519033	0.300985075976217	0.50115540051939	0.286304967486046	17	35	20	32	34	22	14	20	11
ENSOART00000028300	ENSOART00000028300	ensembl:	-		10:35861315-36006374	1887	0.301364332198848	0.207888357796692	0.231697074248924	0.102894815256352	0.18868637606906	0.523382194061108	0.193058935630766	0.168751532321156	0.467423169926633	8	4	4	2	4	11	4	3	8
ENSOART00000028305	ENSOART00000028305	ensembl:	-		10:41486090-41531659	3671	0.0580890797556872	0.080152333422496	0.119098986409076	0.0528909061260517	0.048483394844106	0.0244620263205944	0.124047334355508	0	0.150168128856503	3	3	4	2	2	1	5	0	5
ENSOART00000028307	ENSOART00000028307	ensembl:	-		10:42125298-42317391	1025	0	0	0	0	0	0	0.0888541979354281	0.103555818370738	0.107564331908726	0	0	0	0	0	0	1	1	1
ENSOART00000027899	ENSOART00000027899	ensembl:	-		3:935339-936842	1013	0.210508402549978	0	0	0	0	0.177295357597043	0	0	0	3	0	0	0	0	2	0	0	0
ENSOART00000027890	ENSOART00000027890	ensembl:	-		24:41696723-41716039	4885	0	0.0401623543143516	0.0447504993969006	0.0596200152677797	0.0182260643981171	0.0735129891836853	0.0372878415082145	0	0.135418759721324	0	2	2	3	1	4	2	0	6
ENSOART00000027891	ENSOART00000027891	ensembl:	-		24:41799897-41832146	1304	0	0.225643570547533	0.167642783400199	0.297795270534871	0.0682778562766885	0.413122047092106	0.0698432154016977	0	0	0	3	2	4	1	6	1	0	0
ENSOART00000027893	ENSOART00000027893	ensembl:	-		3:40455578-40461685	2559	0	0	0	0	0	0.0350918712867925	0.0355902903023892	0	0.0430845799947028	0	0	0	0	0	1	1	0	1
ENSOART00000027896	ENSOART00000027896	ensembl:	-		3:583070-594862	830	0.42822829286277	0.945265858222551	0.52676190253942	0.584826856592578	1.17955800439188	0.75724246750724	0.329188745363183	0.639425986927752	0.797012820769478	5	8	4	5	11	7	3	5	6
ENSOART00000027897	ENSOART00000027897	ensembl:	-		3:657336-660937	3359	0.846474868706006	0.963539894446251	1.13898517801688	0.867055000247407	1.43084772263721	0.801865526856573	0.325341374238651	0.75840224231026	1.34571889179842	40	33	35	30	54	30	12	24	41
ENSOART00000027275	ENSOART00000027275	ensembl:	-		X:40647514-40680573	1812	0	0	0.180965388703526	0.1071537066163	0	0	0	0.29289380195918	0	0	0	3	2	0	0	0	5	0
ENSOART00000027279	ENSOART00000027279	ensembl:	-		X:49702553-49814007	932	1.06777308843936	0.526214932209861	2.46296828132898	1.45830216171797	1.81443070840451	1.34864061559304	1.36799654703354	0.911113423433535	1.77446523937411	14	5	21	14	19	14	14	8	15
ENSOART00000028666	ENSOART00000028666	ensembl:	-		19:1425213-1433661	2210	0.0964909555579763	0	0.247292069631063	0.13178451338602	0.161109136489736	0.284394229878285	0.164842629653962	0.240146411380106	0.399107475860433	3	0	5	3	4	7	4	5	8
ENSOART00000028665	ENSOART00000028665	ensembl:	-		19:615758-668978	3595	0.079083602857659	0	0	0.0270045224462776	0.222823533010444	0.0499583302491806	0.050667901465265	0.1771539034715	0	4	0	0	1	9	2	2	6	0
ENSOART00000028662	ENSOART00000028662	ensembl:	-		6:116830864-116831975	590	0.602422852671354	0.664890391800608	1.29681637870933	0	0.452570961114432	0.456459073795594	0	0.17990629462713	0	5	4	7	0	3	3	0	1	0
ENSOART00000028663	ENSOART00000028663	ensembl:	-		6:116888365-116892246	1764	0.161170948000728	1.05639535778474	0.495705645246847	0.220138907470222	0.30274021208335	0.356298893441615	0.154890396060908	0.180518220799331	0.625019502304107	4	19	8	4	6	7	3	3	10
ENSOART00000028660	ENSOART00000028660	ensembl:	-		6:116805686-116807320	1584	0.134624376125712	1.3002358847658	0.276017916103358	0.183866019307515	0.393296686870544	0.453422919396847	0	0.201031654981074	0.208813333724327	3	21	4	3	7	8	0	3	3
ENSOART00000028661	ENSOART00000028661	ensembl:	-		6:116826888-116831975	2646	0.161182926517859	0.148255983054557	0.0826176075411411	0	0	0	0	0	0.125003900460821	6	4	2	0	0	0	0	0	3
ENSOART00000028668	ENSOART00000028668	ensembl:	-		19:7898193-7905328	4929	0.0432633418103322	0	0	0.0196959339002572	0	0.0546380307444513	0.092387454741138	0.215347360174491	0.0671049544774465	3	0	0	1	0	3	5	10	3
ENSOART00000028086	ENSOART00000028086	ensembl:	-		21:31837176-31842900	5346	0.412191180066235	0.532032393244033	0.981442470082079	0.508468991665227	0.432868963511566	0.688568743902832	0.562162986922855	1.05231384829599	0.742447408797606	31	29	48	28	26	41	33	53	36
ENSOART00000028089	ENSOART00000028089	ensembl:	-		21:34858711-34895950	3041	0	0.064515981856497	0.0359431419851791	0	0	0	0	0	0	0	2	1	0	0	0	0	0	0
ENSOART00000027894	ENSOART00000027894	ensembl:	-		3:40455681-40475522	1945	0.0365349822571498	0.100870488856353	0	0.0499132432875928	0	0.0923394330312618	0.0468254770610868	0	0.113371146741845	1	2	0	1	0	2	1	0	2
ENSOART00000027895	ENSOART00000027895	ensembl:	-		3:569361-587086	1700	0	0.115407706368004	0	0	0.104695613219243	0	0	0	0	0	2	0	0	2	0	0	0	0
ENSOART00000027325	ENSOART00000027325	ensembl:	-		X:125822205-125823413	890	0.239601136834975	0.110164174346489	0.61406233020747	0	0.400057518699232	0.201797974433488	0.204664163783851	0.834846063831514	0.371640809684644	3	1	5	0	4	2	2	7	3
ENSOART00000028205	ENSOART00000028205	ensembl:	-		13:24082134-24087572	3361	0	0	0	0	0.105936087962605	0	0	0	0	0	0	0	0	4	0	0	0	0
ENSOART00000027555	ENSOART00000027555	ensembl:	-		1:229563882-229741892	5132	0.0277054698544371	0.30577595384612	0.319498805443693	0.0756673875248387	0.173421437852778	0.174945849877321	0.0887330016405045	0.144780396884265	0.236318753365333	2	16	15	4	10	10	5	7	11
ENSOART00000027550	ENSOART00000027550	ensembl:	-		1:224894006-224954099	1907	0.0745592403214322	0	0.114633555088547	0.0509078438355364	0	0	0	0	0	2	0	2	1	0	0	0	0	0
ENSOART00000028788	ENSOART00000028788	ensembl:	-		22:38677015-38798788	768	0.0925267454298911	0.383123979158832	0.142321737990794	0.252815776547833	0	0.233854423497141	0.237175918968265	0.276418525598976	0.574236667741899	1	3	1	2	0	2	2	2	4
ENSOART00000028785	ENSOART00000028785	ensembl:	-		22:35491989-35651802	2039	0.174315587580235	0	0	0.238060956827778	0	0.220162359384603	0	0	0.162216930171326	5	0	0	5	0	5	0	0	3
ENSOART00000028780	ENSOART00000028780	ensembl:	-		22:29977290-29979969	1788	0.0795215163830935	0.109727685025508	0.0611314847745692	0.162888017104644	0.0995428089892132	0.10044753760951	0.15281133034197	0.23746020991053	0	2	2	1	3	2	2	3	4	0
ENSOART00000028438	ENSOART00000028438	ensembl:	-		18:13807525-13826529	3014	0.0471746752796852	0	0.0725302553264298	0	0	0.0595886520390857	0	0	0	2	0	2	0	0	2	0	0	0
ENSOART00000027966	ENSOART00000027966	ensembl:	-		3:79095304-79108057	3649	0.0194739765662254	0	0	0	0.0731753540853699	0.0738040157685395	0.0249590443638843	0	0	1	0	0	0	3	3	1	0	0
ENSOART00000027962	ENSOART00000027962	ensembl:	-		3:62462472-62524665	1128	0.88223804824954	1.73894284246511	0.969106733734381	0.602454616454411	0.631220103357928	1.27352238561925	0.565185168605228	0.752799388865297	1.0751665268359	14	20	10	7	8	16	7	8	11
ENSOART00000027968	ENSOART00000027968	ensembl:	-		3:80213151-80333966	3848	0.129317555709218	0.0509857330627878	0	0.0504580344045572	0.0462532594783558	0	0.0946731318958564	0.0551687701819162	0.0573042828515824	7	2	0	2	2	0	4	2	2
ENSOART00000027969	ENSOART00000027969	ensembl:	-		3:84593692-84680075	646	0.330100637435182	0	0	0	0	0	0	0	0	3	0	0	0	0	0	0	0	0
ENSOART00000028909	ENSOART00000028909	ensembl:	-		20:27113964-27120925	1054	0.0674198676377195	0	0.207406251948633	0	0	0	0	0	0	1	0	2	0	0	0	0	0	0
ENSOART00000028908	ENSOART00000028908	ensembl:	-		20:26955054-26960989	619	0.459298145837292	0.475346067841653	0.529740362408383	0.627342540835981	0.143835742463331	0.145072857226013	0.588533459669233	1.02886636991929	0.356230824576557	4	3	3	4	1	1	4	6	2
ENSOART00000028903	ENSOART00000028903	ensembl:	-		20:25835020-25888178	641	0.887167698688341	4.59015801786423	0.170519648637956	0.15145282089605	2.08281487564364	0	0.142083545840583	0	0	8	30	1	1	15	0	1	0	0
ENSOART00000028902	ENSOART00000028902	ensembl:	-		20:25687644-25888178	1082	0.065675176053749	0	0.505097480484888	0.53834339109631	0.0822868064554546	0	0.168346678158621	0	0.101897819044773	1	0	5	6	1	0	2	0	1
ENSOART00000028904	ENSOART00000028904	ensembl:	-		20:25850799-25888178	2382	1.5517852734797	0	0.642470518371159	0.774367718594875	0	1.58307665975123	0.879331569794896	0.757539939173013	0.601719027155239	52	0	14	19	0	42	23	17	13
ENSOART00000028577	ENSOART00000028577	ensembl:	-		9:93857057-93860054	2881	0	0.10213093231308	0	0	0	0.0623395339277349	0.0632249586142408	0	0	0	3	0	0	0	2	2	0	0
ENSOART00000028574	ENSOART00000028574	ensembl:	-		9:89756522-89811835	4573	0	0.0857829283101593	0	0	0	0	0	0	0	0	4	0	0	0	0	0	0	0
ENSOART00000028288	ENSOART00000028288	ensembl:	-		10:18636047-18662166	2264	0	0	0	0	0.117940312304556	0	0.0804554354097295	0.0937674150441756	0.146095547976737	0	0	0	0	3	0	2	2	3
ENSOART00000028008	ENSOART00000028008	ensembl:	-		3:136890448-136930083	1137	8.37744517210955	5.00306978765629	4.99923067022832	6.74531169512319	3.13119392228285	5.44850889390498	8.00963991083063	5.97472443722114	5.13923574320866	134	58	52	79	40	69	100	64	53
ENSOART00000028009	ENSOART00000028009	ensembl:	-		3:144477169-144527177	2000	0.177714741538049	0.147119607996992	0.10930309477693	0.339784403680288	0.0889912712363566	0.359110952162303	0.637486390917628	0	0.220506880412889	5	3	2	7	2	8	14	0	4
ENSOART00000028002	ENSOART00000028002	ensembl:	-		3:131632147-131632909	288	24.9284605581996	69.8118348969269	261.128129619162	12.8093326784236	46.9741929696451	24.3158910254079	39.210430315103	106.145101785832	27.9457633477678	101	205	688	38	152	78	124	288	73
ENSOART00000028006	ENSOART00000028006	ensembl:	-		3:133771334-133828106	1396	0.81471990667511	2.45897106466373	1.01795249282462	2.99032528822194	1.40262628029407	1.09336199828182	2.15281040694096	1.06448853411182	0.552846763212831	16	35	13	43	22	17	33	14	7
ENSOART00000029012	ENSOART00000029012	ensembl:	-		16:23642684-23645900	2745	0.155369771790985	0	0.0398189780608123	0.0707331571543665	0.129708995133813	0	0.165893538950481	0.154673535635711	0	6	0	1	2	4	0	5	4	0
ENSOART00000029014	ENSOART00000029014	ensembl:	-		16:25683950-25692149	1059	0	0.0925836781571063	0.412853993491708	0	0.0840739608921641	0	0	0	0	0	1	4	0	1	0	0	0	0
ENSOART00000029018	ENSOART00000029018	ensembl:	-		16:34794878-34821473	4713	0	0	0.115959149986134	0.0411972239314101	0.0377641719653539	0	0	0	0.0233934734153288	0	0	5	2	2	0	0	0	1
ENSOART00000029019	ENSOART00000029019	ensembl:	-		16:37727720-37769966	3816	0	0	0.143216843261176	0	0.116614101029934	0	0.143200554848764	0.0834471020676154	0.0866772328667017	0	0	5	0	5	0	6	3	3
ENSOART00000027620	ENSOART00000027620	ensembl:	-		17:49552168-49566888	5860	0	0	0.0373048105040716	0	0	0	0	0	0.0376291604800152	0	0	2	0	0	0	0	0	2
ENSOART00000027627	ENSOART00000027627	ensembl:	-		17:62200479-62206556	888	0	1.32540187384677	0.369267212084222	0.327977223629622	0.200430791072875	0.505530462595951	0	0	0.248318559023524	0	12	3	3	2	5	0	0	2
ENSOART00000027626	ENSOART00000027626	ensembl:	-		17:62195706-62200769	4046	0.0878471287879631	0.145446967866526	0.162090600262377	0.119971895939654	0.0659952711461975	0.177514064341227	0.112550114784743	0.0524689638309475	0.190749896550942	5	6	6	5	3	8	5	2	7
ENSOART00000027625	ENSOART00000027625	ensembl:	-		17:61944688-62006129	752	1.79600266157125	4.69517250191348	6.39571684302005	1.67826643155157	1.89366031007378	5.01447952596734	1.33210920636146	4.37564644777954	10.9958600060772	19	36	44	13	16	42	11	31	75
ENSOART00000027629	ENSOART00000027629	ensembl:	-		17:62618649-62619815	1055	0.673799967916775	1.48743336032065	1.45058272489109	0.276060449841805	1.18109005753817	0.510626681903419	0.345310153113986	0.503055515782023	0.94055067474692	10	16	14	3	14	6	4	5	9
ENSOART00000027628	ENSOART00000027628	ensembl:	-		17:62205770-62206556	550	2.4556254572756	10.6994244534378	5.56474200297658	2.471159299493	3.23651589966873	6.69288819073553	2.31813233060956	3.66681738685478	5.41244161013455	19	60	28	14	20	41	14	19	27
ENSOART00000027323	ENSOART00000027323	ensembl:	-		X:124901153-124903389	1495	0	0	0.292449751911518	0	0	0.120133911201207	0	0.425998851491666	0	0	0	4	0	0	2	0	6	0
ENSOART00000028704	ENSOART00000028704	ensembl:	-		19:60205765-60207089	1200	0.355408352971879	0.653808885270598	0.364343649256432	0	0.222514055881262	0.299259126801919	0	0.265361784575017	0	6	8	4	0	3	4	0	3	0
ENSOART00000028707	ENSOART00000028707	ensembl:	-		19:60371756-60377515	776	0.0915728614563871	1.39021891535915	0.563418014314071	0.500418856672	0.229358946485455	0.578493622145882	0.586827016003955	0.95749097527068	0	1	11	4	4	2	5	5	7	0
ENSOART00000028701	ENSOART00000028701	ensembl:	-		19:59758460-59761062	2477	0.401762017935197	0.871102392864859	1.1473564441192	0.58789619415241	0.610846539265356	0.833651617553581	0.698567035225808	0.428521250827642	0.93472839900498	14	22	26	15	17	23	19	10	21
ENSOART00000028703	ENSOART00000028703	ensembl:	-		19:59873605-59876283	2551	0	0	0	0	0	0.105570699153038	0	0	0	0	0	0	0	0	3	0	0	0
ENSOART00000028702	ENSOART00000028702	ensembl:	-		19:59772392-59775970	3480	0.91917774915505	3.66380166420778	1.50769869110885	0.725319745130335	1.07418104370929	1.75435474532962	0.968258787668592	1.09804876375869	1.55238427563289	45	130	48	26	42	68	37	36	49
ENSOART00000028708	ENSOART00000028708	ensembl:	-		7:1002050-1087977	2005	1.73721072800275	2.05448785707078	3.05303623499118	1.88836362572586	2.30830366641834	2.46285364520561	1.63514465247027	2.9646403862745	2.19956987943031	49	42	56	39	52	55	36	56	40
ENSOART00000028983	ENSOART00000028983	ensembl:	-		14:56533131-56577921	2470	0.230232589011833	0	0.265513590551246	0.0786083062302575	0.0360462852570048	0.0727126304638883	0.147490773900913	0.257841410113377	0.0892740406529915	8	0	6	2	1	2	4	6	2
ENSOART00000028987	ENSOART00000028987	ensembl:	-		14:59280178-59315938	2138	0	0.0917647805545404	0	0	0	0.0420019170359692	0	0	0.0515684940161106	0	2	0	0	0	1	0	0	1
ENSOART00000028986	ENSOART00000028986	ensembl:	-		14:59145330-59304631	4251	0.200653974860624	0.184561435503344	0.33428879792594	0.182698204082556	0.167493831236825	0.16895363545627	0.214225022418255	0.174785461493777	0.129679416850676	12	8	13	8	8	8	10	7	5
ENSOART00000028985	ENSOART00000028985	ensembl:	-		14:59145330-59315938	875	0.893622293305548	1.23292557522137	0.374753467806616	1.3314001123799	1.42405715508888	1.02608240179475	0.728604423070511	0.727849466262904	0.756023589987048	11	11	3	12	14	10	7	6	6
ENSOART00000028984	ENSOART00000028984	ensembl:	-		14:57270761-57272125	1310	0	0.823518991082977	0.41718738464477	0.444646984096342	0.339694205748266	0.411229885044356	0	0.162052998213751	0.75746638309771	0	11	5	6	5	6	0	2	9
ENSOART00000028989	ENSOART00000028989	ensembl:	-		14:59246943-59253659	2057	0.103667968781297	0.715214428765151	0.903390403058284	0.0943911115161575	0.173092460691452	0.960254934558397	0.0885518258471695	0.77402562345654	0.80398716728083	3	15	17	2	4	22	2	15	15
ENSOART00000028988	ENSOART00000028988	ensembl:	-		14:59165352-59166538	908	1.33084750022975	4.96864921210271	2.40769090685207	2.77985981613829	2.74460354780346	3.85626465601182	2.50739967513113	2.80558714969181	4.24985727668013	17	46	20	26	28	39	25	24	35
ENSOART00000027188	ENSOART00000027188	ensembl:	-		5:2273915-2373981	4315	0.0164682596732691	0.431861277203308	0.354661593223662	0.0449971069267059	0.0412474026587979	0.124846152817638	0.0633201989922229	0.17219304676942	0.22996082545956	1	19	14	2	2	6	3	7	9
ENSOART00000027187	ENSOART00000027187	ensembl:	-		5:2250114-2439312	2334	0.0609187966122413	0.126066502139667	0	0	0.114403113563631	0.0769495275260515	0.039021230884239	0.136432794125973	0.0944759556182044	2	3	0	0	3	2	1	3	2
ENSOART00000027184	ENSOART00000027184	ensembl:	-		4:118995961-119050830	3925	0.0905552823123819	0.42478683065138	0.389901853442064	0.173138549646007	0.0907136793993164	0.18298647243939	0.0696118875545074	0.162259435154151	0.112360193840963	5	17	14	7	4	8	3	6	4
ENSOART00000027185	ENSOART00000027185	ensembl:	-		4:119199419-119216609	5513	0.0257907620701925	0	0	0.0176095153626642	0.0161498865562855	0	0.0330402876415069	0.0577605915998586	0.0199988101226999	2	0	0	1	1	0	2	3	1
ENSOART00000027182	ENSOART00000027182	ensembl:	-		4:118176465-118264152	1419	0	0.20735674136292	0	0	0	0.0632840723205793	0	0	0	0	3	0	0	0	1	0	0	0
ENSOART00000027849	ENSOART00000027849	ensembl:	-		24:22192111-22201388	2112	0.134614371341517	0.0464233499850263	0.258766796346898	0.183866019307515	0.126428440841626	0.170033594773818	0.129368683073599	0.201031654981074	0.156610000293245	4	1	5	4	3	4	3	4	3
ENSOART00000027842	ENSOART00000027842	ensembl:	-		24:9518636-9530140	2162	0	0	0	0	0	0.0415356607876513	0.126376807886883	0	0.203984163194162	0	0	0	0	0	1	3	0	4
ENSOART00000027840	ENSOART00000027840	ensembl:	-		24:1656624-1682490	1960	0.362683145996019	0.850657301176871	0.501901965812432	0.3467187792656	0.363273610503951	0.732925128050263	0.18586847527309	0.270777331198997	0.337510531244218	10	17	9	7	8	16	4	5	6
ENSOART00000027847	ENSOART00000027847	ensembl:	-		24:20439750-20506782	6370	0.100429361907281	0.123166508999171	0.240245647529058	0.289567332133908	0.15369437105891	0.225515424015466	0.243045438066985	0.316601187248058	0.398089344544462	9	8	14	19	11	16	17	19	23
ENSOART00000028012	ENSOART00000028012	ensembl:	-		3:150809445-150979162	2192	0.194566616590445	0.313195505089572	0.199458202147682	0.132866685484993	0.284207094891853	0.163827989125138	0.249294396579782	0.193694733266436	0.201192409135848	6	7	4	3	7	4	6	4	4
ENSOART00000028015	ENSOART00000028015	ensembl:	-		3:163025309-163029420	450	0.473877803962506	0	0.728687298512865	0.431472258641636	0.98888757673384	0.99758011285601	0	0.707631425533379	0	3	0	3	2	5	5	0	3	0
ENSOART00000029099	ENSOART00000029099	ensembl:	-		8:64644005-64646583	1784	0	0	0	0	0.149673131758697	0	0.0510513188810616	0.118996315952922	0	0	0	0	0	3	0	1	2	0
ENSOART00000029097	ENSOART00000029097	ensembl:	-		8:55394413-55396285	1627	0	0.36169540994958	0.20154227678598	0.0596688741206933	0	0.110387336967304	0.0559775985764068	0.0652395290903545	0.338824339909172	0	6	3	1	0	2	1	1	5
ENSOART00000028323	ENSOART00000028323	ensembl:	-		10:69698774-69701603	597	3.452913864893	5.2570927810328	4.39429769267906	2.76445793853309	4.47250010699876	3.60930511776067	4.11871023582361	4.62271785524318	4.61697823310069	29	32	24	17	30	24	27	26	25
ENSOART00000028322	ENSOART00000028322	ensembl:	-		10:69537634-69546189	4257	0	0	0.077028255656751	0	0.0209148049294813	0	0.0213943041775461	0	0.05179865642774	0	0	3	0	1	0	1	0	2
ENSOART00000028325	ENSOART00000028325	ensembl:	-		10:76524318-76534759	186	39.3633393121208	75.4034019924053	39.3745789984062	32.3604193981227	90.4388822104247	68.06080387424	45.0453823337744	46.2243108614546	10.669687761914	103	143	67	62	189	141	92	81	18
ENSOART00000028324	ENSOART00000028324	ensembl:	-		10:74989051-75140710	3501	0	0.0280051742840261	0.124882141990208	0	0.127106372330828	0.153873507400202	0	0.0909551960839819	0.157459926030341	0	1	4	0	5	6	0	3	5
ENSOART00000028005	ENSOART00000028005	ensembl:	-		3:133303922-133335874	3827	0.11144238922557	0.128150592322861	0.0856831158429028	0.177572199467096	0.13954369848838	0.04692976149616	0.118990792897588	0.027735749628954	0.172856190550997	6	5	3	7	6	2	5	1	6
ENSOART00000027882	ENSOART00000027882	ensembl:	-		24:40973772-41091132	1621	0	0	0.0674294230579455	0	0	0.110795926740163	0	0	0	0	0	1	0	0	2	0	0	0
ENSOART00000027880	ENSOART00000027880	ensembl:	-		24:40840320-40906649	1492	0.190553319218019	0.328707987144498	0	0	0.298256976896936	0.120375467322925	0.183127787299894	0	0.14779281529014	4	5	0	0	5	2	3	0	2
ENSOART00000028128	ENSOART00000028128	ensembl:	-		21:49653729-49657052	3114	1.23265048246916	2.89758091495778	0.912653150958014	1.18467816679062	2.17221701593735	2.27770607384084	1.02359487278652	1.26119281044003	1.62862458528681	54	92	26	38	76	79	35	37	46
ENSOART00000028125	ENSOART00000028125	ensembl:	-		21:49145258-49150695	5089	0.768244750090739	1.34907589163709	0.923614849906494	1.06829445055701	1.04935451518108	0.899766281484565	0.912657371373935	0.89688007362749	0.519961203567433	55	70	43	56	60	51	51	43	24
ENSOART00000028126	ENSOART00000028126	ensembl:	-		21:49239350-49334414	627	0.113334195359101	0.469281046242397	0	0	0.14200051767911	0.143221847883416	0.145256065205445	0.169289814720904	0.351685614693603	1	3	0	0	1	1	1	1	2
ENSOART00000027348	ENSOART00000027348	ensembl:	-		12:10487341-10493995	1730	0	0	0	0	0.30869001971967	0.15567101360659	0	0.122710651826598	0.318651561290302	0	0	0	0	6	3	0	2	5
ENSOART00000028693	ENSOART00000028693	ensembl:	-		19:58500638-58502223	1487	0	0	0.147011559888271	0	0	0.120780226796102	0	0.214145354061883	0	0	0	2	0	0	2	0	3	0
ENSOART00000028691	ENSOART00000028691	ensembl:	-		19:58205182-58226934	1004	0.56640885942154	0.976856337799128	0.870940994238483	0.580166881639649	0.620499952194165	0.626007219154391	1.17918050692375	0.951496438715201	0.658885100835326	8	10	8	6	7	7	13	9	6
ENSOART00000028694	ENSOART00000028694	ensembl:	-		19:58685723-58686814	936	6.22742097176557	18.1275907377428	11.6783298259705	6.43059616244745	5.32500004573835	9.11251064628086	4.76757181163725	9.75261259549208	14.3703815420509	82	173	100	62	56	95	49	86	122
ENSOART00000027106	ENSOART00000027106	ensembl:	-		4:1772663-1899512	949	0	0	0.575885641606584	0	0.187547463090319	0	0	0	0.116178546055263	0	0	5	0	2	0	0	0	1
ENSOART00000027104	ENSOART00000027104	ensembl:	-		4:1430430-1616868	533	0	0	0.410142944753957	0.364282394725583	0	0	0.170873457568131	0	0	0	0	2	2	0	0	1	0	0
ENSOART00000027109	ENSOART00000027109	ensembl:	-		4:2069419-2094940	845	0	0	0.388058324651821	0	0.105366064597399	0	0	0	0.260954888062591	0	0	3	0	1	0	0	0	2
ENSOART00000027532	ENSOART00000027532	ensembl:	-		1:191007692-191019922	5188	0.123310531100498	0.0567153461823406	0.189616008672392	0.130988590470427	0.120081332305887	0.380733307707522	0.157978993333883	0.163677276530465	0.0637548806128245	9	3	9	7	7	22	9	8	3
ENSOART00000027530	ENSOART00000027530	ensembl:	-		1:187586052-187650171	1301	1.6937540727395	0.527689890204721	0.84024011964057	1.64165079191091	1.16300298059976	0.690101538486095	1.67997183100327	1.46856637120686	1.1864321006074	31	7	10	22	17	10	24	18	14
ENSOART00000029001	ENSOART00000029001	ensembl:	-		14:60449350-60450555	1058	0	0	0	0.275277669738284	0	0	0	0	0	0	0	0	3	0	0	0	0	0
ENSOART00000029004	ENSOART00000029004	ensembl:	-		14:61547588-61565500	1357	0.157144444939667	0.144578556245842	0	0	0	0.132350919119974	0.134230733800757	0.156440256197505	0.0812479294078442	3	2	0	0	0	2	2	2	1
ENSOART00000029006	ENSOART00000029006	ensembl:	-		14:62523847-62535001	5151	0.38639662916928	0.304648067392407	0.445638990137567	0.18847070121213	0.172781754816629	0.156867016685596	0.106086840866411	0.267886095862957	0.19263850938808	28	16	21	10	10	9	6	13	9
ENSOART00000027717	ENSOART00000027717	ensembl:	-		2:38574271-38592405	1282	0	0	0	0	0	0	0.142083545840583	0	0.258003370217889	0	0	0	0	0	0	2	0	3
ENSOART00000027716	ENSOART00000027716	ensembl:	-		2:37175369-37176100	555	7.30050811622476	4.94810641281842	9.25673576627363	8.92098048272571	6.89582766971733	6.6325919007289	10.8298408966505	9.94509030479343	6.55560995822103	57	28	47	51	43	41	66	52	33
ENSOART00000027715	ENSOART00000027715	ensembl:	-		2:33019438-33028116	892	0	0.109917169471273	0.245074203535717	0.108835491249291	0	0	0.102102637762123	0.118996315952922	0	0	1	2	1	0	0	1	1	0
ENSOART00000027714	ENSOART00000027714	ensembl:	-		2:32070787-32074679	2709	0.0524859620867373	0.0724227024088621	0	0	0	0	0	0.0783644989516477	0	2	2	0	0	0	0	0	2	0
ENSOART00000027713	ENSOART00000027713	ensembl:	-		2:30627370-30666693	1317	0.107960874178414	0.0744465566958053	0.248981992658154	0	0.202746292374727	0.204488119619894	0	0.0805958343432095	0	2	1	3	0	3	3	0	1	0
ENSOART00000027712	ENSOART00000027712	ensembl:	-		2:30627370-30678908	1434	0.297412847675213	0.547120406084182	0.686002686884496	0.609296599546243	0.558612692588943	0.751340515213538	0.762079272013688	0.518140165139503	0.461311465298931	6	8	9	9	9	12	12	7	6
ENSOART00000027711	ENSOART00000027711	ensembl:	-		2:29879434-29893011	1453	0.0489060843015529	0	0.150451610154067	0	0.0612762041189276	0.185348144211563	0	0	0.227639587487497	1	0	2	0	1	3	0	0	3
ENSOART00000027710	ENSOART00000027710	ensembl:	-		2:28989172-29003649	4978	0.0856749746014976	0.039412033110809	0.0658716923123321	0.117012364235879	0.0178855613870634	0.0360787861080362	0.109773667598008	0.0852910516914478	0.0221481398566582	6	2	3	6	1	2	6	4	1
ENSOART00000027718	ENSOART00000027718	ensembl:	-		2:38831586-38957512	952	0.597347158465574	0.309074806716369	0.114814175185851	0	0	0.0943278346879224	0.574005585402188	0.222993096281527	0.810687060341504	8	3	1	0	0	1	6	2	7
ENSOART00000027403	ENSOART00000027403	ensembl:	-		12:78934329-79049714	1663	1.06860133798427	16.1004585460195	6.57301065370318	3.44425389865767	3.96044205559789	9.66385912786799	0.6023728942777	0.702099730685553	7.16010237605694	25	273	100	59	74	179	11	11	108
ENSOART00000027406	ENSOART00000027406	ensembl:	-		12:78878448-78886087	4002	1.22557772404729	2.45070927086259	1.25641810482382	1.35845838552839	1.64573091915525	1.81718563497906	1.18330557616336	0.981347928963082	1.29480019959759	69	100	46	56	74	81	52	37	47
ENSOART00000027405	ENSOART00000027405	ensembl:	-		12:78873778-78886087	3585	0.436217297987366	0.300923257550544	0.487858009571537	0.514517128505716	0.248256295414353	0.300536206085415	0.101618469047491	0.444120141548146	0	22	11	16	19	10	12	4	15	0
ENSOART00000027404	ENSOART00000027404	ensembl:	-		12:78854696-79053579	1467	0.242283219547443	0.802288250835673	0.298031614933687	0.595590541069742	0.242707015434435	0.734439194830411	0.24833143253937	0.217064854458092	0.150311438590926	5	12	4	9	4	12	4	3	2
ENSOART00000028635	ENSOART00000028635	ensembl:	-		6:112865151-112891061	3348	0.148630213371885	0.058600089852332	0.0652945607986438	0	0.106347428805949	0.187727373963862	0.0544059455697813	0.0634078338291558	0.131724540270543	7	2	2	0	4	7	2	2	4
ENSOART00000028634	ENSOART00000028634	ensembl:	-		6:112738281-112739129	595	0	0	0	0	0	0	0	0	0.555899698519888	0	0	0	0	0	0	0	0	3
ENSOART00000028637	ENSOART00000028637	ensembl:	-		6:113538065-113688241	821	1.21213705045735	2.74758433897032	2.92909809132221	2.01020875676523	1.30093479686974	1.96838490364801	2.6621721706885	1.29287105761275	1.88008302422682	14	23	22	17	12	18	24	10	14
ENSOART00000028636	ENSOART00000028636	ensembl:	-		6:112945334-112953639	2717	0.0523314211604605	0.180505085321896	0.120687995705112	0.321579434578326	0.360336085257732	0.13217186314402	0.335175035075451	0.195334401601043	0.12173732816317	2	5	3	9	11	4	10	5	3
ENSOART00000028874	ENSOART00000028874	ensembl:	-		15:65385763-65477061	481	0.591071834247992	0.815562019048563	0.454482722565196	0	0.185102545914349	0	0.189346263791713	0.220675080727665	0.22921713140633	4	4	2	0	1	0	1	1	1
ENSOART00000028872	ENSOART00000028872	ensembl:	-		15:56176711-56177458	521	0.409299446800629	0.376570251104813	1.04897403816631	0.372672776177996	0.341617164055112	0	0.174809122617685	0.61119796831098	0.846475548609939	3	2	5	2	2	0	1	3	4
ENSOART00000028879	ENSOART00000028879	ensembl:	-		15:71242577-71288646	3888	0	0	0.14056467949708	0.124847297060658	0	0	0.046849564240645	0.0273005951208865	0	0	0	5	5	0	0	2	1	0
ENSOART00000027692	ENSOART00000027692	ensembl:	-		2:1725892-1771388	1018	0.349144875320333	0.578073115901735	0	0	0	0.440973527293914	0.268395538950336	0	0.433215875074438	5	6	0	0	0	5	3	0	4
ENSOART00000027698	ENSOART00000027698	ensembl:	-		2:9445015-9446676	728	0.0976106325414236	0.134678729626889	0	0	0	0.246703567645335	0.12510378143381	0.291606356675843	0.151447033250611	1	1	0	0	0	2	1	2	1
ENSOART00000027526	ENSOART00000027526	ensembl:	-		1:181398774-181400786	1849	32.4853582310602	21.0052291383483	25.5389988085784	29.1926831021313	21.6130603355201	26.4150432637291	34.5759195003075	29.5071487844547	26.951772432576	845	396	432	556	449	544	702	514	452
ENSOART00000027529	ENSOART00000027529	ensembl:	-		1:184664161-184685932	4344	0.0654478711494669	0	0.176132979612916	0.11174177968965	0.184403913713753	0.144684909767728	0.0628974812733521	0.146608720759678	0.685276907360498	4	0	7	5	9	7	3	6	27
ENSOART00000028404	ENSOART00000028404	ensembl:	-		11:62172693-62176634	3705	0.038376375517671	0.10587998142034	0	0.0786083062302575	0.072069329840085	0	0.122908978250761	0	0.119032054203989	2	4	0	3	3	0	5	0	4
ENSOART00000028402	ENSOART00000028402	ensembl:	-		11:61601718-61745228	4842	1.52677440159947	2.51167933900353	1.73829493790911	1.24308922099356	1.58081012116674	1.57610240878738	1.05326128197873	2.03871507356271	1.34341835631287	104	124	77	62	86	85	56	93	59
ENSOART00000028403	ENSOART00000028403	ensembl:	-		11:61909667-61930009	1650	0	0.118904909591277	0	0	0	0	0.110394609556138	0	0.0668202667917846	0	2	0	0	0	0	2	0	1
ENSOART00000028401	ENSOART00000028401	ensembl:	-		11:61283299-61284970	1626	0.131146993716561	0.422216818669337	0.201666226525701	0	0	0.110455225858428	0	0	0	3	7	3	0	0	2	0	0	0
ENSOART00000029119	ENSOART00000029119	ensembl:	-		8:90425531-90487306	858	0	0	0	0.339444958721566	0	0.209324239214224	0	0	0	0	0	0	3	0	2	0	0	0
ENSOART00000029118	ENSOART00000029118	ensembl:	-		8:89977909-90043891	1819	0	0.161758777346885	0.300448308897553	0	0	0.148054344991424	0	0	0.121224233322094	0	3	5	0	0	3	0	0	2
ENSOART00000029117	ENSOART00000029117	ensembl:	-		8:89765587-89823411	921	1.00337022577125	0.638955952212775	0.830750991789911	0.105408532241442	0.193249231783619	1.55975380127961	0.395550718279322	0	0.359131727056823	13	6	7	1	2	16	4	0	3
ENSOART00000029116	ENSOART00000029116	ensembl:	-		8:89752567-89756792	1618	0.175714185582994	0.242450760916167	0.202663340130278	0.0600007776232188	0.110001571367561	0.221947436441473	0.22515587857556	0	0.272567219298998	4	4	3	1	2	4	4	0	4
ENSOART00000029115	ENSOART00000029115	ensembl:	-		8:89151399-89159792	2272	0.0625811933507796	0	0	0	0	0	0.0400860708115378	0	0	2	0	0	0	0	0	1	0	0
ENSOART00000029114	ENSOART00000029114	ensembl:	-		8:88890196-89005326	1610	0	0	0	0.361793508798887	0.221149808473489	0.167273822074162	0	0.131856787366468	0.0684803976437544	0	0	0	6	4	3	0	2	1
ENSOART00000029112	ENSOART00000029112	ensembl:	-		8:88033168-88034308	1035	0	0.189558551522326	0.105606854856937	0	0.17196380915238	0.173526760623965	0	0.410221116251234	0	0	2	1	0	2	2	0	4	0
ENSOART00000028245	ENSOART00000028245	ensembl:	-		13:64684046-64849522	945	0	0	0	0	0	0	0.289128739313695	0	0	0	0	0	0	0	0	3	0	0
ENSOART00000028241	ENSOART00000028241	ensembl:	-		13:56795870-56916181	1611	0	0	0	0	0.221012533607894	0.167169989782372	0	0.13177493957791	0.205313668913304	0	0	0	0	4	3	0	2	3
ENSOART00000027227	ENSOART00000027227	ensembl:	-		5:73225899-73407613	3690	0	0	0.118485739595588	0	0.0482337513476187	0	0	0	0.0597579621715147	0	0	4	0	2	0	0	0	2
ENSOART00000027224	ENSOART00000027224	ensembl:	-		5:67930125-67932260	2055	0.0345793384380323	0.0954710952922664	0	0.236207440862209	0	0.174749855066814	0.177276015345623	0.0516519288710495	0.59016440013182	1	2	0	5	0	4	4	1	11
ENSOART00000027222	ENSOART00000027222	ensembl:	-		5:57737929-57804381	3912	0.018164759838997	0.0501516106404927	0.0838213917000995	0.0248162725445726	0.0454965599367876	0.137707349030702	0	0.0813993204217844	0.366384131565383	1	2	3	1	2	6	0	3	13
ENSOART00000027220	ENSOART00000027220	ensembl:	-		5:50153403-50154695	1155	0.369255431659095	0.339640979361349	0.283904142277739	0	0.231183434681831	0.155498006273424	0.0788532925400986	0.275700555402615	0.0954575239882637	6	4	3	0	3	2	1	3	1
ENSOART00000027229	ENSOART00000027229	ensembl:	-		5:76229796-76231029	1125	0	0	0.388633225873528	0	0	0	0	0.283052570213352	0	0	0	4	0	0	0	0	3	0
ENSOART00000028932	ENSOART00000028932	ensembl:	-		20:46594647-46727238	3128	0.568121491389973	0	0	0	0	0	0	0	0	25	0	0	0	0	0	0	0	0
ENSOART00000028936	ENSOART00000028936	ensembl:	-		14:894047-895437	1142	6.9091555226915	14.7716969744921	11.1032291431019	9.09605483957739	11.612566294396	9.11974979569406	6.61888015597874	9.66651661085677	8.59232477010529	111	172	116	107	149	116	83	104	89
ENSOART00000028935	ENSOART00000028935	ensembl:	-		14:880738-882835	2027	0	0.338689959129917	0	0.0957881185933577	0.175654263267053	0.310069683291075	0	0	0.652709068809736	0	7	0	2	4	7	0	0	12
ENSOART00000028938	ENSOART00000028938	ensembl:	-		14:6045605-6068346	1255	0.169916344050301	0.234453558560943	0.783846894814635	1.1603337632793	0.56734364668346	0.715396096868852	0.507991131622866	0.676619689753032	1.58132424200478	3	3	9	15	8	10	7	8	18
ENSOART00000027799	ENSOART00000027799	ensembl:	-		2:197366311-197367335	825	0	0.356653595144222	0	0	0.21573641511844	0.108848604391396	0	0	0.267281067167138	0	3	0	0	2	1	0	0	2
ENSOART00000027793	ENSOART00000027793	ensembl:	-		2:184979039-185169369	3827	0.260037762849616	0.486930078686249	0.714057699844873	0.405879313067648	0.34885924622095	0.563040280978082	0.333152020338452	0.332828995547448	0.489759206561159	14	19	25	16	15	24	14	12	17
ENSOART00000028105	ENSOART00000028105	ensembl:	-		21:43226163-43274345	3954	0.143822583424185	0.148831166410715	0.110574703871451	0.122763351282711	1.48563451236003	2.02088993816661	0.13820265991474	0.16106936848256	0.11153610541876	8	6	4	5	66	89	6	6	4
ENSOART00000028104	ENSOART00000028104	ensembl:	-		21:43215825-43232397	2825	1.38392833034045	1.97891831270684	0.735178849077787	1.16841160304726	1.63828277917479	1.43015909984667	1.5473881992243	1.4277873010762	0.507360963781869	55	57	19	34	52	45	48	38	13
ENSOART00000028199	ENSOART00000028199	ensembl:	-		13:4287988-4311526	3040	0.0467712076621616	0.0645372042189498	0.0359549653871479	0	0.0585468889712872	0	0.0898771903458689	0.139664097144746	0	2	2	1	0	2	0	3	4	0
ENSOART00000027613	ENSOART00000027613	ensembl:	-		17:43839968-44003161	1421	0.150066862620076	0	0	0	0	0	0	0	0.155177255744468	3	0	0	0	0	0	0	0	2
ENSOART00000027617	ENSOART00000027617	ensembl:	-		17:45408201-45411985	3676	0.0386791271199595	0.0266719573363372	0	0	0	0	0	0	0	2	1	0	0	0	0	0	0	0
ENSOART00000027614	ENSOART00000027614	ensembl:	-		17:43839968-43975974	1502	0.0946634296224842	0.652971879594091	0.291086803666923	0.0646346592505779	0.118497032272113	0.478177033505063	0.242544748026135	0.0706689173302309	0.22021326272925	2	10	4	1	2	8	4	1	3
ENSOART00000027615	ENSOART00000027615	ensembl:	-		17:44590631-44785361	1716	0.49707461954109	0.571540654516506	0.254785768710792	0.226296639147711	0.155604234882002	0.627868472503621	0.159222994552122	0	0.385501539183372	12	10	4	4	3	12	3	0	6
ENSOART00000028779	ENSOART00000028779	ensembl:	-		22:29977290-29988220	1751	0.121784701189679	0.0559943547506428	0	0.332659936702574	0.10164622642645	0	0.416059088824885	0	0.062965985269243	3	1	0	6	2	0	8	0	1
ENSOART00000028774	ENSOART00000028774	ensembl:	-		22:20846626-20894753	2618	0	0	0	0	0	0.0343010307956081	0	0.081088398647828	0	0	0	0	0	0	1	0	2	0
ENSOART00000028776	ENSOART00000028776	ensembl:	-		22:22414654-22415794	807	0	0	0.13544373578306	0.360896870611033	0	0.444994984092073	0	0.131530004745981	0	0	0	1	3	0	4	0	1	0
ENSOART00000028777	ENSOART00000028777	ensembl:	-		22:23900155-23956533	1037	8.49986459483995	14.4703920286767	10.4355001179667	5.61704483284675	12.2734011321941	12.9002231677273	5.62053572845857	9.62160376086851	13.6086767257457	124	153	99	60	143	149	64	94	128
ENSOART00000028770	ENSOART00000028770	ensembl:	-		22:12928106-13033141	773	0.0919282541916641	0.126838441356243	0	0	0.115180238790171	0	0.11782089635681	0	0	1	1	0	0	1	0	1	0	0
ENSOART00000028771	ENSOART00000028771	ensembl:	-		22:14970716-15052778	2636	0	0	0	0	0	0.102166484650759	0	0	0	0	0	0	0	0	3	0	0	0
ENSOART00000028773	ENSOART00000028773	ensembl:	-		22:18480530-18483075	1907	2.42285952231322	2.88007197049795	5.33077873815935	2.74902356711897	3.03369199999142	4.23723068386664	3.24735857546337	4.34152473976955	3.93136478401935	65	56	93	54	65	90	68	78	68
ENSOART00000028486	ENSOART00000028486	ensembl:	-		18:67827686-67869950	2197	0.161779464304096	0.758893177199211	0.298506403578324	0.265128606812111	0.162062444989675	0.612987324695318	0	0.241567396062829	0.351285426238103	5	17	6	6	4	15	0	5	7
ENSOART00000028487	ENSOART00000028487	ensembl:	-		18:67971879-67983427	2731	1.40551944430939	5.78193631144316	2.72174889650808	1.67075032410666	2.93311380385634	4.14228354751118	0.933703977909378	2.48746308499467	3.06815824415103	54	161	68	47	90	126	28	64	76
ENSOART00000028485	ENSOART00000028485	ensembl:	-		18:67776751-67843343	1441	0.739920235194752	3.06279484345655	2.27573611316729	1.0779320826578	1.54412432640391	2.9283828274203	0.442421145167729	1.62052998213751	3.51945659860037	15	45	30	16	25	47	7	22	46
ENSOART00000028482	ENSOART00000028482	ensembl:	-		18:67485888-67491638	1357	0.104778534482661	0.144578556245842	0	0	0	0	0	0	0	2	2	0	0	0	0	0	0	0
ENSOART00000028480	ENSOART00000028480	ensembl:	-		18:66878552-66879744	627	1.13374635749952	0	0.522981314722152	2.01284905347174	3.83264066478588	0.71596658817417	1.74293728240451	1.86218796192994	0.879214036734007	10	0	3	13	27	5	12	11	5
ENSOART00000028481	ENSOART00000028481	ensembl:	-		18:67287520-67305825	1262	0	0	0	0	0	0.284557014391682	0	0	0	0	0	0	0	0	4	0	0	0
ENSOART00000028488	ENSOART00000028488	ensembl:	-		18:68038860-68044751	1224	1.56802981728824	6.5705091552518	2.67919586525659	2.30012784937637	2.98130368261725	3.30081654989121	1.41368508680909	3.20862288538419	2.79236654117629	27	82	30	29	41	45	19	37	31
ENSOART00000028489	ENSOART00000028489	ensembl:	-		18:68054661-68059241	1034	9.28073413103615	26.5586924368237	13.6372817808564	12.0177959853763	17.8179238815126	17.973756128733	7.75061789414583	17.4513666173877	13.3282760580067	135	280	129	128	207	207	88	170	125
ENSOART00000027936	ENSOART00000027936	ensembl:	-		3:15953561-15957587	3629	0	0.0540625794504292	0	0	0.024534120855553	0	0	0.0292490255800515	0.0607624360465387	0	2	0	0	1	0	0	1	2
ENSOART00000027935	ENSOART00000027935	ensembl:	-		3:15709940-15711783	1796	0.158299305274657	0	0	0.16216245800841	0.0990994111763436	0.14995036388608	0	0	0	4	0	0	3	2	3	0	0	0
ENSOART00000027932	ENSOART00000027932	ensembl:	-		3:13403867-13405714	1417	0	0	0	0	0	0	0	0	0.233422950331216	0	0	0	0	0	0	0	0	3
ENSOART00000027938	ENSOART00000027938	ensembl:	-		3:21488790-21491847	643	0.221126704965741	0.15248229419654	0.339978521856702	0	0	0	0	0	0	2	1	2	0	0	0	0	0	0
ENSOART00000027332	ENSOART00000027332	ensembl:	-		12:681578-853837	1373	2.951042974876	5.00032571925792	3.34375300538763	1.90909976055931	1.68544608807927	2.15788576711626	1.52554100455313	2.55118394493097	1.04391458316371	57	70	42	27	26	33	23	33	13
ENSOART00000027408	ENSOART00000027408	ensembl:	-		12:78939953-78982616	1146	0.434218110269695	2.22513608925708	1.52615267392143	0.508278838713969	1.24261130294545	1.41016056360822	0.238417677706319	0.370487657347319	1.73172942732635	7	26	16	6	16	18	3	4	18
ENSOART00000028529	ENSOART00000028529	ensembl:	-		9:25697288-25697640	261	0.817030696487079	1.12735331798461	1.25635741122908	0	0	0.344061680547518	0	0.406684727318034	0.844853947942104	3	3	3	0	0	1	0	1	2
ENSOART00000028528	ENSOART00000028528	ensembl:	-		9:25636665-25640045	2645	0.618109472126603	0.222487119844222	0.165297685863032	0.146814757193751	0.168241742733546	0.305490360282611	0.378731993642274	0.240781959538768	0.583572084268515	23	6	4	4	5	9	11	6	14
ENSOART00000028524	ENSOART00000028524	ensembl:	-		9:14862110-14872992	1607	0	0.183098454258857	0.340084302355102	0	0.221562658147055	0.167586094299565	0.056674270618428	0.330257354791558	0.548865912664316	0	3	5	0	4	3	1	5	8
ENSOART00000028527	ENSOART00000028527	ensembl:	-		9:23363257-23365257	783	0.363097767909686	0.501002977218849	0	0	0	0	0	0	0	4	4	0	0	0	0	0	0	0
ENSOART00000028521	ENSOART00000028521	ensembl:	-		9:14595147-14596019	640	4.55380158560358	3.37143847988478	3.07433930291847	3.3371682504314	2.64226471911406	2.94600672150581	1.99214497161759	2.98532007646894	0.344542000645139	41	22	18	22	19	21	14	18	2
ENSOART00000028520	ENSOART00000028520	ensembl:	-		9:14580182-14589093	1292	0.330100637435182	0.683217993794078	0.33839967423198	0.225420878160297	0	0.416959093969123	0.28196765598704	0.492932107569691	0.341341920143791	6	9	4	3	0	6	4	6	4
ENSOART00000028523	ENSOART00000028523	ensembl:	-		9:14674913-14677038	1803	0.0788599397076934	0.87035063512939	0.484983226963637	0.161532875531394	0.0987146658195858	0.199174127655187	0	0.235484667398795	0.489199956545511	2	16	8	3	2	4	0	4	8
ENSOART00000027872	ENSOART00000027872	ensembl:	-		24:40462329-40463477	604	0.353054655270079	0.649479025103243	0.723861554814104	0	0	0.445878896588412	0.301574678423225	0	0.365077616577631	3	4	4	0	0	3	2	0	2
ENSOART00000027873	ENSOART00000027873	ensembl:	-		24:40561696-40565703	1609	0.176697049268666	2.13345158873248	1.0190602048086	0.422354759080532	0.885041984571464	0.39062227969609	0.113207648084293	0.659693684462441	1.23341325277564	4	35	15	7	16	7	2	10	18
ENSOART00000027870	ENSOART00000027870	ensembl:	-		24:39157209-39160570	1155	0.184627715829548	0	0	0.840530373977212	0.770561748104291	0.0777490031367118	0.236559877620296	0.18380037026841	0.477287619941318	3	0	0	10	10	1	3	2	5
ENSOART00000027871	ENSOART00000027871	ensembl:	-		24:40413481-40551726	5661	0.0627856355901959	0.173249207410409	0	0.0342982717521173	0.0314401240898628	0.0634359569267448	0.0321764892717943	0.0750006810316247	0.116855792481658	5	10	0	2	2	4	2	4	6
ENSOART00000027876	ENSOART00000027876	ensembl:	-		24:40590851-40620365	2757	0.232040273975112	1.03164496709561	0.515437678630095	0.211275861141171	0.290551541955947	0.455906076798227	0.26424354897801	0.423500853148377	0.439894030566155	9	29	13	6	9	14	8	11	11
ENSOART00000027877	ENSOART00000027877	ensembl:	-		24:40615682-40620186	2008	0.141586430414982	0.439600422301767	0.979869100531783	0.0966944802732749	0.398929582257243	0.0447211646528397	0.40816484931085	0.211443653047822	0.164721275208831	4	9	18	2	9	1	9	4	3
ENSOART00000027874	ENSOART00000027874	ensembl:	-		24:40562525-40564555	1465	0	0.602537643673685	0.298438484032573	0.39760242263905	0.182264073076802	0.551550855254271	0.0621676128899753	0.217361188730389	0.225774962880091	0	9	4	6	3	9	1	3	3
ENSOART00000027875	ENSOART00000027875	ensembl:	-		24:40565957-40580901	1754	0.2026393860183	0.894664877501876	0.747866924290902	0.276742469197172	0.101472373131535	0.511871209561237	0.155773465593752	0.484126402873463	0.251433158965666	5	16	12	5	2	10	3	8	4
ENSOART00000027879	ENSOART00000027879	ensembl:	-		24:40820044-40828219	5035	0.0564658495081001	0.350632630777338	0.0868346333878289	0	0.0353490650392678	0.160481033356009	0.0542654734163737	0.0843254926156956	0.0656922185937107	4	18	4	0	2	9	3	4	3
ENSOART00000027739	ENSOART00000027739	ensembl:	-		2:79362308-79363579	1079	124.774694978303	192.427892476044	37.0780724727849	48.135833766227	98.4894623614312	227.825030974421	24.307747970135	30.0040418727595	72.9563157453026	1894	2117	366	535	1194	2738	288	305	714
ENSOART00000027735	ENSOART00000027735	ensembl:	-		2:72456763-72567306	4213	0.877368269980689	1.18726935708731	1.55674104682294	1.22129282798517	1.16191923053081	1.27864529062959	1.12404199283308	1.51167406356525	1.41314134351642	52	51	60	53	55	60	52	60	54
ENSOART00000027733	ENSOART00000027733	ensembl:	-		2:64417126-64417920	700	2.23405573326387	1.68136694853705	2.34238267076719	2.21900018729984	2.67004566100816	3.71952315155475	2.47192935179189	3.03270610942877	2.20506880412889	22	12	15	16	21	29	19	20	14
ENSOART00000028057	ENSOART00000028057	ensembl:	-		3:222868855-222870301	1343	0.211694379950323	0.146085704263297	0.325549053691525	0.506008047178389	1.19292717970595	0.0668653005382741	0.203445017610902	0.55324869457189	0.903043814051296	4	2	4	7	18	1	3	7	11
ENSOART00000028051	ENSOART00000028051	ensembl:	-		3:221410412-221415736	1949	0.547062626431831	4.02576242980577	2.29947141181133	2.14186459843911	2.42030947960676	3.77736663287828	1.26160595730462	2.66859465247323	2.77183031257181	15	80	41	43	53	82	27	49	49
ENSOART00000028050	ENSOART00000028050	ensembl:	-		3:221045172-221191145	5107	1.69809577316547	4.7819169188501	3.38180155821805	1.99599218923216	2.87557925619263	3.56877871254114	1.28392696591813	2.99294116365747	3.1087238707463	122	249	158	105	165	203	72	144	144
ENSOART00000028053	ENSOART00000028053	ensembl:	-		3:222356388-222364947	5076	0.0139993184574776	0	0.0430666252076161	0.0956277168975256	0.122730881009248	0.0353822295598511	0	0.209110941351471	0	1	0	2	5	7	2	0	10	0
ENSOART00000028059	ENSOART00000028059	ensembl:	-		3:222869303-222870301	803	0.0884938237735447	0.122099769823631	0.136118424379738	1.08808384028557	0.443401234921939	0.894423293056794	0.113419119406991	0.132185197795774	0	1	1	1	9	4	8	1	1	0
ENSOART00000028058	ENSOART00000028058	ensembl:	-		3:222868855-222870301	1250	0.170596009426502	0.156954480660486	0.349769903286175	0.543655045888461	0.996840008562218	0.143680157796643	0.218581326921153	0.254747313192016	0	3	2	4	7	14	2	3	3	0
