# Supplementary material for: Analysis of differential expression of hair follicle tissue transcriptome in Hetian sheep undergoing different periodic changes
Source: PeerJ. 2024 Nov 25;12:e18542. doi: 10.7717/peerj.18542 (PMC11604043; doi:10.7717/peerj.18542)
Supplement: Supplemental Information 2 [file peerj-12-18542-s002.zip]

Archive with 1 entries (1 files):
- mRNA_expression_anno.xls
