# Supplementary material for: Analysis of differential expression of hair follicle tissue transcriptome in Hetian sheep undergoing different periodic changes
Source: PeerJ. 2024 Nov 25;12:e18542. doi: 10.7717/peerj.18542 (PMC11604043; doi:10.7717/peerj.18542)
Supplement: Supplemental Information 2 [file peerj-12-18542-s002.zip › mRNA_expression_anno.xls]

transcript_id	gene_id	gene_name	descript	GO_id	GO_term	KO_ID	KO_Description	kegg_id	kegg_term	louse	length	S00617149I_FPKM	S00617149II_FPKM	S00617149III_FPKM	S01180635I_FPKM	S01180635II_FPKM	S01180635III_FPKM	S01180656I_FPKM	S01180656II_FPKM	S01180656III_FPKM	S00617149I_count	S00617149II_count	S00617149III_count	S01180635I_count	S01180635II_count	S01180635III_count	S01180656I_count	S01180656II_count	S01180656III_count
ENSOART00000005784	ENSOARG00000005305	-	adhesion G protein-coupled receptor A3 [Source:NCBI gene;Acc:101102902]	GO:0023052|GO:0016020|GO:0009987|GO:0050896|GO:0004871|GO:0038023|GO:0050794|GO:0031224|GO:0007165|GO:0007154|GO:0004872|GO:0051716|GO:0004888|GO:0016021|GO:0007186|GO:0007166|GO:0004930	signaling|membrane|cellular process|response to stimulus|signal transducer activity|signaling receptor activity|regulation of cellular process|intrinsic component of membrane|signal transduction|cell communication|receptor activity|cellular response to stimulus|transmembrane signaling receptor activity|integral component of membrane|G-protein coupled receptor signaling pathway|cell surface recept…	-	-	-	-	6:41852141-41946213	3708	26.0332286538626	25.7624806340732	40.2393061408328	41.7073135930271	46.3739830807953	38.4503359291967	40.8192553023228	43.7978171548361	42.1918685049906	1358	974	1365	1593	1932	1588	1662	1530	1419
ENSOART00000005785	ENSOARG00000005308	PDK2	pyruvate dehydrogenase kinase 2 [Source:HGNC Symbol;Acc:HGNC:8810]	GO:0005623|GO:0023052|GO:0003824|GO:0032991|GO:0008152|GO:0009987|GO:0050896|GO:0009058|GO:0043229|GO:0019222|GO:0044237|GO:0006807|GO:0006950|GO:0009605|GO:1990204|GO:0050794|GO:0016740|GO:0036094|GO:0097367|GO:0005622|GO:0043227|GO:0007165|GO:0071704|GO:0007154|GO:0051716|GO:0005515|GO:1902494|GO:0097159|GO:0007584|GO:0033554|GO:0005975|GO:0042592|GO:0010033|GO:0044249|GO:0000166|GO:0044262|GO:…	cell|signaling|catalytic activity|macromolecular complex|metabolic process|cellular process|response to stimulus|biosynthetic process|intracellular organelle|regulation of metabolic process|cellular metabolic process|nitrogen compound metabolic process|response to stress|response to external stimulus|oxidoreductase complex|regulation of cellular process|transferase activity|small molecule binding…	-	-	-	-	11:36083204-36098540	1320	6.89292813418357	12.6312012988888	15.0714062729916	6.32499106417852	10.0466293243941	12.991159534948	6.07131735041424	9.4083660980216	21.7998363796531	128	170	182	86	149	191	88	117	261
ENSOART00000005786	ENSOARG00000005307	DDX21	Ovis aries DExD-box helicase 21 (DDX21), mRNA. [Source:RefSeq mRNA;Acc:NM_001276454]	GO:0005623|GO:0003824|GO:0043229|GO:0036094|GO:0097367|GO:0016787|GO:0005622|GO:0043227|GO:0097159|GO:0000166|GO:0043231|GO:0003676|GO:0016817|GO:0003723|GO:0016818|GO:0017076|GO:0032555|GO:0005634|GO:0032559|GO:0016462|GO:0005524|GO:0017111|GO:0004386	cell|catalytic activity|intracellular organelle|small molecule binding|carbohydrate derivative binding|hydrolase activity|intracellular|membrane-bounded organelle|organic cyclic compound binding|nucleotide binding|intracellular membrane-bounded organelle|nucleic acid binding|hydrolase activity, acting on acid anhydrides|RNA binding|hydrolase activity, acting on acid anhydrides, in phosphorus-cont…	-	-	-	-	25:25041120-25063768	2352	39.9844099692241	37.738085869158	37.9236505735817	52.585759327878	40.6797397322955	37.9054081736188	56.6862005318935	47.7473069253979	31.5474468246729	1323	905	816	1274	1075	993	1464	1058	673
ENSOART00000005787	ENSOARG00000005311	-	sperm-tail PG-rich repeat containing 4 [Source:HGNC Symbol;Acc:HGNC:26850]	GO:0005623|GO:0008152|GO:0032502|GO:0009987|GO:0048856|GO:0043229|GO:0019222|GO:0044237|GO:0003682|GO:0006807|GO:0050794|GO:0005622|GO:0043227|GO:0032259|GO:0071704|GO:0005515|GO:0006139|GO:0007275|GO:0006725|GO:0043231|GO:0042393|GO:0005737|GO:0080111|GO:0070988|GO:0046483|GO:1901537|GO:0009790|GO:0006259|GO:0006306|GO:0005634|GO:0032776|GO:0045120|GO:0043045|GO:0001939|GO:0090116|GO:0001674|GO:…	cell|metabolic process|developmental process|cellular process|anatomical structure development|intracellular organelle|regulation of metabolic process|cellular metabolic process|chromatin binding|nitrogen compound metabolic process|regulation of cellular process|intracellular|membrane-bounded organelle|methylation|organic substance metabolic process|protein binding|nucleobase-containing compound …	-	-	-	-	3:77145589-77180268	699	0.406731834439605	0.701619909613148	0.156370664916924	0.555543680654466	0.12737385491388	0.385280191043491	0.390882201218085	0.911113423433535	0.315460486999841	4	5	1	4	1	3	3	6	2
ENSOART00000005780	ENSOARG00000005301	HLF	HLF, PAR bZIP transcription factor [Source:NCBI gene;Acc:100192429]	GO:0005623|GO:0008152|GO:0032502|GO:0009987|GO:0048856|GO:0009058|GO:0043229|GO:0019222|GO:0044237|GO:0006807|GO:0050794|GO:0005622|GO:0043227|GO:0003700|GO:0071704|GO:0097159|GO:0009888|GO:0006139|GO:0044249|GO:0007275|GO:0006725|GO:0043231|GO:0061061|GO:0003676|GO:0048513|GO:0000981|GO:0048731|GO:0046483|GO:0060537|GO:0001228|GO:0034645|GO:0051252|GO:0016070|GO:0010628|GO:0003677|GO:0031328|GO:…	cell|metabolic process|developmental process|cellular process|anatomical structure development|biosynthetic process|intracellular organelle|regulation of metabolic process|cellular metabolic process|nitrogen compound metabolic process|regulation of cellular process|intracellular|membrane-bounded organelle|transcription factor activity, sequence-specific DNA binding|organic substance metabolic pro…	-	-	-	-	11:5200882-5252793	888	8.16500064365351	9.94028686806506	17.1103381860077	6.55954447259243	7.31674202767047	13.2449182646827	7.17890079862194	11.2360395270503	19.8652115441492	102	90	139	60	73	131	70	94	160
ENSOART00000005781	ENSOARG00000005302	DBN1	drebrin 1 [Source:HGNC Symbol;Acc:HGNC:2695]	GO:0005623|GO:0016020|GO:0032502|GO:0009987|GO:0030054|GO:0005886|GO:0016043|GO:0048856|GO:0043229|GO:0005911|GO:0071944|GO:0051641|GO:0042995|GO:0005622|GO:0007154|GO:0008283|GO:0033036|GO:0005515|GO:0051651|GO:0097435|GO:0007275|GO:0010643|GO:0008104|GO:0043005|GO:0050839|GO:0030426|GO:0008092|GO:0048731|GO:0061351|GO:0010644|GO:0006996|GO:0030029|GO:0005921|GO:0007015|GO:0007010|GO:0005856|GO:…	cell|membrane|developmental process|cellular process|cell junction|plasma membrane|cellular component organization|anatomical structure development|intracellular organelle|cell-cell junction|cell periphery|cellular localization|cell projection|intracellular|cell communication|cell proliferation|macromolecule localization|protein binding|maintenance of location in cell|supramolecular fiber organiz…	-	-	-	-	5:36426005-36435081	1902	13.9401029993294	37.6427238713962	24.3676046471325	22.6625500200165	19.13900161448	23.7908131379356	19.8706049680214	16.5747064872712	19.0129564795271	373	730	424	444	409	504	415	297	328
ENSOART00000005782	ENSOARG00000005303	ZNF567	zinc finger protein 567 [Source:HGNC Symbol;Acc:HGNC:28696]	GO:0005623|GO:0008152|GO:0009987|GO:0009058|GO:0019222|GO:0044237|GO:0006807|GO:0050794|GO:0005622|GO:0071704|GO:0097159|GO:0006139|GO:0044249|GO:0006725|GO:0003676|GO:0043169|GO:0046483|GO:0034645|GO:0051252|GO:0016070|GO:0010468|GO:0010467|GO:0046872|GO:2001141|GO:0006351|GO:0006355|GO:1903506	cell|metabolic process|cellular process|biosynthetic process|regulation of metabolic process|cellular metabolic process|nitrogen compound metabolic process|regulation of cellular process|intracellular|organic substance metabolic process|organic cyclic compound binding|nucleobase-containing compound metabolic process|cellular biosynthetic process|cellular aromatic compound metabolic process|nuclei…	-	-	-	-	14:46024927-46049179	2109	2.69638765210034	2.97627727859325	6.63425617194338	5.70795448843131	4.76877586700336	2.80969357934119	5.95902167500471	5.78793448161617	5.8550327227162	80	64	128	124	113	66	138	115	112
ENSOART00000005783	ENSOARG00000005306	IL17B	interleukin 17B [Source:HGNC Symbol;Acc:HGNC:5982]	GO:0023052|GO:0005576|GO:0009987|GO:0050896|GO:0023051|GO:0006950|GO:0009605|GO:0065009|GO:0050794|GO:0007165|GO:0007154|GO:0051716|GO:0005515|GO:0001816|GO:0005102|GO:0010469|GO:0002532|GO:0006952|GO:0009966|GO:0001819|GO:0001817|GO:0006954|GO:1900017|GO:0005125|GO:0002534|GO:0050729|GO:1900015|GO:0050727	signaling|extracellular region|cellular process|response to stimulus|regulation of signaling|response to stress|response to external stimulus|regulation of molecular function|regulation of cellular process|signal transduction|cell communication|cellular response to stimulus|protein binding|cytokine production|receptor binding|regulation of receptor activity|production of molecular mediator involv…	K05490	interleukin 17B[-]	oas04060|oas04657	Cytokine-cytokine receptor interaction - Ovis aries (sheep)|IL-17 signaling pathway - Ovis aries (sheep)	5:58284858-58288776	543	2.09456535859752	5.77989758798634	2.81835133473315	3.93331064507568	4.75347025044263	2.48017155129947	2.18028955608	2.34573953215485	2.84263013423614	16	32	14	22	29	15	13	12	14
ENSOART00000005788	ENSOARG00000005309	SH3D19	SH3 domain containing 19 [Source:HGNC Symbol;Acc:HGNC:30418]	GO:0005623|GO:0016020|GO:0008152|GO:0032502|GO:0009987|GO:0005886|GO:0016043|GO:0048856|GO:0043229|GO:0019222|GO:0044237|GO:0050793|GO:0006807|GO:0071944|GO:0009056|GO:0050794|GO:0005622|GO:0043227|GO:0071704|GO:0009653|GO:0043231|GO:0005737|GO:0019538|GO:0051128|GO:0006996|GO:0000902|GO:0007010|GO:0005829|GO:0031981|GO:0006508|GO:0005654|GO:0051247|GO:0032268|GO:0030163|GO:0022604|GO:0044267|GO:…	cell|membrane|metabolic process|developmental process|cellular process|plasma membrane|cellular component organization|anatomical structure development|intracellular organelle|regulation of metabolic process|cellular metabolic process|regulation of developmental process|nitrogen compound metabolic process|cell periphery|catabolic process|regulation of cellular process|intracellular|membrane-bound…	-	-	-	-	17:6380804-6528876	3135	23.7851574202102	29.0947170039489	44.1421797600882	22.7607069450184	28.1631247221788	32.1611506681871	24.1399862364393	34.5691583658136	47.0197089666635	1049	930	1266	735	992	1123	831	1021	1337
ENSOART00000005789	ENSOARG00000005312	ZNF461	zinc finger protein 461 [Source:HGNC Symbol;Acc:HGNC:21629]	GO:0005623|GO:0008152|GO:0009987|GO:0009058|GO:0019222|GO:0044237|GO:0006807|GO:0050794|GO:0005622|GO:0071704|GO:0097159|GO:0006139|GO:0044249|GO:0006725|GO:0003676|GO:0043169|GO:0046483|GO:0034645|GO:0051252|GO:0016070|GO:0010468|GO:0010467|GO:0046872|GO:2001141|GO:0006351|GO:0006355|GO:1903506	cell|metabolic process|cellular process|biosynthetic process|regulation of metabolic process|cellular metabolic process|nitrogen compound metabolic process|regulation of cellular process|intracellular|organic substance metabolic process|organic cyclic compound binding|nucleobase-containing compound metabolic process|cellular biosynthetic process|cellular aromatic compound metabolic process|nuclei…	-	-	-	-	14:46051699-46072267	2018	0.704486888994914	0.388786254868542	1.02917752658313	2.02052172654284	1.94060087937613	1.60167366408292	2.07592693609565	2.15655761498032	1.69368515678879	20	8	19	42	44	36	46	41	31
ENSOART00000019833	ENSOARG00000018223	ATXN2	ataxin 2 [Source:HGNC Symbol;Acc:HGNC:10555]	GO:0005623|GO:0032991|GO:0016020|GO:0008152|GO:0009987|GO:0051051|GO:0016043|GO:0043229|GO:0012505|GO:0019222|GO:0044237|GO:1990904|GO:0050794|GO:0005622|GO:0043227|GO:0071704|GO:0005515|GO:0097159|GO:0005102|GO:0043231|GO:0003676|GO:0030529|GO:0005737|GO:0006810|GO:0060627|GO:0022607|GO:0051128|GO:0008022|GO:0005794|GO:0031623|GO:0006996|GO:0045806|GO:0070851|GO:0035770|GO:0043112|GO:0003723|GO:…	cell|macromolecular complex|membrane|metabolic process|cellular process|negative regulation of transport|cellular component organization|intracellular organelle|endomembrane system|regulation of metabolic process|cellular metabolic process|ribonucleoprotein complex|regulation of cellular process|intracellular|membrane-bounded organelle|organic substance metabolic process|protein binding|organic c…	-	-	-	-	17:54761110-54831600	3222	13.6563037253661	14.337196566008	32.5010667878501	22.4173021714407	24.0878273252081	19.3106599688294	20.26596011508	30.9013967190984	38.9748511242563	619	471	958	744	872	693	717	938	1139
ENSOART00000019832	ENSOARG00000018226	RAPH1	Ras association (RalGDS/AF-6) and pleckstrin homology domains 1 [Source:HGNC Symbol;Acc:HGNC:14436]	GO:0005623|GO:0023052|GO:0040007|GO:0016020|GO:0032502|GO:0009987|GO:0050896|GO:0005886|GO:0016043|GO:0016049|GO:0031252|GO:0048856|GO:0043229|GO:0048589|GO:0071944|GO:0050794|GO:0005622|GO:0043227|GO:0007165|GO:0007154|GO:0009653|GO:0051716|GO:0030030|GO:0007275|GO:0043231|GO:0048588|GO:0005737|GO:0048468|GO:0048731|GO:0000902|GO:0048858|GO:1990138|GO:0005829|GO:0031981|GO:0005654|GO:0007399|GO:…	cell|signaling|growth|membrane|developmental process|cellular process|response to stimulus|plasma membrane|cellular component organization|cell growth|cell leading edge|anatomical structure development|intracellular organelle|developmental growth|cell periphery|regulation of cellular process|intracellular|membrane-bounded organelle|signal transduction|cell communication|anatomical structure morph…	-	-	-	-	2:204351524-204408250	3432	9.92102721995187	10.5450220666842	15.9887270463225	9.6742079843374	10.2436862063049	11.0134728794437	11.6755855344393	12.6805233487349	14.3597202875294	479	369	502	342	395	421	440	410	447
ENSOART00000019831	ENSOARG00000018225	ZWILCH	zwilch kinetochore protein [Source:HGNC Symbol;Acc:HGNC:25468]	GO:0005623|GO:0032991|GO:0009987|GO:0043229|GO:0000075|GO:0050794|GO:0005622|GO:0043234|GO:0045786|GO:0007093|GO:1990423|GO:0000776|GO:0007049|GO:0051726|GO:0000278|GO:0005694|GO:0045930|GO:0007346|GO:0000775	cell|macromolecular complex|cellular process|intracellular organelle|cell cycle checkpoint|regulation of cellular process|intracellular|protein complex|negative regulation of cell cycle|mitotic cell cycle checkpoint|RZZ complex|kinetochore|cell cycle|regulation of cell cycle|mitotic cell cycle|chromosome|negative regulation of mitotic cell cycle|regulation of mitotic cell cycle|chromosome, centro…	-	-	-	-	7:13138422-13178654	1796	6.17427292537487	6.0069611721283	7.60780374967412	12.540563419317	9.26706545025962	7.14856362779796	10.8512772489221	10.5199726019036	6.44570708839831	156	110	125	232	187	143	214	178	105
ENSOART00000019830	ENSOARG00000018224	TAB3	TGF-beta activated kinase 1 (MAP3K7) binding protein 3 [Source:HGNC Symbol;Acc:HGNC:30681]	GO:0005576|GO:0005615|GO:0043227|GO:0070062|GO:0043169|GO:0031982|GO:1903561|GO:0046872	extracellular region|extracellular space|membrane-bounded organelle|extracellular exosome|cation binding|vesicle|extracellular vesicle|metal ion binding	K12793	TAK1-binding protein 3[-]	oas04621|oas04668|oas04064	NOD-like receptor signaling pathway - Ovis aries (sheep)|TNF signaling pathway - Ovis aries (sheep)|NF-kappa B signaling pathway - Ovis aries (sheep)	X:28044599-28077427	3500	11.2108665779387	10.1159843058673	18.95738996053	16.1155150030571	15.5628997940799	11.8768680238425	13.6864563859929	20.7438055581594	19.65633610329	552	361	607	581	612	463	526	684	624
ENSOART00000019837	ENSOARG00000018228	ZC3H7B	zinc finger CCCH-type containing 7B [Source:HGNC Symbol;Acc:HGNC:30869]	GO:0008152|GO:0009987|GO:0050896|GO:0009058|GO:0019222|GO:0044237|GO:0006807|GO:0050794|GO:0071704|GO:0051716|GO:0097159|GO:0016458|GO:0006139|GO:0010033|GO:0044249|GO:0006725|GO:0003676|GO:0019538|GO:0043169|GO:0046483|GO:0009890|GO:0003723|GO:0014070|GO:0034645|GO:0016070|GO:0010629|GO:0016441|GO:0032268|GO:0010468|GO:0043331|GO:0044267|GO:0051248|GO:0010467|GO:0032269|GO:0051246|GO:0071310|GO:…	metabolic process|cellular process|response to stimulus|biosynthetic process|regulation of metabolic process|cellular metabolic process|nitrogen compound metabolic process|regulation of cellular process|organic substance metabolic process|cellular response to stimulus|organic cyclic compound binding|gene silencing|nucleobase-containing compound metabolic process|response to organic substance|cell…	-	-	-	-	3:216466668-216497275	2979	7.30161071647542	16.3297436415943	13.7232846446292	9.25514512494143	11.5922622047786	14.1650048108358	8.25403996858178	12.3283969277401	17.8756911293161	306	496	374	284	388	470	270	346	483
ENSOART00000019836	ENSOARG00000018227	WSCD2	WSC domain containing 2 [Source:HGNC Symbol;Acc:HGNC:29117]	-	-	-	-	-	-	17:64287170-64403969	2497	1.56571787473439	0	2.01369053083898	0.777583165353368	1.14062924030751	2.373105229808	0.765919764526213	1.06272240518629	0	55	0	46	20	32	66	21	25	0
ENSOART00000019834	ENSOARG00000018227	WSCD2	WSC domain containing 2 [Source:HGNC Symbol;Acc:HGNC:29117]	-	-	-	-	-	-	17:64287170-64403969	2557	0.1390025354228	2.68496175695781	0.042746615086793	0.0379668588949425	0.139245675260976	0.0702386379529934	0.142472511355204	0.0415114250410664	1.9833934136031	5	70	1	1	4	2	4	1	46
ENSOART00000019839	ENSOARG00000018230	-	-	GO:0003824|GO:0009987|GO:0036094|GO:0097367|GO:0016787|GO:0005515|GO:0097159|GO:0007017|GO:0000166|GO:0016817|GO:0008092|GO:0007018|GO:0016818|GO:0015631|GO:0017076|GO:0032555|GO:0032559|GO:0008017|GO:0016462|GO:0005524|GO:0017111|GO:0003774|GO:0003777	catalytic activity|cellular process|small molecule binding|carbohydrate derivative binding|hydrolase activity|protein binding|organic cyclic compound binding|microtubule-based process|nucleotide binding|hydrolase activity, acting on acid anhydrides|cytoskeletal protein binding|microtubule-based movement|hydrolase activity, acting on acid anhydrides, in phosphorus-containing anhydrides|tubulin bin…	-	-	-	-	5:49130095-49139688	1647	0	0.178651618697015	0.0663649634346871	0.0589442976286387	0	0.4360788732997	0.774118264623713	0	0.0669419794817514	0	3	1	1	0	8	14	0	1
ENSOART00000007324	ENSOARG00000006732	DSC1	desmocollin 1 [Source:HGNC Symbol;Acc:HGNC:3035]	GO:0005623|GO:0016020|GO:0005576|GO:0005886|GO:0071944|GO:0031224|GO:0007155|GO:0005615|GO:0043227|GO:0016021|GO:0098609|GO:0070062|GO:0043169|GO:0031982|GO:1903561|GO:0098742|GO:0046872|GO:0005509|GO:0007156	cell|membrane|extracellular region|plasma membrane|cell periphery|intrinsic component of membrane|cell adhesion|extracellular space|membrane-bounded organelle|integral component of membrane|cell-cell adhesion|extracellular exosome|cation binding|vesicle|extracellular vesicle|cell-cell adhesion via plasma-membrane adhesion molecules|metal ion binding|calcium ion binding|homophilic cell adhesion vi…	-	-	-	-	23:26264806-26297753	2685	130.915184681813	99.2096759806135	206.242614127813	273.274241687177	248.148949562037	151.074556697063	222.942563520812	259.650714177896	177.347507836989	4945	2716	5066	7558	7486	4518	6573	6568	4319
ENSOART00000007325	ENSOARG00000006732	DSC1	desmocollin 1 [Source:HGNC Symbol;Acc:HGNC:3035]	GO:0005623|GO:0016020|GO:0005576|GO:0005886|GO:0071944|GO:0031224|GO:0007155|GO:0005615|GO:0043227|GO:0016021|GO:0098609|GO:0070062|GO:0043169|GO:0031982|GO:1903561|GO:0098742|GO:0046872|GO:0005509|GO:0007156	cell|membrane|extracellular region|plasma membrane|cell periphery|intrinsic component of membrane|cell adhesion|extracellular space|membrane-bounded organelle|integral component of membrane|cell-cell adhesion|extracellular exosome|cation binding|vesicle|extracellular vesicle|cell-cell adhesion via plasma-membrane adhesion molecules|metal ion binding|calcium ion binding|homophilic cell adhesion vi…	-	-	-	-	23:26264806-26297472	2533	9.40108617924756	6.77596413772758	33.2718294466388	36.4486614853487	24.9828059897698	16.9426653122008	22.0753005343552	36.0382553568562	29.3802217970957	335	175	771	951	711	478	614	860	675
ENSOART00000007326	ENSOARG00000006740	SNRPB	small nuclear ribonucleoprotein polypeptides B and B1 [Source:HGNC Symbol;Acc:HGNC:11153]	GO:0005623|GO:0032991|GO:0008152|GO:0005576|GO:0009987|GO:0016043|GO:0043229|GO:0044237|GO:0006807|GO:1990904|GO:0005622|GO:0043234|GO:0005615|GO:0043227|GO:0032259|GO:0071704|GO:1902494|GO:0097159|GO:0006139|GO:0006725|GO:0043231|GO:0070062|GO:0003676|GO:0030529|GO:0034719|GO:0005737|GO:1990234|GO:0019538|GO:0022607|GO:0071013|GO:0031982|GO:1903561|GO:0046483|GO:0003723|GO:0016070|GO:0005829|GO:…	cell|macromolecular complex|metabolic process|extracellular region|cellular process|cellular component organization|intracellular organelle|cellular metabolic process|nitrogen compound metabolic process|ribonucleoprotein complex|intracellular|protein complex|extracellular space|membrane-bounded organelle|methylation|organic substance metabolic process|catalytic complex|organic cyclic compound bin…	K11086	small nuclear ribonucleoprotein B and B'[-]	oas05322|oas03040	Systemic lupus erythematosus - Ovis aries (sheep)|Spliceosome - Ovis aries (sheep)	13:52000476-52008712	696	101.416394308415	94.5544889937674	92.6617683947761	113.680053057733	105.883400958677	85.783161367964	108.472278369928	95.4697213382434	77.9367310863373	993	671	590	815	828	665	829	626	492
ENSOART00000007327	ENSOARG00000006729	TACC2	transforming acidic coiled-coil containing protein 2 [Source:HGNC Symbol;Acc:HGNC:11523]	GO:0005623|GO:0016020|GO:0005886|GO:0043229|GO:0071944|GO:0005622|GO:0043227|GO:0005515|GO:0005102|GO:0043231|GO:0005737|GO:0051427|GO:0005829|GO:0031981|GO:0005654|GO:0005634|GO:0035257	cell|membrane|plasma membrane|intracellular organelle|cell periphery|intracellular|membrane-bounded organelle|protein binding|receptor binding|intracellular membrane-bounded organelle|cytoplasm|hormone receptor binding|cytosol|nuclear lumen|nucleoplasm|nucleus|nuclear hormone receptor binding	-	-	-	-	22:40893684-41052894	8235	8.67502009542071	15.3636594890417	20.4150425740819	14.7478854888523	18.5572531503967	21.1726339636015	13.2595672554982	16.6532654105689	21.1265941502736	1005	1290	1538	1251	1717	1942	1199	1292	1578
ENSOART00000007320	ENSOARG00000006729	TACC2	transforming acidic coiled-coil containing protein 2 [Source:HGNC Symbol;Acc:HGNC:11523]	GO:0005623|GO:0016020|GO:0005886|GO:0043229|GO:0071944|GO:0005622|GO:0043227|GO:0005515|GO:0005102|GO:0043231|GO:0005737|GO:0051427|GO:0005829|GO:0031981|GO:0005654|GO:0005634|GO:0035257	cell|membrane|plasma membrane|intracellular organelle|cell periphery|intracellular|membrane-bounded organelle|protein binding|receptor binding|intracellular membrane-bounded organelle|cytoplasm|hormone receptor binding|cytosol|nuclear lumen|nucleoplasm|nucleus|nuclear hormone receptor binding	-	-	-	-	22:40850131-41048763	7483	52.474217879168	120.542175296585	51.2730143233656	44.4345661251294	52.0842068478857	77.0760039302531	33.1273015884048	43.136142018738	49.1809448726	5524	9197	3510	3425	4379	6424	2722	3041	3338
ENSOART00000007321	ENSOARG00000006736	ST6GALNAC1	ST6 N-acetylgalactosaminide alpha-2,6-sialyltransferase 1 [Source:HGNC Symbol;Acc:HGNC:23614]	GO:0003824|GO:0016020|GO:0008152|GO:0009987|GO:0009058|GO:0044237|GO:0006807|GO:0016740|GO:0031224|GO:0071704|GO:0005975|GO:0070085|GO:1901135|GO:0044249|GO:0006486|GO:0016021|GO:0019538|GO:0016757|GO:0016051|GO:0034645|GO:0036211|GO:0009100|GO:0044267|GO:0009311|GO:0008373|GO:1901137|GO:0097503|GO:0006464|GO:0009312|GO:0001665|GO:0009101	catalytic activity|membrane|metabolic process|cellular process|biosynthetic process|cellular metabolic process|nitrogen compound metabolic process|transferase activity|intrinsic component of membrane|organic substance metabolic process|carbohydrate metabolic process|glycosylation|carbohydrate derivative metabolic process|cellular biosynthetic process|protein glycosylation|integral component of me…	K03479	alpha-N-acetylgalactosaminide alpha-2,6-sialyltransferase (sialyltransferase 7A)[2.4.99.3]	oas01100|oas00512	Metabolic pathways - Ovis aries (sheep)|Mucin type O-glycan biosynthesis - Ovis aries (sheep)	11:54124802-54141515	2065	0.550774329161478	2.04227325355704	2.75260303731215	0.564152589991485	0.689604141973601	0.130416878227313	0.132313151889318	1.69625934934151	1.44157040463632	16	43	52	12	16	3	3	33	27
ENSOART00000007322	ENSOARG00000006735	PIGR	polymeric immunoglobulin receptor [Source:HGNC Symbol;Acc:HGNC:8968]	GO:0005623|GO:0002376|GO:0023052|GO:0032991|GO:0016020|GO:0005576|GO:0009987|GO:0050896|GO:0004871|GO:0005886|GO:0051606|GO:0043235|GO:0071944|GO:0038023|GO:0051641|GO:0050794|GO:0031224|GO:0002682|GO:0005615|GO:0043227|GO:0007165|GO:0007154|GO:0006955|GO:0004872|GO:0033036|GO:0051716|GO:0050906|GO:0004888|GO:0048871|GO:0042592|GO:0002764|GO:0016021|GO:0050776|GO:0070062|GO:0050877|GO:0008104|GO:…	cell|immune system process|signaling|macromolecular complex|membrane|extracellular region|cellular process|response to stimulus|signal transducer activity|plasma membrane|detection of stimulus|receptor complex|cell periphery|signaling receptor activity|cellular localization|regulation of cellular process|intrinsic component of membrane|regulation of immune system process|extracellular space|membr…	-	-	-	-	12:3987644-4004342	2442	0	0.0803411551292414	0.134278986212444	0	0	0	0.074590952402796	0.0869326075593832	0	0	2	3	0	0	0	2	2	0
ENSOART00000007328	ENSOARG00000006739	G6PC3	glucose-6-phosphatase catalytic subunit 3 [Source:HGNC Symbol;Acc:HGNC:24861]	GO:0005623|GO:0003824|GO:0016020|GO:0008152|GO:0009987|GO:0009058|GO:0043229|GO:0012505|GO:0042175|GO:0044237|GO:0031224|GO:0016787|GO:0005622|GO:0043227|GO:0005789|GO:0071704|GO:0005975|GO:0016021|GO:0043231|GO:0005737|GO:0016788|GO:0006810|GO:0005783|GO:0016051|GO:0042578|GO:0006796|GO:0071702|GO:0005996|GO:0016311|GO:0016791|GO:0019318|GO:0015760|GO:0019319|GO:0006006|GO:0019203|GO:0006094|GO:…	cell|catalytic activity|membrane|metabolic process|cellular process|biosynthetic process|intracellular organelle|endomembrane system|nuclear outer membrane-endoplasmic reticulum membrane network|cellular metabolic process|intrinsic component of membrane|hydrolase activity|intracellular|membrane-bounded organelle|endoplasmic reticulum membrane|organic substance metabolic process|carbohydrate metab…	K01084	glucose-6-phosphatase[3.1.3.9]	oas01100|oas04151|oas04068|oas04910|oas04152|oas04931|oas04922|oas04920|oas00010|oas04973|oas00500	Metabolic pathways - Ovis aries (sheep)|PI3K-Akt signaling pathway - Ovis aries (sheep)|FoxO signaling pathway - Ovis aries (sheep)|Insulin signaling pathway - Ovis aries (sheep)|AMPK signaling pathway - Ovis aries (sheep)|Insulin resistance - Ovis aries (sheep)|Glucagon signaling pathway - Ovis aries (sheep)|Adipocytokine signaling pathway - Ovis aries (sheep)|Glycolysis / Gluconeogenesis - Ovis…	11:43329476-43333918	1026	3.04841912920996	5.16199319434975	7.03154834203374	6.3396143265328	5.7253400213173	6.91303773288535	6.74592322268924	6.72456764030258	6.23253239869441	44	54	66	67	66	79	76	65	58
ENSOART00000007329	ENSOARG00000006743	-	-	GO:0007155	cell adhesion	-	-	-	-	10:11285076-11288837	3118	0	0	0	0.0934072400843823	0.085637224842051	0	0.0876288193237465	0	0	0	0	0	3	3	0	3	0	0
ENSOART00000005258	ENSOARG00000004825	WFDC5	WAP four-disulfide core domain 5 [Source:HGNC Symbol;Acc:HGNC:20477]	GO:0008152|GO:0005576|GO:0098772|GO:0009987|GO:0019222|GO:0044237|GO:0006807|GO:0065009|GO:0050794|GO:0071704|GO:0030234|GO:0044092|GO:0019538|GO:0004857|GO:0050790|GO:0030414|GO:0043086|GO:0006508|GO:0032268|GO:0044267|GO:0051248|GO:0032269|GO:0051246|GO:0052547|GO:0030162|GO:0045861|GO:0051346|GO:0010466	metabolic process|extracellular region|molecular function regulator|cellular process|regulation of metabolic process|cellular metabolic process|nitrogen compound metabolic process|regulation of molecular function|regulation of cellular process|organic substance metabolic process|enzyme regulator activity|negative regulation of molecular function|protein metabolic process|enzyme inhibitor activity…	-	-	-	-	13:73036214-73036582	276	3.60566854501986	4.26433646368091	2.37615423428108	0.351743689110029	1.29004054942868	2.27721466677902	0.989951661780585	3.07665837188426	3.99468986255234	14	12	6	1	4	7	3	8	10
ENSOART00000005259	ENSOARG00000004819	ARHGEF28	Rho guanine nucleotide exchange factor 28 [Source:HGNC Symbol;Acc:HGNC:30322]	GO:0005623|GO:0023052|GO:0098772|GO:0009987|GO:0050896|GO:0005085|GO:0023051|GO:0065009|GO:0050794|GO:0005622|GO:0007165|GO:0007154|GO:0051716|GO:0005088|GO:0009966|GO:0043169|GO:0035556|GO:0005089|GO:1902531|GO:0007264|GO:0046872|GO:0051056|GO:0007265|GO:0046578|GO:0007266|GO:0035023	cell|signaling|molecular function regulator|cellular process|response to stimulus|guanyl-nucleotide exchange factor activity|regulation of signaling|regulation of molecular function|regulation of cellular process|intracellular|signal transduction|cell communication|cellular response to stimulus|Ras guanyl-nucleotide exchange factor activity|regulation of signal transduction|cation binding|intrace…	-	-	-	-	16:7733491-7901197	4962	9.98490682993073	13.6580918714153	15.5526961878651	10.7803032577325	13.7038756041597	11.1096674134679	10.7918060853726	14.8029982193063	13.0204891020926	697	691	706	551	764	614	588	692	586
ENSOART00000005256	ENSOARG00000004824	YWHAH	tyrosine 3-monooxygenase/tryptophan 5-monooxygenase activation protein eta [Source:HGNC Symbol;Acc:HGNC:12853]	GO:0005623|GO:0023052|GO:0016020|GO:0008152|GO:0005576|GO:0098772|GO:0032502|GO:0009987|GO:0050896|GO:0005886|GO:0016043|GO:0048856|GO:0009058|GO:0016247|GO:0019222|GO:0044237|GO:0050793|GO:0006807|GO:0071944|GO:0009056|GO:0051641|GO:0065009|GO:0050794|GO:0005622|GO:0005615|GO:0043227|GO:0007165|GO:0071704|GO:0007154|GO:0009653|GO:0033036|GO:0051716|GO:0005515|GO:0030030|GO:0006139|GO:0010033|GO:…	cell|signaling|membrane|metabolic process|extracellular region|molecular function regulator|developmental process|cellular process|response to stimulus|plasma membrane|cellular component organization|anatomical structure development|biosynthetic process|channel regulator activity|regulation of metabolic process|cellular metabolic process|regulation of developmental process|nitrogen compound metab…	K16198	14-3-3 protein gamma/eta[-]	oas04151|oas05203|oas05169|oas04110|oas04390|oas04114	PI3K-Akt signaling pathway - Ovis aries (sheep)|Viral carcinogenesis - Ovis aries (sheep)|Epstein-Barr virus infection - Ovis aries (sheep)|Cell cycle - Ovis aries (sheep)|Hippo signaling pathway - Ovis aries (sheep)|Oocyte meiosis - Ovis aries (sheep)	17:69951601-69952263	663	60.4690996529681	65.5328028304128	55.5615822047072	44.2211636115705	45.2400429483476	59.4483905401897	54.119870219748	44.3472058253237	50.3865870571635	564	443	337	302	337	439	394	277	303
ENSOART00000005257	ENSOARG00000004822	FBXO21	F-box protein 21 [Source:HGNC Symbol;Acc:HGNC:13592]	GO:0097159|GO:0003676|GO:0003677	organic cyclic compound binding|nucleic acid binding|DNA binding	-	-	-	-	17:57499416-57534078	2496	8.77150753031781	11.6702629366916	13.7512479671816	9.76257844823172	10.9828125943353	12.5176976593424	12.4053080831656	13.0555491219421	15.8134000121209	308	297	314	251	308	348	340	307	358
ENSOART00000005254	ENSOARG00000004815	-	mast cell protease 3-like [Source:NCBI gene;Acc:101113279]	GO:0003824|GO:0008152|GO:0006807|GO:0016787|GO:0071704|GO:0017171|GO:0019538|GO:0008233|GO:0006508|GO:0008236|GO:0004252|GO:0004175	catalytic activity|metabolic process|nitrogen compound metabolic process|hydrolase activity|organic substance metabolic process|serine hydrolase activity|protein metabolic process|peptidase activity|proteolysis|serine-type peptidase activity|serine-type endopeptidase activity|endopeptidase activity	K01353	granzyme B[3.4.21.79]	oas05202|oas04210|oas04650|oas05320|oas04940|oas05330|oas05332	Transcriptional misregulation in cancer - Ovis aries (sheep)|Apoptosis - Ovis aries (sheep)|Natural killer cell mediated cytotoxicity - Ovis aries (sheep)|Autoimmune thyroid disease - Ovis aries (sheep)|Type I diabetes mellitus - Ovis aries (sheep)|Allograft rejection - Ovis aries (sheep)|Graft-versus-host disease - Ovis aries (sheep)	18:33730969-33736798	4607	0	0	0	0	0.0386330676085768	0	0.0593068501522556	0.0691196313197353	0.0239317213384946	0	0	0	0	2	0	3	3	1
ENSOART00000005255	ENSOARG00000004816	SF3B3	splicing factor 3b subunit 3 [Source:HGNC Symbol;Acc:HGNC:10770]	GO:0005623|GO:0032991|GO:0008152|GO:0044877|GO:0043229|GO:0019222|GO:0006807|GO:0009056|GO:1990904|GO:0005622|GO:0043227|GO:0071704|GO:0005515|GO:1902494|GO:0097159|GO:0032403|GO:0043231|GO:0003676|GO:0030529|GO:0019538|GO:0071013|GO:0031981|GO:0042177|GO:0030163|GO:0005730|GO:0051248|GO:0042176|GO:0051246|GO:0005681|GO:0005634|GO:0005689	cell|macromolecular complex|metabolic process|macromolecular complex binding|intracellular organelle|regulation of metabolic process|nitrogen compound metabolic process|catabolic process|ribonucleoprotein complex|intracellular|membrane-bounded organelle|organic substance metabolic process|protein binding|catalytic complex|organic cyclic compound binding|protein complex binding|intracellular membr…	K12830	splicing factor 3B subunit 3[-]	-	-	14:965940-1002348	5091	39.1510076115073	40.5717709886728	39.1847742126871	47.5395683908167	47.6922854287528	40.8965783252928	50.3915106266409	45.4312631073738	39.7392011565153	2804	2106	1825	2493	2728	2319	2817	2179	1835
ENSOART00000005252	ENSOARG00000004820	ATP23	ATP23 metallopeptidase and ATP synthase assembly factor homolog [Source:HGNC Symbol;Acc:HGNC:29452]	GO:0005623|GO:0003824|GO:0016020|GO:0008152|GO:0005886|GO:0043229|GO:0006807|GO:0071944|GO:0016787|GO:0005622|GO:0043227|GO:0071704|GO:0043231|GO:0019538|GO:0043169|GO:0008233|GO:0006508|GO:0046872|GO:0008237|GO:0004175|GO:0004222	cell|catalytic activity|membrane|metabolic process|plasma membrane|intracellular organelle|nitrogen compound metabolic process|cell periphery|hydrolase activity|intracellular|membrane-bounded organelle|organic substance metabolic process|intracellular membrane-bounded organelle|protein metabolic process|cation binding|peptidase activity|proteolysis|metal ion binding|metallopeptidase activity|endo…	-	-	-	-	3:161423786-161442792	738	6.35706915969394	5.44878324967281	12.4416609116456	9.07670300191245	6.63301587835541	10.0974087616567	6.9104215817629	10.3555818370738	12.8477975160446	66	41	84	69	55	83	56	72	86
ENSOART00000005253	ENSOARG00000004817	-	-	GO:0003824|GO:0008152|GO:0009987|GO:0044237|GO:0006807|GO:0016740|GO:0036094|GO:0097367|GO:0071704|GO:0097159|GO:0000166|GO:0016772|GO:0019538|GO:0016773|GO:0006796|GO:0036211|GO:0017076|GO:0016301|GO:0044267|GO:0032555|GO:0006464|GO:0032559|GO:0016310|GO:0005524|GO:0004672|GO:0006468|GO:0004674	catalytic activity|metabolic process|cellular process|cellular metabolic process|nitrogen compound metabolic process|transferase activity|small molecule binding|carbohydrate derivative binding|organic substance metabolic process|organic cyclic compound binding|nucleotide binding|transferase activity, transferring phosphorus-containing groups|protein metabolic process|phosphotransferase activity, …	-	-	-	-	5:2363866-2371887	3678	0.0966366185633765	0.293314268167129	0.326931889730645	0.0527902437163502	0.0483911208463059	0.122053031752367	0.0495244985773865	0.0288593566693874	0.0899293965794817	5	11	11	2	2	5	2	1	3
ENSOART00000005251	ENSOARG00000004814	LPCAT3	lysophosphatidylcholine acyltransferase 3 [Source:HGNC Symbol;Acc:HGNC:30244]	GO:0003824|GO:0016020|GO:0016740|GO:0031224|GO:0097006|GO:0016021|GO:0016746|GO:0016747|GO:0008374|GO:0047184	catalytic activity|membrane|transferase activity|intrinsic component of membrane|regulation of plasma lipoprotein particle levels|integral component of membrane|transferase activity, transferring acyl groups|transferase activity, transferring acyl groups other than amino-acyl groups|O-acyltransferase activity|1-acylglycerophosphocholine O-acyltransferase activity	K13515	lysophospholipid acyltransferase 5 [EC: 2.3.1.-][-]	oas00564|oas04216	Glycerophospholipid metabolism - Ovis aries (sheep)|Ferroptosis - Ovis aries (sheep)	3:207405042-207438426	1630	0	0	0	0	37.7308980535394	0	33.4108051324656	29.7597286397967	16.9098136066694	0	0	0	0	691	0	598	457	250
ENSOART00000017408	ENSOARG00000015985	AMMECR1L	AMMECR1 like [Source:HGNC Symbol;Acc:HGNC:28658]	-	-	-	-	-	-	2:116465604-116480289	1081	23.8698245410592	20.2324178966502	25.7852617859363	25.9541939113528	33.5100818947903	24.5841467646815	24.0942728529214	27.8864111554113	20.6020638750803	363	223	255	289	407	296	286	284	202
ENSOART00000017409	ENSOARG00000015987	GCK	glucokinase [Source:NCBI gene;Acc:101117412]	GO:0005623|GO:0023052|GO:0003824|GO:0008152|GO:0009987|GO:0050896|GO:0051606|GO:0009058|GO:0043229|GO:0019222|GO:0023051|GO:0044237|GO:0006807|GO:0009056|GO:0050794|GO:0016740|GO:0036094|GO:0097367|GO:1904951|GO:0005622|GO:0043227|GO:0030246|GO:0051050|GO:0071704|GO:0007154|GO:0033036|GO:0097159|GO:0010817|GO:0046883|GO:0005975|GO:1901135|GO:0006139|GO:0042592|GO:0010033|GO:0044249|GO:0000166|GO:…	cell|signaling|catalytic activity|metabolic process|cellular process|response to stimulus|detection of stimulus|biosynthetic process|intracellular organelle|regulation of metabolic process|regulation of signaling|cellular metabolic process|nitrogen compound metabolic process|catabolic process|regulation of cellular process|transferase activity|small molecule binding|carbohydrate derivative bindin…	K12407	glucokinase[2.7.1.2]	oas01100|oas04910|oas01200|oas04922|oas04917|oas00010|oas04911|oas05230|oas00520|oas04930|oas00500|oas00052|oas04950|oas00524	Metabolic pathways - Ovis aries (sheep)|Insulin signaling pathway - Ovis aries (sheep)|Carbon metabolism - Ovis aries (sheep)|Glucagon signaling pathway - Ovis aries (sheep)|Prolactin signaling pathway - Ovis aries (sheep)|Glycolysis / Gluconeogenesis - Ovis aries (sheep)|Insulin secretion - Ovis aries (sheep)|Central carbon metabolism in cancer - Ovis aries (sheep)|Amino sugar and nucleotide sug…	4:77182421-77220747	4962	0	0.138356418209662	0.132168191991451	0	0	0	0	0	0	0	7	6	0	0	0	0	0	0
ENSOART00000013389	ENSOARG00000012311	GTPBP10	GTP binding protein 10 [Source:NCBI gene;Acc:101112643]	GO:0036094|GO:0097367|GO:0097159|GO:0000166|GO:0003676|GO:0001882|GO:0003723|GO:0032549|GO:0001883|GO:0017076|GO:0032555|GO:0032561|GO:0005525|GO:0019001	small molecule binding|carbohydrate derivative binding|organic cyclic compound binding|nucleotide binding|nucleic acid binding|nucleoside binding|RNA binding|ribonucleoside binding|purine nucleoside binding|purine nucleotide binding|purine ribonucleotide binding|guanyl ribonucleotide binding|GTP binding|guanyl nucleotide binding	-	-	-	-	4:74559701-74588513	2387	4.25846400768773	2.99944969775246	6.59425881150376	6.18196533118724	4.25068396652488	4.51355895217634	7.43969140880175	6.75915719875943	6.46637580522648	143	73	144	152	114	120	195	152	140
ENSOART00000013388	ENSOARG00000012313	RAB37	RAB37, member RAS oncogene family [Source:HGNC Symbol;Acc:HGNC:30268]	GO:0005623|GO:0003824|GO:0043229|GO:0036094|GO:0097367|GO:0016787|GO:0005622|GO:0043227|GO:0097159|GO:0000166|GO:0043231|GO:0005737|GO:0001882|GO:0016817|GO:0016818|GO:0032549|GO:0001883|GO:0005793|GO:0017076|GO:0032555|GO:0032561|GO:0005525|GO:0016462|GO:0019001|GO:0017111|GO:0003924	cell|catalytic activity|intracellular organelle|small molecule binding|carbohydrate derivative binding|hydrolase activity|intracellular|membrane-bounded organelle|organic cyclic compound binding|nucleotide binding|intracellular membrane-bounded organelle|cytoplasm|nucleoside binding|hydrolase activity, acting on acid anhydrides|hydrolase activity, acting on acid anhydrides, in phosphorus-containi…	-	-	-	-	11:55658048-55661996	579	1.84149405684912	11.0103884209353	3.02067524061133	0.838352834148256	2.15207255734503	3.87660665617621	1.41553543595196	2.93318725609691	1.33294314584648	15	65	16	5	14	25	9	16	7
ENSOART00000013387	ENSOARG00000012315	TRIAP1	TP53 regulated inhibitor of apoptosis 1 [Source:NCBI gene;Acc:101118643]	GO:0005623|GO:0023052|GO:0005215|GO:0032991|GO:0008152|GO:0009987|GO:0050896|GO:0016043|GO:0009058|GO:0043229|GO:0019222|GO:0023051|GO:0044237|GO:0006807|GO:0006950|GO:0065009|GO:0050794|GO:0023057|GO:0005622|GO:0043234|GO:0043227|GO:0051050|GO:0007165|GO:0071704|GO:0007154|GO:0033036|GO:0051716|GO:0005515|GO:0044092|GO:0033554|GO:0009968|GO:0006139|GO:0009314|GO:0044249|GO:0060548|GO:0006725|GO:…	cell|signaling|transporter activity|macromolecular complex|metabolic process|cellular process|response to stimulus|cellular component organization|biosynthetic process|intracellular organelle|regulation of metabolic process|regulation of signaling|cellular metabolic process|nitrogen compound metabolic process|response to stress|regulation of molecular function|regulation of cellular process|negat…	-	-	-	-	17:62380594-62381944	228	33.9827681386874	40.0053243633147	33.0806988207916	42.5794992080561	28.8869085020144	33.8652980788219	27.9599294262118	32.588289333774	34.332776156773	109	93	69	100	74	86	70	70	71
ENSOART00000017405	ENSOARG00000015980	NR5A2	nuclear receptor subfamily 5 group A member 2 [Source:NCBI gene;Acc:100653388]	GO:0005623|GO:0023052|GO:0032991|GO:0008152|GO:0032502|GO:0009987|GO:0050896|GO:0004871|GO:0048856|GO:0009058|GO:0043229|GO:0019222|GO:0008289|GO:0044237|GO:0003682|GO:0006807|GO:0038023|GO:0050794|GO:0005622|GO:0043234|GO:0043227|GO:0003700|GO:0007165|GO:0071704|GO:0007154|GO:0009653|GO:0004872|GO:0008283|GO:0051716|GO:0097159|GO:0009888|GO:0006139|GO:0042592|GO:0010033|GO:0044249|GO:0042127|GO:…	cell|signaling|macromolecular complex|metabolic process|developmental process|cellular process|response to stimulus|signal transducer activity|anatomical structure development|biosynthetic process|intracellular organelle|regulation of metabolic process|lipid binding|cellular metabolic process|chromatin binding|nitrogen compound metabolic process|signaling receptor activity|regulation of cellular …	-	-	-	-	12:76980493-77092173	2100	1.79400621996133	2.38188847686136	1.19718696559641	1.89539599331861	1.27146788756108	1.96666645509035	2.03823624282135	1.92071386930489	2.36251596113176	53	51	23	41	30	46	47	38	45
ENSOART00000017406	ENSOARG00000015985	AMMECR1L	AMMECR1 like [Source:HGNC Symbol;Acc:HGNC:28658]	-	-	-	-	-	-	2:116465128-116480289	1167	1.52277979868709	1.17656306282149	0.374646425970624	0.499132432875928	0.915224908509049	1.00011392897156	0.546297232379346	0.636686372587873	1.03923551180025	25	14	4	6	12	13	7	7	11
ENSOART00000013384	ENSOARG00000012309	-	SMG8, nonsense mediated mRNA decay factor [Source:HGNC Symbol;Acc:HGNC:25551]	GO:0008152|GO:0009987|GO:0019222|GO:0044237|GO:0006807|GO:0009056|GO:0071704|GO:0006139|GO:0006725|GO:0046483|GO:0019439|GO:0016070|GO:0010629|GO:0010468|GO:0010467|GO:0044265|GO:0006401|GO:0006402|GO:0016071|GO:0000956|GO:0000184	metabolic process|cellular process|regulation of metabolic process|cellular metabolic process|nitrogen compound metabolic process|catabolic process|organic substance metabolic process|nucleobase-containing compound metabolic process|cellular aromatic compound metabolic process|heterocycle metabolic process|aromatic compound catabolic process|RNA metabolic process|negative regulation of gene expre…	-	-	-	-	11:9713240-9718004	2973	5.69050124572682	5.77313056201277	6.54458254330348	6.33493578530353	7.21488969021347	6.70420349460663	7.07604889994981	7.49764602609457	7.49102961619974	238	175	178	194	241	222	231	210	202
ENSOART00000017400	ENSOARG00000015981	TCL1A	T cell leukemia/lymphoma 1A [Source:HGNC Symbol;Acc:HGNC:11648]	GO:0032991|GO:0008152|GO:0098772|GO:0009987|GO:0050896|GO:0016043|GO:0019222|GO:0044237|GO:0006807|GO:0065009|GO:0050794|GO:0043234|GO:0071704|GO:0008283|GO:0044089|GO:0030234|GO:0051716|GO:0005515|GO:0010033|GO:0042127|GO:0060548|GO:0051130|GO:0031334|GO:0008219|GO:0019538|GO:0043254|GO:0022607|GO:0051128|GO:0019899|GO:0010941|GO:0008047|GO:0042391|GO:0050790|GO:0042802|GO:0008284|GO:0043069|GO:…	macromolecular complex|metabolic process|molecular function regulator|cellular process|response to stimulus|cellular component organization|regulation of metabolic process|cellular metabolic process|nitrogen compound metabolic process|regulation of molecular function|regulation of cellular process|protein complex|organic substance metabolic process|cell proliferation|positive regulation of cellul…	-	-	-	-	18:59247020-59250673	357	0	0	0.306171133828935	0	0	0	0.765340780536251	0	0	0	0	1	0	0	0	3	0	0
ENSOART00000017401	ENSOARG00000015977	TAF2	TATA-box binding protein associated factor 2 [Source:HGNC Symbol;Acc:HGNC:11536]	GO:0005623|GO:0032991|GO:0008152|GO:0009987|GO:0009058|GO:0043229|GO:0019222|GO:0044237|GO:0006807|GO:0050794|GO:0005622|GO:0043234|GO:0043227|GO:0071704|GO:1902494|GO:0097159|GO:0006139|GO:0044249|GO:0044770|GO:0006725|GO:0043231|GO:0003676|GO:0070461|GO:1990234|GO:0005667|GO:0007049|GO:0046483|GO:0044798|GO:0000278|GO:0044839|GO:0000123|GO:0034645|GO:0051252|GO:0016070|GO:0010628|GO:0031981|GO:…	cell|macromolecular complex|metabolic process|cellular process|biosynthetic process|intracellular organelle|regulation of metabolic process|cellular metabolic process|nitrogen compound metabolic process|regulation of cellular process|intracellular|protein complex|membrane-bounded organelle|organic substance metabolic process|catalytic complex|organic cyclic compound binding|nucleobase-containing …	K03128	transcription initiation factor TFIID subunit 2[-]	oas03022	Basal transcription factors - Ovis aries (sheep)	9:93672179-93756499	3555	15.3364079556241	6.01429294780851	17.9261174940767	20.3447619844096	13.7198123656486	15.3298617320948	18.5725816916619	17.3176566006293	15.2895128765956	767	218	583	745	548	607	725	580	493
ENSOART00000013381	ENSOARG00000012306	FAM118B	family with sequence similarity 118 member B [Source:HGNC Symbol;Acc:HGNC:26110]	GO:0009987|GO:0016043|GO:0006996|GO:0006997|GO:0030575|GO:0030576	cellular process|cellular component organization|organelle organization|nucleus organization|nuclear body organization|Cajal body organization	-	-	-	-	21:28799455-28845144	1146	10.9167964362696	9.49960591650157	7.82141323144902	12.6222578280636	8.07712374261295	9.40127855047549	10.3307654869569	11.1147272171715	6.92681187081212	176	111	82	149	104	120	130	120	72
ENSOART00000013380	ENSOARG00000012307	LRRC25	leucine rich repeat containing 25 [Source:HGNC Symbol;Acc:HGNC:29806]	GO:0016020|GO:0031224|GO:0016021	membrane|intrinsic component of membrane|integral component of membrane	-	-	-	-	5:4541284-4544081	795	1.60939631534436	0.370112221376079	0.412464508592187	0.24422958036319	0.447863134141279	0.790580186202527	0.916376684946381	0.667576816540923	0.277367145173445	18	3	3	2	4	7	8	5	2
ENSOART00000021592	ENSOARG00000019832	RAB42	RAB42, member RAS oncogene family [Source:HGNC Symbol;Acc:HGNC:28702]	GO:0003824|GO:0036094|GO:0097367|GO:0016787|GO:0097159|GO:0000166|GO:0001882|GO:0016817|GO:0016818|GO:0032549|GO:0001883|GO:0017076|GO:0032555|GO:0032561|GO:0005525|GO:0016462|GO:0019001|GO:0017111|GO:0003924	catalytic activity|small molecule binding|carbohydrate derivative binding|hydrolase activity|organic cyclic compound binding|nucleotide binding|nucleoside binding|hydrolase activity, acting on acid anhydrides|hydrolase activity, acting on acid anhydrides, in phosphorus-containing anhydrides|ribonucleoside binding|purine nucleoside binding|purine nucleotide binding|purine ribonucleotide binding|gu…	-	-	-	-	2:237721084-237721509	426	0.500575145030816	0.460547185036637	0.256580034687628	0	0.209000761936154	1.05378180935494	0.42758475532307	0	0	3	2	1	0	1	5	2	0	0
ENSOART00000021591	ENSOARG00000019830	CDCA8	cell division cycle associated 8 [Source:HGNC Symbol;Acc:HGNC:14629]	GO:0005623|GO:0032991|GO:0005576|GO:0009987|GO:0045171|GO:0030496|GO:0016043|GO:0043229|GO:0051641|GO:0005622|GO:0043234|GO:0043227|GO:0043231|GO:0051649|GO:0051640|GO:0007059|GO:0005875|GO:0051656|GO:0007049|GO:0006996|GO:0000278|GO:0005694|GO:0005856|GO:0007080|GO:0000070|GO:0031981|GO:0051303|GO:0000819|GO:0005654|GO:0032133|GO:0140014|GO:0051276|GO:0051310|GO:0005730|GO:0005634|GO:0015630|GO:…	cell|macromolecular complex|extracellular region|cellular process|intercellular bridge|midbody|cellular component organization|intracellular organelle|cellular localization|intracellular|protein complex|membrane-bounded organelle|intracellular membrane-bounded organelle|establishment of localization in cell|organelle localization|chromosome segregation|microtubule associated complex|establishment…	-	-	-	-	1:12275290-12289262	869	5.4805265596597	6.43319244349461	5.78617405696771	8.82556892676073	7.57907380720287	5.68241836436968	7.44066681479873	5.98514496855044	3.29872203149316	67	57	46	79	74	55	71	49	26
ENSOART00000021597	ENSOARG00000019836	CNPPD1	cyclin Pas1/PHO80 domain containing 1 [Source:HGNC Symbol;Acc:HGNC:25220]	GO:0008152|GO:0009987|GO:0019222|GO:0044237|GO:0006807|GO:0065009|GO:0050794|GO:0071704|GO:0005515|GO:0019538|GO:0019899|GO:0007049|GO:0051726|GO:0050790|GO:0019900|GO:0006796|GO:0032268|GO:0036211|GO:0044267|GO:0051174|GO:0051246|GO:0006464|GO:0000079|GO:0019901|GO:0016310|GO:0043549|GO:0042325|GO:0006468|GO:0045859|GO:0001932|GO:0071900	metabolic process|cellular process|regulation of metabolic process|cellular metabolic process|nitrogen compound metabolic process|regulation of molecular function|regulation of cellular process|organic substance metabolic process|protein binding|protein metabolic process|enzyme binding|cell cycle|regulation of cell cycle|regulation of catalytic activity|kinase binding|phosphate-containing compoun…	-	-	-	-	2:220101251-220104446	1173	32.9662050536455	54.8497257115876	41.2822372442377	37.4090538820345	46.0571728585273	46.1539194419733	33.151502408563	39.5442995790865	36.6566370212675	544	656	443	452	607	603	427	437	390
ENSOART00000021596	ENSOARG00000019835	GSK3B	glycogen synthase kinase 3 beta [Source:NCBI gene;Acc:100169938]	GO:0005623|GO:0023052|GO:0003824|GO:0032991|GO:0016020|GO:0008152|GO:0032502|GO:0009987|GO:0050896|GO:0005886|GO:0051051|GO:0016043|GO:0048856|GO:0043229|GO:1903829|GO:0044237|GO:0006807|GO:0071944|GO:0006950|GO:0009607|GO:0051641|GO:0065009|GO:0050794|GO:0016740|GO:0036094|GO:0097367|GO:1904951|GO:0005622|GO:0007155|GO:0043234|GO:0043227|GO:0051050|GO:0045785|GO:0007165|GO:0071704|GO:0007154|GO:…	cell|signaling|catalytic activity|macromolecular complex|membrane|metabolic process|developmental process|cellular process|response to stimulus|plasma membrane|negative regulation of transport|cellular component organization|anatomical structure development|intracellular organelle|positive regulation of cellular protein localization|cellular metabolic process|nitrogen compound metabolic process|c…	K03083	glycogen synthase kinase 3 beta[2.7.11.26]	oas05200|oas04151|oas05165|oas05166|oas05169|oas05167|oas04510|oas05164|oas05010|oas04062|oas05225|oas04932|oas04360|oas05160|oas04110|oas05162|oas04390|oas04910|oas04150|oas05226|oas05224|oas04310|oas04550|oas04728|oas04931|oas04919|oas04722|oas04660|oas05215|oas04657|oas04916|oas04012|oas01521|oas05210|oas04917|oas04662|oas05213|oas05217|oas04340	Pathways in cancer - Ovis aries (sheep)|PI3K-Akt signaling pathway - Ovis aries (sheep)|Human papillomavirus infection - Ovis aries (sheep)|HTLV-I infection - Ovis aries (sheep)|Epstein-Barr virus infection - Ovis aries (sheep)|Kaposi's sarcoma-associated herpesvirus infection - Ovis aries (sheep)|Focal adhesion - Ovis aries (sheep)|Influenza A - Ovis aries (sheep)|Alzheimer's disease - Ovis arie…	1:182940427-183155532	4381	25.7821178036291	15.4246196679154	32.1116685656415	36.2975063733602	30.7987400443159	24.8176229312154	34.5278984496985	38.1841960388753	31.4573977638536	1589	689	1287	1638	1516	1211	1661	1576	1250
ENSOART00000021595	ENSOARG00000019835	GSK3B	glycogen synthase kinase 3 beta [Source:NCBI gene;Acc:100169938]	GO:0005623|GO:0023052|GO:0003824|GO:0032991|GO:0016020|GO:0008152|GO:0032502|GO:0009987|GO:0050896|GO:0005886|GO:0051051|GO:0016043|GO:0048856|GO:0043229|GO:1903829|GO:0044237|GO:0006807|GO:0071944|GO:0006950|GO:0009607|GO:0051641|GO:0065009|GO:0050794|GO:0016740|GO:0036094|GO:0097367|GO:1904951|GO:0005622|GO:0007155|GO:0043234|GO:0043227|GO:0051050|GO:0045785|GO:0007165|GO:0071704|GO:0007154|GO:…	cell|signaling|catalytic activity|macromolecular complex|membrane|metabolic process|developmental process|cellular process|response to stimulus|plasma membrane|negative regulation of transport|cellular component organization|anatomical structure development|intracellular organelle|positive regulation of cellular protein localization|cellular metabolic process|nitrogen compound metabolic process|c…	K03083	glycogen synthase kinase 3 beta[2.7.11.26]	oas05200|oas04151|oas05165|oas05166|oas05169|oas05167|oas04510|oas05164|oas05010|oas04062|oas05225|oas04932|oas04360|oas05160|oas04110|oas05162|oas04390|oas04910|oas04150|oas05226|oas05224|oas04310|oas04550|oas04728|oas04931|oas04919|oas04722|oas04660|oas05215|oas04657|oas04916|oas04012|oas01521|oas05210|oas04917|oas04662|oas05213|oas05217|oas04340	Pathways in cancer - Ovis aries (sheep)|PI3K-Akt signaling pathway - Ovis aries (sheep)|Human papillomavirus infection - Ovis aries (sheep)|HTLV-I infection - Ovis aries (sheep)|Epstein-Barr virus infection - Ovis aries (sheep)|Kaposi's sarcoma-associated herpesvirus infection - Ovis aries (sheep)|Focal adhesion - Ovis aries (sheep)|Influenza A - Ovis aries (sheep)|Alzheimer's disease - Ovis arie…	1:182940427-183155532	4420	2.1067670020148	7.36690042901649	3.2397184504433	1.86694727296862	2.05391745698299	1.70626420016416	5.13040008437134	4.4907631713776	2.22000789309055	131	332	131	85	102	84	249	187	89
ENSOART00000021599	ENSOARG00000019837	-	-	GO:0005623|GO:0032991|GO:0008152|GO:0009987|GO:0005198|GO:0009058|GO:0043229|GO:0003735|GO:0044237|GO:0006807|GO:1990904|GO:0005622|GO:0071704|GO:0044249|GO:0030529|GO:0005737|GO:0019538|GO:0034645|GO:0005840|GO:0044267|GO:0010467|GO:0006518|GO:0043043|GO:0006412|GO:0043604	cell|macromolecular complex|metabolic process|cellular process|structural molecule activity|biosynthetic process|intracellular organelle|structural constituent of ribosome|cellular metabolic process|nitrogen compound metabolic process|ribonucleoprotein complex|intracellular|organic substance metabolic process|cellular biosynthetic process|intracellular ribonucleoprotein complex|cytoplasm|protein …	-	-	-	-	1:89930093-89982995	621	980.859029557692	641.056159102158	689.124623864459	914.69139564085	770.36001133398	801.821388263226	941.346348555864	833.778736897647	785.96668082721	8569	4059	3915	5851	5375	5546	6419	4878	4427
ENSOART00000021598	ENSOARG00000019836	CNPPD1	cyclin Pas1/PHO80 domain containing 1 [Source:HGNC Symbol;Acc:HGNC:25220]	GO:0008152|GO:0009987|GO:0019222|GO:0044237|GO:0006807|GO:0065009|GO:0050794|GO:0071704|GO:0005515|GO:0019538|GO:0019899|GO:0007049|GO:0051726|GO:0050790|GO:0019900|GO:0006796|GO:0032268|GO:0036211|GO:0044267|GO:0051174|GO:0051246|GO:0006464|GO:0000079|GO:0019901|GO:0016310|GO:0043549|GO:0042325|GO:0006468|GO:0045859|GO:0001932|GO:0071900	metabolic process|cellular process|regulation of metabolic process|cellular metabolic process|nitrogen compound metabolic process|regulation of molecular function|regulation of cellular process|organic substance metabolic process|protein binding|protein metabolic process|enzyme binding|cell cycle|regulation of cell cycle|regulation of catalytic activity|kinase binding|phosphate-containing compoun…	-	-	-	-	2:220101251-220103987	1260	1.91811036541049	2.02381425261001	3.73037775490012	1.84916682274987	3.31995987431631	3.06396766652463	2.31289505968712	2.94846427305575	3.76252114124111	34	26	43	24	47	43	32	35	43
ENSOART00000013968	ENSOARG00000012853	PIGK	phosphatidylinositol glycan anchor biosynthesis class K [Source:HGNC Symbol;Acc:HGNC:8965]	GO:0005623|GO:0003824|GO:0032991|GO:0016020|GO:0008152|GO:0009987|GO:0009058|GO:0043229|GO:0012505|GO:0042175|GO:0044237|GO:0006807|GO:0031224|GO:0016787|GO:0005622|GO:0043227|GO:0005789|GO:0071704|GO:0042765|GO:1902494|GO:1901135|GO:0044249|GO:0003923|GO:0016021|GO:0043231|GO:0005737|GO:0044255|GO:0031227|GO:0019538|GO:0019637|GO:0006629|GO:0005783|GO:0008233|GO:0006644|GO:0008654|GO:0034645|GO:…	cell|catalytic activity|macromolecular complex|membrane|metabolic process|cellular process|biosynthetic process|intracellular organelle|endomembrane system|nuclear outer membrane-endoplasmic reticulum membrane network|cellular metabolic process|nitrogen compound metabolic process|intrinsic component of membrane|hydrolase activity|intracellular|membrane-bounded organelle|endoplasmic reticulum memb…	K05290	phosphatidylinositol glycan, class K [EC:2.6.-.-][-]	oas01100|oas00563	Metabolic pathways - Ovis aries (sheep)|Glycosylphosphatidylinositol (GPI)-anchor biosynthesis - Ovis aries (sheep)	1:52893374-53048480	3062	7.89298412305601	5.66940243686792	10.6739283162741	13.3162050755737	11.4524437760125	9.67604177318557	13.5622904774	13.1381678654892	10.0458347305219	340	177	299	420	394	330	456	379	279
ENSOART00000013963	ENSOARG00000012845	B4GALT5	beta-1,4-galactosyltransferase 5 [Source:HGNC Symbol;Acc:HGNC:928]	GO:0003824|GO:0008152|GO:0005576|GO:0016740|GO:0005615|GO:0043227|GO:0071704|GO:0005975|GO:0070062|GO:0016757|GO:0031982|GO:1903561	catalytic activity|metabolic process|extracellular region|transferase activity|extracellular space|membrane-bounded organelle|organic substance metabolic process|carbohydrate metabolic process|extracellular exosome|transferase activity, transferring glycosyl groups|vesicle|extracellular vesicle	-	-	-	-	13:77292672-77327175	1257	9.6700736859201	3.97928862482805	5.30457686956401	6.48753038053056	4.17757908501878	3.07128023852111	9.92561746992929	6.58654548825818	7.63080987036385	171	51	61	84	59	43	137	78	87
ENSOART00000013962	ENSOARG00000012848	-	-	GO:0003824|GO:0008152|GO:0009987|GO:0009058|GO:0044237|GO:0006807|GO:0016740|GO:0071704|GO:1901135|GO:0006139|GO:0044249|GO:0006725|GO:0019637|GO:0016757|GO:0046483|GO:0016763|GO:0006796|GO:0009116|GO:1901137|GO:0009165|GO:0006163|GO:0006144|GO:0009113|GO:0004044|GO:0046390|GO:0009259|GO:0009117|GO:0009156|GO:0006164|GO:0009152|GO:0009168|GO:0006188|GO:0006189	catalytic activity|metabolic process|cellular process|biosynthetic process|cellular metabolic process|nitrogen compound metabolic process|transferase activity|organic substance metabolic process|carbohydrate derivative metabolic process|nucleobase-containing compound metabolic process|cellular biosynthetic process|cellular aromatic compound metabolic process|organophosphate metabolic process|tran…	-	-	-	-	24:18164594-18169668	1278	0.889944436399416	0.460468256641601	1.1119418466222	1.36734166470941	1.32319985933725	1.54557464818985	1.92399844349507	1.57805130107209	2.07048714002713	16	6	13	18	19	22	27	19	24
ENSOART00000013961	ENSOARG00000012844	REXO1	RNA exonuclease 1 homolog [Source:HGNC Symbol;Acc:HGNC:24616]	GO:0005623|GO:0043229|GO:0005622|GO:0043227|GO:0097159|GO:0043231|GO:0003676|GO:0031981|GO:0005654|GO:0005634|GO:0016604	cell|intracellular organelle|intracellular|membrane-bounded organelle|organic cyclic compound binding|intracellular membrane-bounded organelle|nucleic acid binding|nuclear lumen|nucleoplasm|nucleus|nuclear body	-	-	-	-	5:41543791-41561549	3654	14.998713526226	27.3242253545145	19.1156774336617	15.5691594968998	20.0221164020592	23.022930434981	14.7545823774368	18.9109315536857	21.7848637687009	771	1018	639	586	822	937	592	651	722
ENSOART00000013967	ENSOARG00000012852	CASP7	caspase 7 [Source:NCBI gene;Acc:101122741]	GO:0003824|GO:0008152|GO:0032502|GO:0009987|GO:0050896|GO:0048856|GO:0006807|GO:0016787|GO:0071704|GO:0009314|GO:0007507|GO:0007275|GO:0048513|GO:0008219|GO:0019538|GO:0097194|GO:0048731|GO:0008233|GO:0051604|GO:0012501|GO:0072359|GO:0006508|GO:0009416|GO:0070997|GO:0010467|GO:0006915|GO:0070001|GO:0016485|GO:0051402|GO:0009411|GO:0004175|GO:0008234|GO:0004197|GO:0004190|GO:0097153	catalytic activity|metabolic process|developmental process|cellular process|response to stimulus|anatomical structure development|nitrogen compound metabolic process|hydrolase activity|organic substance metabolic process|response to radiation|heart development|multicellular organism development|animal organ development|cell death|protein metabolic process|execution phase of apoptosis|system devel…	K04397	caspase 7[3.4.22.60]	oas05200|oas05010|oas04932|oas04210|oas04668|oas05133|oas05134|oas04215	Pathways in cancer - Ovis aries (sheep)|Alzheimer's disease - Ovis aries (sheep)|Non-alcoholic fatty liver disease (NAFLD) - Ovis aries (sheep)|Apoptosis - Ovis aries (sheep)|TNF signaling pathway - Ovis aries (sheep)|Pertussis - Ovis aries (sheep)|Legionellosis - Ovis aries (sheep)|Apoptosis - multiple species - Ovis aries (sheep)	22:33105497-33140290	2388	4.07805702364811	3.12140939888153	4.85211756015622	4.02472552815847	3.42894319129162	3.45892364700594	4.80517380088664	4.80056148447171	4.52458787659893	137	76	106	99	92	92	126	108	98
ENSOART00000013966	ENSOARG00000012851	CD37	CD37 molecule [Source:HGNC Symbol;Acc:HGNC:1666]	GO:0005623|GO:0016020|GO:0005576|GO:0005886|GO:0071944|GO:0031224|GO:0005615|GO:0043227|GO:0016021|GO:0070062|GO:0001772|GO:0031982|GO:1903561	cell|membrane|extracellular region|plasma membrane|cell periphery|intrinsic component of membrane|extracellular space|membrane-bounded organelle|integral component of membrane|extracellular exosome|immunological synapse|vesicle|extracellular vesicle	-	-	-	-	14:54856771-54861115	1056	2.22136223477942	2.22898944835512	3.5194584452479	0.73546407723006	0.92711471936104	1.4453914295468	2.41472117771829	3.51805396216879	4.59377848311576	33	24	34	8	11	17	28	35	44
ENSOART00000013965	ENSOARG00000012850	IL17C	interleukin 17C [Source:HGNC Symbol;Acc:HGNC:5983]	GO:0023052|GO:0005576|GO:0009987|GO:0050896|GO:0023051|GO:0006950|GO:0065009|GO:0050794|GO:0007165|GO:0007154|GO:0051716|GO:0005515|GO:0005102|GO:0010469|GO:0006952|GO:0009966|GO:0006954|GO:0005125	signaling|extracellular region|cellular process|response to stimulus|regulation of signaling|response to stress|regulation of molecular function|regulation of cellular process|signal transduction|cell communication|cellular response to stimulus|protein binding|receptor binding|regulation of receptor activity|defense response|regulation of signal transduction|inflammatory response|cytokine activity	-	-	-	-	14:13406181-13407193	603	0.117845009104737	0	0	0	0	0.297844439876955	0	0	0	1	0	0	0	0	2	0	0	0
ENSOART00000013964	ENSOARG00000012849	CDK2AP2	cyclin dependent kinase 2 associated protein 2 [Source:HGNC Symbol;Acc:HGNC:30833]	GO:0005623|GO:0009987|GO:0016043|GO:0043229|GO:0050794|GO:0005622|GO:0043227|GO:0007017|GO:0045786|GO:0000226|GO:0044770|GO:0043231|GO:0005737|GO:0051128|GO:0010564|GO:0032886|GO:0007049|GO:0051726|GO:0006996|GO:0051301|GO:0099512|GO:0051302|GO:0000278|GO:0007010|GO:0005856|GO:1901987|GO:0044843|GO:0070507|GO:0044772|GO:2000035|GO:0045930|GO:0033043|GO:0017145|GO:0007346|GO:0005634|GO:1902807|GO:…	cell|cellular process|cellular component organization|intracellular organelle|regulation of cellular process|intracellular|membrane-bounded organelle|microtubule-based process|negative regulation of cell cycle|microtubule cytoskeleton organization|cell cycle phase transition|intracellular membrane-bounded organelle|cytoplasm|regulation of cellular component organization|regulation of cell cycle p…	-	-	-	-	21:44671437-44674409	2072	13.4825259831221	7.66820182515428	9.28496028556341	11.6666183833965	11.2542948898216	8.40624077316606	15.5152250021877	9.27234794136532	9.63109560595551	393	162	176	249	262	194	353	181	181
ENSOART00000018009	ENSOARG00000016537	HSPA9	heat shock protein family A (Hsp70) member 9 [Source:HGNC Symbol;Acc:HGNC:5244]	GO:0005623|GO:0002376|GO:0008152|GO:0005576|GO:0032502|GO:0009987|GO:0030054|GO:0031012|GO:0016043|GO:0048856|GO:0009058|GO:0043229|GO:0002262|GO:0044237|GO:0002520|GO:0050793|GO:0043209|GO:0051641|GO:0050794|GO:0036094|GO:0097367|GO:0002682|GO:0006457|GO:0042645|GO:0005622|GO:0005615|GO:0043227|GO:0030055|GO:0002683|GO:0033036|GO:0005515|GO:0097159|GO:0042592|GO:0044249|GO:0000166|GO:0007275|GO:…	cell|immune system process|metabolic process|extracellular region|developmental process|cellular process|cell junction|extracellular matrix|cellular component organization|anatomical structure development|biosynthetic process|intracellular organelle|myeloid cell homeostasis|cellular metabolic process|immune system development|regulation of developmental process|myelin sheath|cellular localization…	K04043	molecular chaperone DnaK[-]	oas05152|oas03018	Tuberculosis - Ovis aries (sheep)|RNA degradation - Ovis aries (sheep)	5:47292664-47309664	5026	37.7621616771777	38.7547789901615	53.0887939179541	60.7869433021362	48.840331810915	43.4976590769495	55.6093863175092	55.8392510690705	48.7424886576098	2670	1986	2441	3147	2758	2435	3069	2644	2222
ENSOART00000018008	ENSOARG00000016538	PTCHD1	patched domain containing 1 [Source:HGNC Symbol;Acc:HGNC:26392]	GO:0005623|GO:0023052|GO:0007610|GO:0016020|GO:0032502|GO:0009987|GO:0050896|GO:0005886|GO:0048856|GO:0071944|GO:0050794|GO:0031224|GO:0007165|GO:0007154|GO:0051716|GO:0007275|GO:0016021|GO:0021536|GO:0035176|GO:0050877|GO:0048513|GO:0030900|GO:0021794|GO:0048731|GO:0007166|GO:0060322|GO:0007420|GO:0007224|GO:0007417|GO:0007399|GO:0050890	cell|signaling|behavior|membrane|developmental process|cellular process|response to stimulus|plasma membrane|anatomical structure development|cell periphery|regulation of cellular process|intrinsic component of membrane|signal transduction|cell communication|cellular response to stimulus|multicellular organism development|integral component of membrane|diencephalon development|social behavior|neu…	-	-	-	-	X:20728868-20782289	2697	1.18603580536135	0.327296124576177	1.25644747269225	1.07988051384169	0.924026704266053	1.43144206889916	1.51951983839719	2.24332543133496	1.83955636573107	45	9	31	30	28	43	45	57	45
ENSOART00000018001	ENSOARG00000016527	TDG	thymine DNA glycosylase [Source:HGNC Symbol;Acc:HGNC:11700]	GO:0000988|GO:0005623|GO:0003824|GO:0016020|GO:0008152|GO:0032502|GO:0009987|GO:0050896|GO:0005886|GO:0048856|GO:0009058|GO:0043229|GO:0019222|GO:0044237|GO:0006807|GO:0071944|GO:0006950|GO:0000989|GO:0065009|GO:0050794|GO:0036094|GO:0097367|GO:0016787|GO:0005622|GO:0043227|GO:0071704|GO:0051716|GO:0005515|GO:0097159|GO:0044092|GO:0033554|GO:0006139|GO:0044249|GO:0000166|GO:0016798|GO:0001076|GO:…	transcription factor activity, protein binding|cell|catalytic activity|membrane|metabolic process|developmental process|cellular process|response to stimulus|plasma membrane|anatomical structure development|biosynthetic process|intracellular organelle|regulation of metabolic process|cellular metabolic process|nitrogen compound metabolic process|cell periphery|response to stress|transcription fact…	K20813	thymine-DNA glycosylase[3.2.2.29]	oas03410	Base excision repair - Ovis aries (sheep)	3:172720159-172729356	1224	20.3261244697301	18.2693431888059	26.7022618500256	34.7399367556416	25.4503678656612	23.5457662635185	31.9190060710882	31.3059355843038	23.960009168443	350	228	299	438	350	321	429	361	266
ENSOART00000018000	ENSOARG00000016531	-	-	GO:0005623|GO:0032991|GO:0008152|GO:0009987|GO:0005198|GO:0009058|GO:0043229|GO:0003735|GO:0044237|GO:0006807|GO:1990904|GO:0005622|GO:0071704|GO:0044249|GO:0030529|GO:0005737|GO:0019538|GO:0034645|GO:0005840|GO:0044267|GO:0010467|GO:0006518|GO:0043043|GO:0006412|GO:0043604	cell|macromolecular complex|metabolic process|cellular process|structural molecule activity|biosynthetic process|intracellular organelle|structural constituent of ribosome|cellular metabolic process|nitrogen compound metabolic process|ribonucleoprotein complex|intracellular|organic substance metabolic process|cellular biosynthetic process|intracellular ribonucleoprotein complex|cytoplasm|protein …	-	-	-	-	5:16322964-16323359	396	0	0.24759119992014	0	0	0.224834152991924	0	0	0	0.278417778299102	0	1	0	0	1	0	0	0	1
ENSOART00000018003	ENSOARG00000016536	-	-	-	-	-	-	-	-	6:116684515-116695614	496	16.0510406197658	24.1239095345128	18.2916182621321	11.5479722448946	16.5087023000088	18.2823006337238	18.7280477507703	13.9100935462711	13.5591503259673	112	122	83	59	92	101	102	65	61
ENSOART00000018005	ENSOARG00000016534	TFPI	tissue factor pathway inhibitor [Source:HGNC Symbol;Acc:HGNC:11760]	GO:0005623|GO:0016020|GO:0008152|GO:0005576|GO:0098772|GO:0009987|GO:0050896|GO:0005886|GO:0009986|GO:0019222|GO:0044237|GO:0006807|GO:0071944|GO:0006950|GO:0009605|GO:0065009|GO:0050794|GO:0005615|GO:0071704|GO:0030234|GO:0051716|GO:0044092|GO:0010033|GO:0009611|GO:0044853|GO:0050819|GO:0050878|GO:0019538|GO:0030195|GO:0009725|GO:0004857|GO:0030193|GO:0050790|GO:0030414|GO:0032870|GO:0042060|GO:…	cell|membrane|metabolic process|extracellular region|molecular function regulator|cellular process|response to stimulus|plasma membrane|cell surface|regulation of metabolic process|cellular metabolic process|nitrogen compound metabolic process|cell periphery|response to stress|response to external stimulus|regulation of molecular function|regulation of cellular process|extracellular space|organic…	K03909	tissue factor pathway inhibitor[-]	oas04610	Complement and coagulation cascades - Ovis aries (sheep)	2:120744902-120829863	1354	0	0	0	0.57359679878504	0	0	0	0	0.977135363720336	0	0	0	8	0	0	0	0	12
ENSOART00000018004	ENSOARG00000016534	TFPI	tissue factor pathway inhibitor [Source:HGNC Symbol;Acc:HGNC:11760]	GO:0005623|GO:0016020|GO:0008152|GO:0005576|GO:0098772|GO:0009987|GO:0050896|GO:0005886|GO:0009986|GO:0019222|GO:0044237|GO:0006807|GO:0071944|GO:0006950|GO:0009605|GO:0065009|GO:0050794|GO:0005615|GO:0071704|GO:0030234|GO:0051716|GO:0044092|GO:0010033|GO:0009611|GO:0044853|GO:0050819|GO:0050878|GO:0019538|GO:0030195|GO:0009725|GO:0004857|GO:0030193|GO:0050790|GO:0030414|GO:0032870|GO:0042060|GO:…	cell|membrane|metabolic process|extracellular region|molecular function regulator|cellular process|response to stimulus|plasma membrane|cell surface|regulation of metabolic process|cellular metabolic process|nitrogen compound metabolic process|cell periphery|response to stress|response to external stimulus|regulation of molecular function|regulation of cellular process|extracellular space|organic…	K03909	tissue factor pathway inhibitor[-]	oas04610	Complement and coagulation cascades - Ovis aries (sheep)	2:120744902-120829863	1402	0.253516036430884	0.279804087847617	0.31184905785144	0	0.317403287824699	0.960579994547514	0.51962871935262	0.378547481562079	0.0786401142699319	5	4	4	0	5	15	8	5	1
ENSOART00000018007	ENSOARG00000016530	TJP1	tight junction protein 1 [Source:HGNC Symbol;Acc:HGNC:11827]	GO:0005623|GO:0032991|GO:0016020|GO:0032502|GO:0030054|GO:0005886|GO:0048856|GO:0043229|GO:0005911|GO:0045177|GO:0071944|GO:0005622|GO:0043234|GO:0043227|GO:0048646|GO:0009653|GO:0005515|GO:0044291|GO:0046581|GO:0016324|GO:0001825|GO:0007275|GO:0043231|GO:0005913|GO:0050877|GO:0005737|GO:0005912|GO:0071253|GO:0016327|GO:0019904|GO:0001824|GO:0043296|GO:0070160|GO:0014704|GO:0009790|GO:0005829|GO:…	cell|macromolecular complex|membrane|developmental process|cell junction|plasma membrane|anatomical structure development|intracellular organelle|cell-cell junction|apical part of cell|cell periphery|intracellular|protein complex|membrane-bounded organelle|anatomical structure formation involved in morphogenesis|anatomical structure morphogenesis|protein binding|cell-cell contact zone|intercellul…	K05701	tight junction protein 1[-]	oas04530|oas04540|oas05132|oas04520	Tight junction - Ovis aries (sheep)|Gap junction - Ovis aries (sheep)|Salmonella infection - Ovis aries (sheep)|Adherens junction - Ovis aries (sheep)	18:27453888-27703839	5395	41.530078151963	54.46518405702	70.2457257109491	61.6678444542598	81.7775969168653	59.8602280209775	47.3663455935208	64.6512173022884	75.2860230469933	3152	2996	3467	3427	4957	3597	2806	3286	3684
ENSOART00000018006	ENSOARG00000016528	BTAF1	B-TFIID TATA-box binding protein associated factor 1 [Source:HGNC Symbol;Acc:HGNC:17307]	GO:0005623|GO:0005215|GO:0043229|GO:0065009|GO:0036094|GO:0097367|GO:0005622|GO:0043227|GO:0033036|GO:0097159|GO:0044092|GO:0000166|GO:0043231|GO:0051098|GO:0010876|GO:0006810|GO:0005319|GO:0031981|GO:0005654|GO:0071702|GO:0017076|GO:0006869|GO:0032555|GO:0005634|GO:0032559|GO:0035562|GO:0005524	cell|transporter activity|intracellular organelle|regulation of molecular function|small molecule binding|carbohydrate derivative binding|intracellular|membrane-bounded organelle|macromolecule localization|organic cyclic compound binding|negative regulation of molecular function|nucleotide binding|intracellular membrane-bounded organelle|regulation of binding|lipid localization|transport|lipid tr…	-	-	-	-	22:13169600-13254597	6044	23.8865584785529	20.3489355014592	26.441157280441	35.0000707486129	32.5884642117029	21.9552949219369	33.3449892318013	33.245027938733	22.5100803856805	2031	1254	1462	2179	2213	1478	2213	1893	1234
ENSOART00000020640	ENSOARG00000018956	SLC25A46	solute carrier family 25 member 46 [Source:HGNC Symbol;Acc:HGNC:25198]	GO:0005623|GO:0016020|GO:0009987|GO:0016043|GO:0031090|GO:0043229|GO:0031224|GO:0005622|GO:0043227|GO:0019867|GO:0031966|GO:0016021|GO:0043231|GO:0005737|GO:0006810|GO:0061024|GO:0006996|GO:0090148|GO:0005740|GO:0005741|GO:0007005|GO:0005739|GO:0000266|GO:0090149	cell|membrane|cellular process|cellular component organization|organelle membrane|intracellular organelle|intrinsic component of membrane|intracellular|membrane-bounded organelle|outer membrane|mitochondrial membrane|integral component of membrane|intracellular membrane-bounded organelle|cytoplasm|transport|membrane organization|organelle organization|membrane fission|mitochondrial envelope|mitoc…	-	-	-	-	5:106928076-106950313	1008	28.0666269144766	27.2437380750751	30.6890848612276	32.3605101717061	30.4624650310935	27.8787658752203	26.2909590460586	36.3295136249085	31.062987951366	398	280	283	336	345	313	291	345	284
ENSOART00000020641	ENSOARG00000018957	-	-	-	-	-	-	-	-	1:85315215-85361404	2502	0.113631315856628	0.117601605113502	0.0873725777593363	0.0388014621080607	0.035585261624621	0.0717826527761008	0.0728022005466138	0.169695785499611	0	4	3	2	1	1	2	2	4	0
ENSOART00000020643	ENSOARG00000018958	ARIH1	ariadne RBR E3 ubiquitin protein ligase 1 [Source:HGNC Symbol;Acc:HGNC:689]	GO:0005623|GO:0003824|GO:0032991|GO:0008152|GO:0009987|GO:0043229|GO:0044237|GO:0006807|GO:0009056|GO:0016740|GO:0005622|GO:0043227|GO:0071704|GO:0005515|GO:1902494|GO:0016234|GO:0043231|GO:0005737|GO:0000151|GO:1990234|GO:0019538|GO:0019787|GO:0019899|GO:0043169|GO:0097413|GO:0044390|GO:0004842|GO:0031981|GO:0006508|GO:0005654|GO:0031461|GO:0030163|GO:0036211|GO:0044389|GO:0044267|GO:0044265|GO:…	cell|catalytic activity|macromolecular complex|metabolic process|cellular process|intracellular organelle|cellular metabolic process|nitrogen compound metabolic process|catabolic process|transferase activity|intracellular|membrane-bounded organelle|organic substance metabolic process|protein binding|catalytic complex|inclusion body|intracellular membrane-bounded organelle|cytoplasm|ubiquitin liga…	-	-	-	-	7:19008549-19107086	1539	50.7606475389829	55.5070178513044	69.9608461321073	43.5888504951789	56.2705305937605	54.3125904223602	46.2153470053276	61.9352826149818	58.0989779716006	1099	871	985	691	973	931	781	898	811
ENSOART00000020644	ENSOARG00000018961	PLLP	plasmolipin [Source:HGNC Symbol;Acc:HGNC:18553]	GO:0016020|GO:0005576|GO:0031224|GO:0005615|GO:0043227|GO:0016021|GO:0070062|GO:0031982|GO:1903561	membrane|extracellular region|intrinsic component of membrane|extracellular space|membrane-bounded organelle|integral component of membrane|extracellular exosome|vesicle|extracellular vesicle	-	-	-	-	14:24687971-24716008	749	4.27067899473908	3.40454734083927	3.94032711196287	2.72190443535611	3.68373416350208	2.03782823711805	1.9454257511387	4.96003335654238	5.152029916189	45	26	27	21	31	17	16	35	35
ENSOART00000020647	ENSOARG00000018960	RALGAPB	Ral GTPase activating protein non-catalytic beta subunit [Source:HGNC Symbol;Acc:HGNC:29221]	GO:0023052|GO:0098772|GO:0009987|GO:0050896|GO:0023051|GO:0065009|GO:0050794|GO:0007165|GO:0007154|GO:0030234|GO:0051716|GO:0005515|GO:0009966|GO:0008047|GO:0046983|GO:0050790|GO:0035556|GO:0043085|GO:1902531|GO:0007264|GO:0046982|GO:0005096|GO:0030695|GO:0043087|GO:0051056|GO:0051345|GO:0043547	signaling|molecular function regulator|cellular process|response to stimulus|regulation of signaling|regulation of molecular function|regulation of cellular process|signal transduction|cell communication|enzyme regulator activity|cellular response to stimulus|protein binding|regulation of signal transduction|enzyme activator activity|protein dimerization activity|regulation of catalytic activity|…	-	-	-	-	13:66983273-67058489	4569	27.1482853276395	23.7626498574263	35.7187554031159	37.6936805725815	34.8494664673897	28.0016154840874	38.8476216169631	41.0038138523663	29.8734820774521	1745	1107	1493	1774	1789	1425	1949	1765	1238
ENSOART00000020648	ENSOARG00000018964	STAT5B	signal transducer and activator of transcription 5B [Source:HGNC Symbol;Acc:HGNC:11367]	GO:0000003|GO:0005623|GO:0002376|GO:0023052|GO:0040007|GO:0022414|GO:0048511|GO:0008152|GO:0032502|GO:0009987|GO:0050896|GO:0040011|GO:0004871|GO:0001906|GO:0001776|GO:0042698|GO:0048856|GO:0009058|GO:0043229|GO:0002262|GO:0042267|GO:0050900|GO:0019222|GO:0044237|GO:0002520|GO:0048589|GO:0050793|GO:0006807|GO:0006950|GO:0009605|GO:0002684|GO:0040008|GO:0003006|GO:0001909|GO:0050794|GO:0048870|GO:…	reproduction|cell|immune system process|signaling|growth|reproductive process|rhythmic process|metabolic process|developmental process|cellular process|response to stimulus|locomotion|signal transducer activity|cell killing|leukocyte homeostasis|ovulation cycle|anatomical structure development|biosynthetic process|intracellular organelle|myeloid cell homeostasis|natural killer cell mediated cytot…	K11224	signal transducer and activator of transcription 5B[-]	oas05200|oas05166|oas05203|oas04217|oas04630|oas04062|oas05161|oas05162|oas04659|oas04658|oas04012|oas05220|oas04917|oas05221|oas05223	Pathways in cancer - Ovis aries (sheep)|HTLV-I infection - Ovis aries (sheep)|Viral carcinogenesis - Ovis aries (sheep)|Necroptosis - Ovis aries (sheep)|Jak-STAT signaling pathway - Ovis aries (sheep)|Chemokine signaling pathway - Ovis aries (sheep)|Hepatitis B - Ovis aries (sheep)|Measles - Ovis aries (sheep)|Th17 cell differentiation - Ovis aries (sheep)|Th1 and Th2 cell differentiation - Ovis …	11:41807519-41832418	2383	9.7243612531985	14.4049661442417	17.5225393044267	8.22929675000518	11.0180438282191	18.9510392319474	10.7387877421691	13.4073313445698	30.3042522064266	326	350	382	202	295	503	281	301	655
ENSOART00000020649	ENSOARG00000018965	PMPCB	peptidase, mitochondrial processing beta subunit [Source:HGNC Symbol;Acc:HGNC:9119]	GO:0005623|GO:0003824|GO:0016020|GO:0008152|GO:0031090|GO:0043229|GO:0006807|GO:0016787|GO:0005622|GO:0043227|GO:0071704|GO:0031966|GO:0043231|GO:0005737|GO:0019538|GO:0043169|GO:0008233|GO:0005740|GO:0006508|GO:0005743|GO:0005739|GO:0046872|GO:0008237|GO:0004175|GO:0004222	cell|catalytic activity|membrane|metabolic process|organelle membrane|intracellular organelle|nitrogen compound metabolic process|hydrolase activity|intracellular|membrane-bounded organelle|organic substance metabolic process|mitochondrial membrane|intracellular membrane-bounded organelle|cytoplasm|protein metabolic process|cation binding|peptidase activity|mitochondrial envelope|proteolysis|mito…	-	-	-	-	4:44526185-44541926	1992	12.953453980364	13.5890069166789	22.278919118965	15.0106019194967	16.7998401806251	12.4396678963252	16.5040916805238	22.0070232300945	20.8659339875818	363	276	406	308	376	276	361	413	377
ENSOART00000019347	ENSOARG00000017782	MAFG	MAF bZIP transcription factor G [Source:HGNC Symbol;Acc:HGNC:6781]	GO:0005623|GO:0007610|GO:0008152|GO:0032502|GO:0009987|GO:0048856|GO:0009058|GO:0043229|GO:0019222|GO:0044237|GO:0050793|GO:0006807|GO:0050794|GO:0005622|GO:0043227|GO:0003700|GO:0071704|GO:0008283|GO:0005515|GO:0097159|GO:0009888|GO:0030534|GO:0006139|GO:0044249|GO:0042127|GO:0007275|GO:0045682|GO:0006725|GO:0043231|GO:0003676|GO:0000981|GO:0045595|GO:0046983|GO:0046483|GO:0001228|GO:0060429|GO:…	cell|behavior|metabolic process|developmental process|cellular process|anatomical structure development|biosynthetic process|intracellular organelle|regulation of metabolic process|cellular metabolic process|regulation of developmental process|nitrogen compound metabolic process|regulation of cellular process|intracellular|membrane-bounded organelle|transcription factor activity, sequence-specifi…	-	-	-	-	11:50135356-50141785	5036	14.6796531924165	20.0789758587253	16.8218340681978	15.1713744437529	18.5394420912284	18.4163638662893	14.6116539023006	16.3559858731525	14.2084019790858	1040	1031	775	787	1049	1033	808	776	649
ENSOART00000019346	ENSOARG00000017770	ULK2	unc-51 like autophagy activating kinase 2 [Source:HGNC Symbol;Acc:HGNC:13480]	GO:0005623|GO:0040007|GO:0003824|GO:0016020|GO:0008152|GO:0032502|GO:0009987|GO:0050896|GO:0016043|GO:0016049|GO:0048856|GO:0044237|GO:0048589|GO:0050793|GO:0006807|GO:0009056|GO:0006950|GO:0009605|GO:0040008|GO:0050794|GO:0016740|GO:0036094|GO:0097367|GO:0005622|GO:0045926|GO:0071704|GO:0009653|GO:0097159|GO:0030030|GO:0048638|GO:0000166|GO:0007275|GO:0009991|GO:0042594|GO:0048588|GO:0001558|GO:…	cell|growth|catalytic activity|membrane|metabolic process|developmental process|cellular process|response to stimulus|cellular component organization|cell growth|anatomical structure development|cellular metabolic process|developmental growth|regulation of developmental process|nitrogen compound metabolic process|catabolic process|response to stress|response to external stimulus|regulation of gro…	K08269	serine/threonine-protein kinase ULK/ATG1[2.7.11.1]	oas04150|oas04140|oas04136	mTOR signaling pathway - Ovis aries (sheep)|Autophagy - animal - Ovis aries (sheep)|Autophagy - other - Ovis aries (sheep)	11:33353850-33405520	3051	12.6044292088309	18.9661315138651	24.2551444902948	15.1461063258903	18.3782905194782	22.600003992575	13.6410386741011	20.6654523791731	31.3301863188925	541	590	677	476	630	768	457	594	867
ENSOART00000011529	ENSOARG00000010580	NIPBL	NIPBL, cohesin loading factor [Source:HGNC Symbol;Acc:HGNC:28862]	GO:0000003|GO:0005623|GO:0040007|GO:0022414|GO:0032991|GO:0008152|GO:0005576|GO:0032502|GO:0009987|GO:0050896|GO:0040011|GO:0044877|GO:0016043|GO:0048856|GO:0009058|GO:0040012|GO:0043229|GO:0019222|GO:0044237|GO:0003682|GO:0048589|GO:0050793|GO:0006807|GO:0006950|GO:0040008|GO:0051641|GO:0003006|GO:0050794|GO:0048870|GO:0005622|GO:0043234|GO:0005615|GO:0043227|GO:0071704|GO:0045927|GO:0009653|GO:…	reproduction|cell|growth|reproductive process|macromolecular complex|metabolic process|extracellular region|developmental process|cellular process|response to stimulus|locomotion|macromolecular complex binding|cellular component organization|anatomical structure development|biosynthetic process|regulation of locomotion|intracellular organelle|regulation of metabolic process|cellular metabolic pro…	-	-	-	-	16:37086898-37283834	8771	31.282848274645	27.5077192744526	44.66593102118	36.0167451446054	35.2015780823672	31.7118589255051	37.7631161017309	43.4335183102147	43.6935061735638	3860	2460	3584	3254	3469	3098	3637	3589	3476
ENSOART00000011528	ENSOARG00000010597	NOS1AP	nitric oxide synthase 1 adaptor protein [Source:HGNC Symbol;Acc:HGNC:16859]	-	-	-	-	-	-	1:111959531-111961128	795	3.30825669459163	7.77210288666155	4.81239146284114	3.78555849562944	6.26943401611458	5.30792409347503	3.55116002807793	5.74116062225194	6.5179753443894	37	63	35	31	56	47	31	43	47
ENSOART00000011525	ENSOARG00000010596	GMEB2	glucocorticoid modulatory element binding protein 2 [Source:HGNC Symbol;Acc:HGNC:4371]	GO:0000988|GO:0005623|GO:0008152|GO:0009987|GO:0009058|GO:0043229|GO:0019222|GO:0044237|GO:0006807|GO:0000989|GO:0050794|GO:0005622|GO:0043227|GO:0071704|GO:0097159|GO:0006139|GO:0044249|GO:0006725|GO:0043231|GO:0003676|GO:0005737|GO:0003712|GO:0046483|GO:0051252|GO:0016070|GO:0005829|GO:0031981|GO:0003677|GO:0003713|GO:0005654|GO:0005634|GO:2001141|GO:1903506	transcription factor activity, protein binding|cell|metabolic process|cellular process|biosynthetic process|intracellular organelle|regulation of metabolic process|cellular metabolic process|nitrogen compound metabolic process|transcription factor activity, transcription factor binding|regulation of cellular process|intracellular|membrane-bounded organelle|organic substance metabolic process|orga…	-	-	-	-	13:53427388-53437810	1449	6.86794008575212	8.86692669227074	9.27881942364449	8.7768425282693	10.7491939823576	9.04632928161803	7.47916571764579	9.44981353716259	10.5762495561554	140	131	123	131	175	146	119	129	139
ENSOART00000011527	ENSOARG00000010597	NOS1AP	nitric oxide synthase 1 adaptor protein [Source:HGNC Symbol;Acc:HGNC:16859]	-	-	-	-	-	-	1:111899592-111961128	2004	1.91540598922603	3.76844898188496	4.30909694556377	2.37374333908385	3.59744670516922	3.89770390132983	3.18106981495822	2.54238835520974	3.35595736610768	54	77	79	49	81	87	70	48	61
ENSOART00000011526	ENSOARG00000010589	SMARCA5	SWI/SNF related, matrix associated, actin dependent regulator of chromatin, subfamily a, member 5 [Source:HGNC Symbol;Acc:HGNC:11101]	GO:0005623|GO:0003824|GO:0032991|GO:0008152|GO:0009987|GO:0044877|GO:0016043|GO:0009058|GO:0043229|GO:0044237|GO:0003682|GO:0006807|GO:0036094|GO:0097367|GO:0016787|GO:0005622|GO:0043234|GO:0043227|GO:0071704|GO:0005515|GO:0097159|GO:0006139|GO:0070603|GO:0044249|GO:0000166|GO:0006725|GO:0043231|GO:0003676|GO:0042393|GO:0006325|GO:0016817|GO:0022607|GO:0006996|GO:0031491|GO:0046483|GO:0005694|GO:…	cell|catalytic activity|macromolecular complex|metabolic process|cellular process|macromolecular complex binding|cellular component organization|biosynthetic process|intracellular organelle|cellular metabolic process|chromatin binding|nitrogen compound metabolic process|small molecule binding|carbohydrate derivative binding|hydrolase activity|intracellular|protein complex|membrane-bounded organel…	-	-	-	-	17:13978031-14074798	3174	57.4668933669306	52.6848724353206	69.9456392462354	68.1466317757216	59.7282331304034	48.5399914141874	65.9924947279993	69.5595847760527	61.3437010096056	2566	1705	2031	2228	2130	1716	2300	2080	1766
ENSOART00000011521	ENSOARG00000010592	-	-	-	-	K02947	small subunit ribosomal protein S10e[-]	oas03010	Ribosome - Ovis aries (sheep)	20:8597217-8603003	525	999.499932837511	549.606596133753	644.821405015863	816.038538876477	649.640421347491	651.903057822738	846.687567012317	725.22495175473	556.92975395686	7382	2942	3097	4413	3832	3812	4881	3587	2652
ENSOART00000011520	ENSOARG00000010586	-	-	GO:0003824|GO:0008152|GO:0016787|GO:0030246|GO:0071704|GO:0005975|GO:0016798|GO:0043169|GO:0005996|GO:0004553|GO:0046872|GO:0015923|GO:0019318|GO:0006013|GO:0004559	catalytic activity|metabolic process|hydrolase activity|carbohydrate binding|organic substance metabolic process|carbohydrate metabolic process|hydrolase activity, acting on glycosyl bonds|cation binding|monosaccharide metabolic process|hydrolase activity, hydrolyzing O-glycosyl compounds|metal ion binding|mannosidase activity|hexose metabolic process|mannose metabolic process|alpha-mannosidase a…	-	-	-	-	6:112285626-112326154	4387	0.0810188017041484	0.312981329909433	0.573077872749594	0.0885172174099549	0.182596444306484	1.00280611106203	0	0.314538700658785	1.0052741299881	5	14	23	4	9	49	0	13	40
ENSOART00000011523	ENSOARG00000010585	UMODL1	uromodulin like 1 [Source:HGNC Symbol;Acc:HGNC:12560]	GO:0016020|GO:0008152|GO:0005576|GO:0098772|GO:0009987|GO:0019222|GO:0044237|GO:0006807|GO:0065009|GO:0050794|GO:0031224|GO:0071704|GO:0030234|GO:0044092|GO:0016021|GO:0019538|GO:0004857|GO:0043169|GO:0050790|GO:0030414|GO:0043086|GO:0006508|GO:0032268|GO:0044267|GO:0051248|GO:0032269|GO:0051246|GO:0046872|GO:0052547|GO:0030162|GO:0005509|GO:0045861|GO:0051346|GO:0010466	membrane|metabolic process|extracellular region|molecular function regulator|cellular process|regulation of metabolic process|cellular metabolic process|nitrogen compound metabolic process|regulation of molecular function|regulation of cellular process|intrinsic component of membrane|organic substance metabolic process|enzyme regulator activity|negative regulation of molecular function|integral c…	-	-	-	-	1:260397737-260477029	4041	0	0.0242628347360494	0.0811455788989827	0.0480481357061955	0.0660769282498181	0.0222222466277907	0.0225378750021811	0.0262669422989376	0	0	1	3	2	3	1	1	1	0
ENSOART00000025030	ENSOARG00000023128	-	-	-	-	-	-	-	-	14:21591659-21591789	131	3.79857980434405	0.748443627239508	1.66874953857908	2.22323492048171	1.35864536238712	2.0558080422855	2.08569968436215	4.05132495534377	5.04977588731807	7	1	2	3	2	3	3	5	6
ENSOART00000025032	ENSOARG00000023130	SNORA42	-	-	-	-	-	-	-	1:235633781-235633912	132	25.848360445778	20.0610005564924	19.8742100191621	11.767425235681	18.2050431577329	31.9681791993382	11.0388173303249	10.4536460590158	22.5518400422273	48	27	24	16	27	47	16	13	27
ENSOART00000025036	ENSOARG00000023134	U6	-	-	-	-	-	-	-	13:69319158-69319264	107	3.98588807071267	0.916318833349304	4.08609700100672	3.62920591380815	3.32758123030203	2.51692386485421	3.40469356575005	8.92806004177628	5.152029916189	6	1	4	4	4	3	4	9	5
ENSOART00000008736	ENSOARG00000008014	LRCH1	leucine rich repeats and calponin homology domain containing 1 [Source:HGNC Symbol;Acc:HGNC:20309]	GO:0005623|GO:0002376|GO:0009987|GO:0050896|GO:0040011|GO:0040013|GO:0040012|GO:0050900|GO:0065009|GO:0050794|GO:0034260|GO:0048870|GO:0002682|GO:0005622|GO:0002683|GO:0051716|GO:0072676|GO:0044092|GO:0051270|GO:0010033|GO:2000145|GO:0002686|GO:0016477|GO:0005737|GO:0002685|GO:2000146|GO:0050790|GO:0051271|GO:0043086|GO:2000402|GO:0030336|GO:2000401|GO:0072678|GO:0034097|GO:0071310|GO:0030334|GO:…	cell|immune system process|cellular process|response to stimulus|locomotion|negative regulation of locomotion|regulation of locomotion|leukocyte migration|regulation of molecular function|regulation of cellular process|negative regulation of GTPase activity|cell motility|regulation of immune system process|intracellular|negative regulation of immune system process|cellular response to stimulus|ly…	-	-	-	-	10:16955900-17063525	2113	10.428711437277	14.1569081648401	16.8645875585857	14.8861425247266	14.9111288937599	13.8943346218433	13.2747213246161	18.3857968406711	22.6452373852486	310	305	326	324	354	327	308	366	434
ENSOART00000019349	ENSOARG00000017781	WDR12	WD repeat domain 12 [Source:HGNC Symbol;Acc:HGNC:14098]	GO:0005623|GO:0023052|GO:0032991|GO:0008152|GO:0009987|GO:0050896|GO:0044877|GO:0043229|GO:0044237|GO:0006807|GO:1990904|GO:0050794|GO:0005622|GO:0043234|GO:0043227|GO:0007165|GO:0071704|GO:0007154|GO:0008283|GO:0051716|GO:0006139|GO:0043021|GO:0006725|GO:0043231|GO:0030529|GO:0007166|GO:0070545|GO:0046483|GO:0042273|GO:0016070|GO:0031981|GO:0005654|GO:0007219|GO:0042254|GO:0005730|GO:0010467|GO:…	cell|signaling|macromolecular complex|metabolic process|cellular process|response to stimulus|macromolecular complex binding|intracellular organelle|cellular metabolic process|nitrogen compound metabolic process|ribonucleoprotein complex|regulation of cellular process|intracellular|protein complex|membrane-bounded organelle|signal transduction|organic substance metabolic process|cell communicatio…	-	-	-	-	2:203903988-203929658	2626	9.96142795581155	5.34083502307212	9.11603719834788	15.8598443507829	13.4555977567433	8.82093467006277	16.5770413734594	10.4285787888117	8.94273377426989	368	143	219	429	397	258	478	258	213
ENSOART00000024349	ENSOARG00000022447	U2	-	-	-	-	-	-	-	16:34789696-34789874	179	0	0.547743660158523	0	0	0	0	0	0.592987228100597	0.615941006739914	0	1	0	0	0	0	0	1	1
ENSOART00000024348	ENSOARG00000022446	SCARNA24	small Cajal body-specific RNA 23 [Source:HGNC Symbol;Acc:HGNC:32581]	-	-	-	-	-	-	X:21994710-21994839	130	0.546619542231972	1.50917769865852	1.68158607349123	0	0.684879419883091	0	0.700581176029337	0.81649779869236	0.848103386203419	1	2	2	0	1	0	1	1	1
ENSOART00000019061	ENSOARG00000017511	-	-	-	-	-	-	-	-	1:160568914-160627375	4053	35.1470740064182	33.9507716193917	46.5771959016124	39.3547450561715	44.4248732493976	34.5571131305196	42.6924095613649	51.278674313331	29.079533875849	2004	1403	1727	1643	2023	1560	1900	1958	1069
ENSOART00000019062	ENSOARG00000017512	CHP2	calcineurin like EF-hand protein 2 [Source:HGNC Symbol;Acc:HGNC:24927]	GO:0005623|GO:0023052|GO:0016020|GO:0008152|GO:0009987|GO:0050896|GO:0005886|GO:0009058|GO:0043229|GO:0019222|GO:0023051|GO:1903829|GO:0044237|GO:0006807|GO:0071944|GO:0051641|GO:0065009|GO:0050794|GO:1904951|GO:0005622|GO:0043227|GO:0051050|GO:0007165|GO:0071704|GO:0007154|GO:0008283|GO:0033036|GO:0051716|GO:0006139|GO:0044249|GO:0032388|GO:0042127|GO:0006725|GO:0043231|GO:0051649|GO:0009967|GO:…	cell|signaling|membrane|metabolic process|cellular process|response to stimulus|plasma membrane|biosynthetic process|intracellular organelle|regulation of metabolic process|regulation of signaling|positive regulation of cellular protein localization|cellular metabolic process|nitrogen compound metabolic process|cell periphery|cellular localization|regulation of molecular function|regulation of ce…	-	-	-	-	24:21409279-21411476	615	12.7141383193879	27.7487334076351	24.5279304299153	10.1027650803895	13.1695642540156	20.7301141087841	9.92136138296722	12.7718842657244	14.8795353597099	110	174	138	64	91	142	67	74	83
ENSOART00000019063	ENSOARG00000017513	ISLR	immunoglobulin superfamily containing leucine rich repeat [Source:HGNC Symbol;Acc:HGNC:6133]	GO:0005576|GO:0005615|GO:0043227|GO:0070062|GO:0031982|GO:1903561	extracellular region|extracellular space|membrane-bounded organelle|extracellular exosome|vesicle|extracellular vesicle	-	-	-	-	18:33398299-33399573	1275	15.8334582832122	31.4617032595689	19.4613803050667	13.477162902277	7.25990886983093	43.2362115338259	29.4994035634581	14.3192176549325	23.0880820881417	284	409	227	177	104	614	413	172	267
ENSOART00000019064	ENSOARG00000017514	HOXD10	homeobox D10 [Source:HGNC Symbol;Acc:HGNC:5133]	GO:0000003|GO:0005623|GO:0007610|GO:0022414|GO:0032991|GO:0008152|GO:0032502|GO:0009987|GO:0019953|GO:0048856|GO:0009058|GO:0043229|GO:0019222|GO:0044237|GO:0003682|GO:0006807|GO:1990904|GO:0050794|GO:0005622|GO:0043227|GO:0003700|GO:0071704|GO:0009653|GO:0007626|GO:0097159|GO:0048598|GO:0009888|GO:0030534|GO:0006139|GO:0044249|GO:0007275|GO:0009887|GO:0006725|GO:0043231|GO:0061061|GO:0050877|GO:…	reproduction|cell|behavior|reproductive process|macromolecular complex|metabolic process|developmental process|cellular process|sexual reproduction|anatomical structure development|biosynthetic process|intracellular organelle|regulation of metabolic process|cellular metabolic process|chromatin binding|nitrogen compound metabolic process|ribonucleoprotein complex|regulation of cellular process|int…	K09295	homrobox protein Hox-D10[-]	oas05206|oas05205	MicroRNAs in cancer - Ovis aries (sheep)|Proteoglycans in cancer - Ovis aries (sheep)	2:132888192-132890549	1011	0.984336813477232	0.873113400575617	1.72994160664091	1.24832478390384	0.968380953160492	1.06569960318122	0.720592942168519	2.51975581792301	1.96296926183581	14	9	16	13	11	12	8	24	18
ENSOART00000019065	ENSOARG00000017515	ORAOV1	LTO1, ABCE1 maturation factor [Source:HGNC Symbol;Acc:HGNC:17589]	-	-	-	-	-	-	21:46197149-46203858	465	15.2867443016588	17.0844238513115	18.5708178041071	15.0319367526763	14.3553751893421	16.0255648733391	14.4928303671216	17.8049197392269	15.4115103709797	100	81	79	72	75	83	74	78	65
ENSOART00000025692	ENSOARG00000023790	-	-	-	-	-	-	-	-	12:73311314-73311375	62	3.43943567392141	9.49158761270913	5.28885942469015	7.82913372535226	7.17740983113271	8.68888950658237	5.87584212153638	13.6960921070977	5.33484388095699	3	6	3	5	5	6	4	8	3
ENSOART00000019067	ENSOARG00000017518	RWDD3	RWD domain containing 3 [Source:HGNC Symbol;Acc:HGNC:21393]	GO:0023052|GO:0008152|GO:0009987|GO:0050896|GO:0009058|GO:0019222|GO:0023051|GO:0043433|GO:0044237|GO:0006807|GO:0006950|GO:0065009|GO:0050794|GO:0007165|GO:0071704|GO:0007154|GO:0051716|GO:0051090|GO:0044092|GO:0032088|GO:0033554|GO:0006139|GO:0044249|GO:0006725|GO:0001666|GO:0009967|GO:0019538|GO:0097411|GO:0009966|GO:0080135|GO:0046483|GO:1900037|GO:0034645|GO:0051252|GO:0016070|GO:1902073|GO:…	signaling|metabolic process|cellular process|response to stimulus|biosynthetic process|regulation of metabolic process|regulation of signaling|negative regulation of sequence-specific DNA binding transcription factor activity|cellular metabolic process|nitrogen compound metabolic process|response to stress|regulation of molecular function|regulation of cellular process|signal transduction|organic…	-	-	-	-	1:71552433-71562707	804	3.71330044188613	8.05107090906706	5.43826702343701	6.2788873459044	5.53503272225878	7.37020368013752	4.87063917710147	6.20497705225164	10.6960784144146	42	66	40	52	50	66	43	47	78
ENSOART00000019068	ENSOARG00000017519	ATF1	activating transcription factor 1 [Source:HGNC Symbol;Acc:HGNC:783]	GO:0005623|GO:0032991|GO:0008152|GO:0009987|GO:0009058|GO:0043229|GO:0019222|GO:0044237|GO:0006807|GO:0050794|GO:0005622|GO:0043234|GO:0043227|GO:0003700|GO:0071704|GO:0005515|GO:0097159|GO:0006139|GO:0044249|GO:0006725|GO:0043231|GO:0003676|GO:0000981|GO:0005667|GO:0046983|GO:0042802|GO:0046483|GO:0044798|GO:0001228|GO:0034645|GO:0051252|GO:0016070|GO:0010628|GO:0031981|GO:0003677|GO:0046982|GO:…	cell|macromolecular complex|metabolic process|cellular process|biosynthetic process|intracellular organelle|regulation of metabolic process|cellular metabolic process|nitrogen compound metabolic process|regulation of cellular process|intracellular|protein complex|membrane-bounded organelle|transcription factor activity, sequence-specific DNA binding|organic substance metabolic process|protein bin…	-	-	-	-	3:135353161-135372464	888	8.40514142268856	4.97014343403253	9.10913829394723	6.01291576654306	5.91353255615834	5.35858261417956	9.74277343940918	9.32352216074384	7.69773874086288	105	45	74	55	59	53	95	78	62
ENSOART00000019069	ENSOARG00000017522	BFSP1	beaded filament structural protein 1 [Source:HGNC Symbol;Acc:HGNC:1040]	GO:0005623|GO:0032502|GO:0009987|GO:0005198|GO:0005212|GO:0048856|GO:0043229|GO:0005622|GO:0009888|GO:0007275|GO:0007423|GO:0005737|GO:0048513|GO:0048468|GO:0048731|GO:0099512|GO:0002088|GO:0070306|GO:0060429|GO:0005856|GO:0048469|GO:0001654|GO:0002064|GO:0030154|GO:0045111|GO:0005882|GO:0030855|GO:0043010|GO:0070307	cell|developmental process|cellular process|structural molecule activity|structural constituent of eye lens|anatomical structure development|intracellular organelle|intracellular|tissue development|multicellular organism development|sensory organ development|cytoplasm|animal organ development|cell development|system development|supramolecular fiber|lens development in camera-type eye|lens fiber c…	-	-	-	-	13:37013720-37050494	1992	0.10705070872647	0.393860774259396	0.438968252116184	0.194942285530859	0.312741943776577	0.270437324000054	0.182882636312879	0.319712993463876	0.332088675320616	3	8	8	4	7	6	4	6	6
ENSOART00000023699	ENSOARG00000021797	SCARNA20	-	-	-	-	-	-	-	24:33488195-33488327	133	1.06905617513512	0.737188835852448	0.821827780277667	1.45986854427621	3.34586022203179	2.02489363563459	1.36955718622276	3.19232222045133	0.828973234634921	2	1	1	2	5	3	2	4	1
ENSOART00000023690	ENSOARG00000021788	-	microRNA 148b [Source:HGNC Symbol;Acc:HGNC:31761]	-	-	-	-	-	-	3:132072606-132072695	90	1.57982745881079	0	3.64343649256432	2.15736129320818	0.989270273164465	2.99234281710445	1.01195058759793	2.3587714184446	3.67511467354815	2	0	3	2	1	3	1	2	3
ENSOART00000021278	ENSOARG00000019535	SLC11A1	solute carrier family 11 member 1 [Source:NCBI gene;Acc:443365]	GO:0005623|GO:0002376|GO:0005215|GO:0016020|GO:0008152|GO:0009987|GO:0050896|GO:0005886|GO:0022857|GO:0016043|GO:0031090|GO:0009058|GO:0043229|GO:0012505|GO:0019222|GO:0044237|GO:0006807|GO:0071944|GO:0019882|GO:0006950|GO:0009607|GO:0009605|GO:0002684|GO:0065009|GO:0050794|GO:0031224|GO:0002682|GO:0005622|GO:0043227|GO:0051050|GO:0051707|GO:0071704|GO:0006955|GO:0008283|GO:0005515|GO:0048871|GO:…	cell|immune system process|transporter activity|membrane|metabolic process|cellular process|response to stimulus|plasma membrane|transmembrane transporter activity|cellular component organization|organelle membrane|biosynthetic process|intracellular organelle|endomembrane system|regulation of metabolic process|cellular metabolic process|nitrogen compound metabolic process|cell periphery|antigen p…	K12347	natural resistance-associated macrophage protein[-]	oas04142	Lysosome - Ovis aries (sheep)	2:219378564-219390278	2941	0.2417065508848	0.233432351974275	0.0371652821410846	0.165048041812934	0.12106466903853	0.24421010007637	0.278679026663103	0.144365472737174	0.262418932827308	10	7	1	5	4	8	9	4	7
ENSOART00000021276	ENSOARG00000019536	-	-	-	-	-	-	-	-	3:43534165-43534425	261	7.89804435762881	10.5218354755334	15.9147911773544	8.18309456044481	13.9812862357223	7.9117051980085	10.8167518096627	12.200541819541	17.3190412166701	29	28	38	22	41	23	31	30	41
ENSOART00000021275	ENSOARG00000019534	IPO8	importin 8 [Source:HGNC Symbol;Acc:HGNC:9853]	GO:0005623|GO:0043229|GO:0051641|GO:0005622|GO:0043227|GO:0033036|GO:0005515|GO:0043231|GO:0051649|GO:0008104|GO:0046907|GO:0006810|GO:0045184|GO:0019899|GO:0006886|GO:0034613|GO:0015031|GO:0051020|GO:0071702|GO:0005634|GO:0031267|GO:0015833|GO:0017016|GO:0008536	cell|intracellular organelle|cellular localization|intracellular|membrane-bounded organelle|macromolecule localization|protein binding|intracellular membrane-bounded organelle|establishment of localization in cell|protein localization|intracellular transport|transport|establishment of protein localization|enzyme binding|intracellular protein transport|cellular protein localization|protein transpo…	-	-	-	-	3:183547488-183614465	3120	14.7862577279723	13.5170658004549	24.7347687449316	21.5943861175203	19.5978842122833	18.7333518641157	20.1404017564106	24.2909527563256	23.357869759344	649	430	706	694	687	651	690	714	661
ENSOART00000021272	ENSOARG00000019530	SCAF11	SR-related CTD associated factor 11 [Source:HGNC Symbol;Acc:HGNC:10784]	GO:0005623|GO:0008152|GO:0009987|GO:0016043|GO:0043229|GO:0044237|GO:0006807|GO:0005622|GO:0043227|GO:0071704|GO:0097159|GO:0006139|GO:0006725|GO:0043231|GO:0003676|GO:0022607|GO:0046483|GO:0003723|GO:0016070|GO:0031981|GO:0005654|GO:0022618|GO:0005730|GO:0010467|GO:0005634|GO:0006396|GO:0016604|GO:0000245|GO:0016071|GO:0008380|GO:0006397|GO:0000398|GO:0000375	cell|metabolic process|cellular process|cellular component organization|intracellular organelle|cellular metabolic process|nitrogen compound metabolic process|intracellular|membrane-bounded organelle|organic substance metabolic process|organic cyclic compound binding|nucleobase-containing compound metabolic process|cellular aromatic compound metabolic process|intracellular membrane-bounded organe…	-	-	-	-	3:140317783-140373393	4446	27.8194075975954	31.7218175842702	45.705405675882	33.9981541853233	33.8317201731893	31.2399363743942	33.2652041314674	43.0692913474655	46.4466720233163	1740	1438	1859	1557	1690	1547	1624	1804	1873
ENSOART00000021273	ENSOARG00000019532	-	-	-	-	-	-	-	-	1:176914809-176916169	1356	4.08886215854472	5.20762495787454	2.9826382024429	2.43419083968179	3.21617402958057	4.36994377494879	3.29089027705934	3.28766812747809	3.74007150337989	78	72	37	34	49	66	49	42	46
ENSOART00000021271	ENSOARG00000019531	CATIP	ciliogenesis associated TTC17 interacting protein [Source:HGNC Symbol;Acc:HGNC:25062]	GO:0005623|GO:0016020|GO:0009987|GO:0005886|GO:0016043|GO:0043229|GO:0071944|GO:0005622|GO:0043227|GO:0030030|GO:0097435|GO:0043231|GO:0005737|GO:0022607|GO:0006996|GO:0030029|GO:0007015|GO:0007010|GO:0044782|GO:0006461|GO:0005856|GO:0030036|GO:0005634|GO:0015629|GO:0008154|GO:0043623|GO:0051258|GO:0030041	cell|membrane|cellular process|plasma membrane|cellular component organization|intracellular organelle|cell periphery|intracellular|membrane-bounded organelle|cell projection organization|supramolecular fiber organization|intracellular membrane-bounded organelle|cytoplasm|cellular component assembly|organelle organization|actin filament-based process|actin filament organization|cytoskeleton organ…	-	-	-	-	2:219363461-219369309	1140	0	0	0.0958799076990611	0	0	0	0.239672507588984	0.0931093980964972	0	0	0	1	0	0	0	3	1	0
ENSOART00000025968	ENSOARG00000024066	SNORD113	small nucleolar RNA, C/D box 113-4 [Source:HGNC Symbol;Acc:HGNC:32983]	-	-	-	-	-	-	18:64537911-64537985	75	9.47811954869597	2.6159080110081	4.37212379107719	7.76650065554944	1.18712432779736	2.39466929661072	15.7852963860192	4.24578855320027	4.41013760825778	10	2	3	6	1	2	13	3	3
ENSOART00000025969	ENSOARG00000024067	SNORD24	-	-	-	-	-	-	-	12:53266805-53266886	82	27.7402192614257	29.9019493063444	37.3244890443551	35.5175334857444	40.1603734460743	36.131428759154	35.5396070147045	31.0667455112215	26.8910829771816	32	25	28	30	37	33	32	24	20
ENSOART00000025966	ENSOARG00000024064	U6	-	-	-	-	-	-	-	18:54339630-54339736	107	4.65059770438383	1.83358038154773	2.04304850050336	3.62920591380815	2.49548473885528	2.51692386485421	2.55352017431254	2.97602001392543	4.1216239329512	7	2	2	4	3	3	3	3	4
ENSOART00000025960	ENSOARG00000024058	SNORD113	-	-	-	-	-	-	-	18:64589662-64589735	74	1.92141177422934	0	1.47706884833689	1.31190889451849	1.20316654844327	1.21351484625543	2.46150142929227	1.43438802472982	1.48991135414114	2	0	1	1	1	1	2	1	1
ENSOART00000023521	ENSOARG00000021619	oar-mir-181a-1	oar-mir-181a-1 [Source:miRBase;Acc:MI0014123]	-	-	K17025	microRNA 181a[-]	oas05206	MicroRNAs in cancer - Ovis aries (sheep)	12:75863407-75863516	110	0.646004913546876	1.78357364386916	2.98099349391626	0.882556892676073	1.6180231133883	0.816364532935473	0.827959571671035	0.964951943909153	1.00230400187677	1	2	3	1	2	1	1	1	1
ENSOART00000023523	ENSOARG00000021621	oar-mir-200a	oar-mir-200a [Source:miRBase;Acc:MI0025264]	-	-	K17015	microRNA 200a[-]	oas05206	MicroRNAs in cancer - Ovis aries (sheep)	12:49397298-49397383	86	5.78620877173337	25.0897747340262	11.4386959650275	9.03081471575516	9.31454187409936	12.5281662653048	6.3541083407312	7.40544515093071	14.1021842124522	7	22	9	8	9	12	6	6	11
ENSOART00000023525	ENSOARG00000021623	-	-	-	-	-	-	-	-	19:56674237-56674314	78	0	2.51529616443086	0	0	1.14146569980515	1.15128331567823	0	0	1.41350564367237	0	2	0	0	1	1	0	0	1
ENSOART00000023018	ENSOARG00000021125	DHRS7	dehydrogenase/reductase 7 [Source:HGNC Symbol;Acc:HGNC:21524]	GO:0003824|GO:0016020|GO:0008152|GO:0016491|GO:0055114	catalytic activity|membrane|metabolic process|oxidoreductase activity|oxidation-reduction process	-	-	-	-	7:69263476-69286338	1020	16.1680099803721	9.32696008431188	33.114313188432	20.7487394964434	13.4377942330691	20.8611079821776	16.9639711636557	15.7136897251066	34.913113748067	232	97	309	218	154	237	190	151	323
ENSOART00000023019	ENSOARG00000021126	PPM1A	protein phosphatase, Mg2+/Mn2+ dependent 1A [Source:HGNC Symbol;Acc:HGNC:9275]	GO:0005623|GO:0023052|GO:0003824|GO:0016020|GO:0008152|GO:0009987|GO:0050896|GO:0004871|GO:0005886|GO:0051051|GO:0016043|GO:0009058|GO:0043229|GO:0019222|GO:0023051|GO:1903829|GO:0044237|GO:0006807|GO:0071944|GO:0051641|GO:0050794|GO:0023057|GO:1904951|GO:0016787|GO:0005622|GO:0043227|GO:0051050|GO:0007165|GO:0071704|GO:0007154|GO:0033036|GO:0051716|GO:0005515|GO:0090317|GO:0009968|GO:0006139|GO:…	cell|signaling|catalytic activity|membrane|metabolic process|cellular process|response to stimulus|signal transducer activity|plasma membrane|negative regulation of transport|cellular component organization|biosynthetic process|intracellular organelle|regulation of metabolic process|regulation of signaling|positive regulation of cellular protein localization|cellular metabolic process|nitrogen co…	K04457	protein phosphatase 1A[3.1.3.16]	oas04010	MAPK signaling pathway - Ovis aries (sheep)	7:69387661-69436582	1371	35.6713148466571	31.83401996892	37.0742916268901	39.4415407104559	45.8325661287796	37.916697556624	40.0546973963078	43.2013752815295	38.358981205685	688	445	465	557	706	579	603	558	477
ENSOART00000003445	ENSOARG00000003176	-	-	GO:0005623|GO:0008152|GO:0009987|GO:0009058|GO:0043229|GO:0019222|GO:0044237|GO:0006807|GO:0050794|GO:0005622|GO:0043227|GO:0003700|GO:0071704|GO:0006139|GO:0044249|GO:0006725|GO:0043231|GO:0043169|GO:0046483|GO:0034645|GO:0051252|GO:0016070|GO:0010468|GO:0010467|GO:0005634|GO:0046872|GO:2001141|GO:0046914|GO:0006351|GO:0006355|GO:1903506|GO:0008270	cell|metabolic process|cellular process|biosynthetic process|intracellular organelle|regulation of metabolic process|cellular metabolic process|nitrogen compound metabolic process|regulation of cellular process|intracellular|membrane-bounded organelle|transcription factor activity, sequence-specific DNA binding|organic substance metabolic process|nucleobase-containing compound metabolic process|c…	-	-	-	-	13:71700028-71712773	1179	1.02494447006667	3.57700955775681	3.61583001871622	1.15278847728681	2.26470107199174	2.66529037785957	1.08140185058122	1.62052998213751	4.11452932838867	17	43	39	14	30	35	14	18	44
ENSOART00000023016	ENSOARG00000021124	PCNX4	pecanex 4 [Source:HGNC Symbol;Acc:HGNC:20349]	GO:0016020|GO:0031224|GO:0016021	membrane|intrinsic component of membrane|integral component of membrane	-	-	-	-	7:69222864-69256796	7028	4.31881230754783	4.4098545391455	11.0740320223176	6.11939227089885	6.21808460337008	6.7451453818521	6.73822267959736	8.36717510752091	10.6518377309148	427	316	712	443	491	528	520	554	679
ENSOART00000018829	ENSOARG00000017291	SLC4A8	solute carrier family 4 member 8 [Source:HGNC Symbol;Acc:HGNC:11034]	GO:0005623|GO:0005215|GO:0016020|GO:0005886|GO:0022857|GO:0044297|GO:0071944|GO:0031224|GO:0042995|GO:0036477|GO:0016021|GO:0043005|GO:0006810|GO:0043025|GO:0032809|GO:0015291|GO:0006811|GO:0055085|GO:0015075|GO:0006820|GO:0034220|GO:0008509|GO:0005452|GO:0015698|GO:0098656	cell|transporter activity|membrane|plasma membrane|transmembrane transporter activity|cell body|cell periphery|intrinsic component of membrane|cell projection|somatodendritic compartment|integral component of membrane|neuron projection|transport|neuronal cell body|neuronal cell body membrane|secondary active transmembrane transporter activity|ion transport|transmembrane transport|ion transmembran…	-	-	-	-	3:134584258-134645041	3246	0.306581798652336	0.30214533676843	0.303058488290933	0.8673310189885	0.740315987929989	0.276593376947138	0.224436064242875	0.261601266370935	0.509489095223866	14	10	9	29	27	10	8	8	15
ENSOART00000003446	ENSOARG00000003174	PPIG	peptidylprolyl isomerase G [Source:HGNC Symbol;Acc:HGNC:14650]	GO:0005623|GO:0003824|GO:0008152|GO:0009987|GO:0043229|GO:0044237|GO:0006807|GO:0006457|GO:0005622|GO:0043227|GO:0071704|GO:0016853|GO:0097159|GO:0043231|GO:0003676|GO:0005737|GO:0019538|GO:0003723|GO:0005829|GO:0031981|GO:0005654|GO:0036211|GO:0003755|GO:0044267|GO:0005634|GO:0006464|GO:0016604|GO:0016607|GO:0018193|GO:0018208|GO:0000413	cell|catalytic activity|metabolic process|cellular process|intracellular organelle|cellular metabolic process|nitrogen compound metabolic process|protein folding|intracellular|membrane-bounded organelle|organic substance metabolic process|isomerase activity|organic cyclic compound binding|intracellular membrane-bounded organelle|nucleic acid binding|cytoplasm|protein metabolic process|RNA binding…	-	-	-	-	2:138758565-138779078	2319	13.916292105997	18.397446146718	26.2550003360756	25.0762247340226	18.384058268329	18.1577185135218	22.3845048737595	23.6641449952336	31.8537449810312	454	435	557	599	479	469	570	517	670
ENSOART00000018823	ENSOARG00000017292	CDS2	CDP-diacylglycerol synthase 2 [Source:HGNC Symbol;Acc:HGNC:1801]	GO:0005623|GO:0003824|GO:0016020|GO:0008152|GO:0009987|GO:0009058|GO:0043229|GO:0012505|GO:0044237|GO:0016740|GO:0031224|GO:0005622|GO:0043227|GO:0071704|GO:0044249|GO:0016021|GO:0043231|GO:0016772|GO:0005737|GO:0044255|GO:0019637|GO:0006629|GO:0005783|GO:0006644|GO:0016779|GO:0008654|GO:0046486|GO:0006796|GO:0008610|GO:0070567|GO:0006650|GO:0046474|GO:0016024|GO:0004605	cell|catalytic activity|membrane|metabolic process|cellular process|biosynthetic process|intracellular organelle|endomembrane system|cellular metabolic process|transferase activity|intrinsic component of membrane|intracellular|membrane-bounded organelle|organic substance metabolic process|cellular biosynthetic process|integral component of membrane|intracellular membrane-bounded organelle|transfe…	K00981	phosphatidate cytidylyltransferase[2.7.7.41]	oas01100|oas04070|oas00564	Metabolic pathways - Ovis aries (sheep)|Phosphatidylinositol signaling system - Ovis aries (sheep)|Glycerophospholipid metabolism - Ovis aries (sheep)	13:46625438-46667740	1338	28.1570956722725	31.4463372064656	43.2989841349022	32.142816801104	30.865196484054	32.275912953418	28.5188287449268	33.7157898657013	42.5187200306767	530	429	530	443	464	481	419	425	516
ENSOART00000003441	ENSOARG00000003172	-	-	-	-	-	-	-	-	25:3110818-3285124	5926	0.143938583721315	0.198608988183586	0.387358494464834	0.0819112877104016	0.135175599252876	0.121198431374385	0.245886582450706	0.322410538126919	0.334890638494094	12	12	21	5	9	8	16	18	18
ENSOART00000018821	ENSOARG00000017283	TSC2	TSC complex subunit 2 [Source:HGNC Symbol;Acc:HGNC:12363]	GO:0005623|GO:0023052|GO:0032991|GO:0016020|GO:0008152|GO:0098772|GO:0009987|GO:0050896|GO:0043229|GO:0012505|GO:0019222|GO:0023051|GO:0044237|GO:0009056|GO:0065009|GO:0050794|GO:0023057|GO:0005622|GO:0043234|GO:0043227|GO:0007165|GO:0007154|GO:0030234|GO:0051716|GO:0005515|GO:0009968|GO:0043231|GO:0033596|GO:0005737|GO:0008219|GO:0019899|GO:0009966|GO:0008047|GO:0005794|GO:0046983|GO:0050790|GO:…	cell|signaling|macromolecular complex|membrane|metabolic process|molecular function regulator|cellular process|response to stimulus|intracellular organelle|endomembrane system|regulation of metabolic process|regulation of signaling|cellular metabolic process|catabolic process|regulation of molecular function|regulation of cellular process|negative regulation of signaling|intracellular|protein com…	K07207	tuberous sclerosis 2[-]	oas04151|oas05165|oas04218|oas04072|oas04910|oas04150|oas04140|oas04152|oas04919|oas04211|oas05231|oas04115	PI3K-Akt signaling pathway - Ovis aries (sheep)|Human papillomavirus infection - Ovis aries (sheep)|Cellular senescence - Ovis aries (sheep)|Phospholipase D signaling pathway - Ovis aries (sheep)|Insulin signaling pathway - Ovis aries (sheep)|mTOR signaling pathway - Ovis aries (sheep)|Autophagy - animal - Ovis aries (sheep)|AMPK signaling pathway - Ovis aries (sheep)|Thyroid hormone signaling pa…	24:1575200-1606649	7687	13.5101851126027	30.0471101610382	24.7997462011612	17.2011001249217	25.2410014654087	25.0529977332127	12.6172989318901	21.5687442243648	24.5115886826635	1461	2355	1744	1362	2180	2145	1065	1562	1709
ENSOART00000018820	ENSOARG00000017289	ANKLE1	ankyrin repeat and LEM domain containing 1 [Source:HGNC Symbol;Acc:HGNC:26812]	GO:0005623|GO:0002376|GO:0003824|GO:0008152|GO:0032502|GO:0009987|GO:0050896|GO:0048856|GO:0043229|GO:0019222|GO:0044237|GO:0002520|GO:0050793|GO:0006807|GO:0006950|GO:0051641|GO:0050794|GO:0016787|GO:0002682|GO:0005622|GO:0043227|GO:0071704|GO:0033036|GO:0051716|GO:0033554|GO:0006139|GO:2001022|GO:0007275|GO:0006725|GO:0043231|GO:1903706|GO:0051649|GO:0008104|GO:0046907|GO:0005737|GO:0016788|GO:…	cell|immune system process|catalytic activity|metabolic process|developmental process|cellular process|response to stimulus|anatomical structure development|intracellular organelle|regulation of metabolic process|cellular metabolic process|immune system development|regulation of developmental process|nitrogen compound metabolic process|response to stress|cellular localization|regulation of cellul…	-	-	-	-	5:5566510-5570359	1836	0.890468166544044	2.19019718859397	0.833532012396569	1.26903605482834	1.06648490593165	1.2714353772053	0.595218777814612	1.2718865491613	0.540458040227669	23	41	14	24	22	26	12	22	9
ENSOART00000018827	ENSOARG00000017295	HOMER1	homer scaffold protein 1 [Source:HGNC Symbol;Acc:HGNC:17512]	GO:0005623|GO:0007610|GO:0016020|GO:0032502|GO:0009987|GO:0050896|GO:0045202|GO:0005886|GO:0048856|GO:0043229|GO:0045177|GO:0071944|GO:0065009|GO:0042995|GO:0005622|GO:0051050|GO:0098794|GO:0005515|GO:0009888|GO:0030534|GO:0048871|GO:0031674|GO:0042592|GO:0010033|GO:0043034|GO:0007275|GO:0061061|GO:0030018|GO:0005737|GO:0043005|GO:0048513|GO:0006810|GO:0048468|GO:0030017|GO:0048731|GO:0044325|GO:…	cell|behavior|membrane|developmental process|cellular process|response to stimulus|synapse|plasma membrane|anatomical structure development|intracellular organelle|apical part of cell|cell periphery|regulation of molecular function|cell projection|intracellular|positive regulation of transport|postsynapse|protein binding|tissue development|adult behavior|multicellular organismal homeostasis|I ban…	K15010	homer[-]	oas04068|oas04724	FoxO signaling pathway - Ovis aries (sheep)|Glutamatergic synapse - Ovis aries (sheep)	7:10160966-10294429	1960	12.5121157489151	9.45743176284523	13.0501946695911	11.639844732488	8.67331670423908	7.7872325136209	9.75744475894329	8.55662067164224	6.24388294489899	345	189	234	235	191	170	210	158	111
ENSOART00000018826	ENSOARG00000017296	NUAK1	NUAK family kinase 1 [Source:HGNC Symbol;Acc:HGNC:14311]	GO:0005623|GO:0003824|GO:0008152|GO:0032502|GO:0009987|GO:0050896|GO:0043229|GO:0019222|GO:0044237|GO:0050793|GO:0006807|GO:0006950|GO:0065009|GO:0050794|GO:0016740|GO:0036094|GO:0097367|GO:0005622|GO:0007155|GO:0043227|GO:0071704|GO:0051716|GO:0005515|GO:0097159|GO:0030155|GO:0033554|GO:0000166|GO:0043231|GO:0002039|GO:0016772|GO:0005737|GO:0019538|GO:0007568|GO:0050790|GO:0080135|GO:0007569|GO:…	cell|catalytic activity|metabolic process|developmental process|cellular process|response to stimulus|intracellular organelle|regulation of metabolic process|cellular metabolic process|regulation of developmental process|nitrogen compound metabolic process|response to stress|regulation of molecular function|regulation of cellular process|transferase activity|small molecule binding|carbohydrate de…	-	-	-	-	3:174550166-174621290	2851	15.0095408884325	20.2278057341202	26.110016913012	12.1905233017734	19.0119720842589	27.4920183261437	13.7035648653146	20.3653081932118	30.8983815558807	602	588	681	358	609	873	429	547	799
ENSOART00000018824	ENSOARG00000017297	-	-	GO:0016020|GO:0031224|GO:0016021|GO:0006810	membrane|intrinsic component of membrane|integral component of membrane|transport	-	-	-	-	18:9562071-9563012	942	0.226374747115847	0.31235585561994	0.46413203726934	1.03058660503575	0.472398523917439	0.47655100932612	0.0966831771590381	0.450720653205974	0.468167474337344	3	3	4	10	5	5	1	4	4
ENSOART00000001036	ENSOARG00000000968	NMNAT2	nicotinamide nucleotide adenylyltransferase 2 [Source:HGNC Symbol;Acc:HGNC:16789]	GO:0005623|GO:0003824|GO:0008152|GO:0045202|GO:0009058|GO:0043229|GO:0012505|GO:0016740|GO:0005622|GO:0043227|GO:0043231|GO:0016772|GO:0005737|GO:0005794|GO:0005768|GO:0031982|GO:0097708|GO:0005770|GO:0031410|GO:0016779|GO:0005802|GO:0004515	cell|catalytic activity|metabolic process|synapse|biosynthetic process|intracellular organelle|endomembrane system|transferase activity|intracellular|membrane-bounded organelle|intracellular membrane-bounded organelle|transferase activity, transferring phosphorus-containing groups|cytoplasm|Golgi apparatus|endosome|vesicle|intracellular vesicle|late endosome|cytoplasmic vesicle|nucleotidyltransfe…	-	-	-	-	12:62399210-62610955	2613	1.14255398211881	1.65152746048699	2.09166440202669	1.37466764377789	1.53278488295669	1.44312613988804	1.35923906883059	1.82798014632618	2.3628286875804	42	44	50	37	45	42	39	45	56
ENSOART00000001034	ENSOARG00000000962	RHPN1	rhophilin Rho GTPase binding protein 1 [Source:HGNC Symbol;Acc:HGNC:19973]	GO:0023052|GO:0009987|GO:0050896|GO:0050794|GO:0007165|GO:0007154|GO:0051716	signaling|cellular process|response to stimulus|regulation of cellular process|signal transduction|cell communication|cellular response to stimulus	-	-	-	-	9:14206090-14216179	2658	1.0162483081276	2.02943985424049	0.781369544260628	1.02267691100162	1.70775042636601	1.41869398176352	0.479673732819886	0.79868106719343	1.65919398354318	38	55	19	28	51	42	14	20	40
ENSOART00000001035	ENSOARG00000000969	-	-	-	-	-	-	-	-	22:22239095-22239930	576	0.493586028252229	0	0.189762317321058	0	0	0.46755356517257	0.474351837936531	0.552837051197952	0	4	0	1	0	0	3	3	3	0
ENSOART00000001032	ENSOARG00000000967	-	-	GO:0036094|GO:0097367|GO:0097159|GO:0000166|GO:0001882|GO:0032549|GO:0001883|GO:0017076|GO:0032555|GO:0032561|GO:0005525|GO:0019001	small molecule binding|carbohydrate derivative binding|organic cyclic compound binding|nucleotide binding|nucleoside binding|ribonucleoside binding|purine nucleoside binding|purine nucleotide binding|purine ribonucleotide binding|guanyl ribonucleotide binding|GTP binding|guanyl nucleotide binding	-	-	-	-	7:72144614-72145480	867	29.6795344845239	19.0046050907816	29.5021701873109	37.9592134113758	28.0252966036397	25.5780302691944	32.8774843884599	28.28090037602	20.0920426422048	362	168	234	339	273	247	313	231	158
ENSOART00000001033	ENSOARG00000000966	LIN52	lin-52 DREAM MuvB core complex component [Source:HGNC Symbol;Acc:HGNC:19856]	GO:0005623|GO:0032991|GO:0008152|GO:0009987|GO:0009058|GO:0043229|GO:0017053|GO:0044237|GO:0006807|GO:0005622|GO:0043227|GO:0071704|GO:0006139|GO:0044249|GO:0006725|GO:0043231|GO:0007049|GO:0046483|GO:0034645|GO:0016070|GO:0031981|GO:0090571|GO:0005654|GO:0010467|GO:0005634|GO:0070176|GO:0006351	cell|macromolecular complex|metabolic process|cellular process|biosynthetic process|intracellular organelle|transcriptional repressor complex|cellular metabolic process|nitrogen compound metabolic process|intracellular|membrane-bounded organelle|organic substance metabolic process|nucleobase-containing compound metabolic process|cellular biosynthetic process|cellular aromatic compound metabolic p…	-	-	oas04218	Cellular senescence - Ovis aries (sheep)	7:82354750-82470057	348	4.69798722349099	8.17311831690402	9.42337856055765	9.48495051324285	6.39391711019549	7.22375318237191	7.58914113952392	7.93035218270166	5.7027641486092	23	29	30	34	25	28	29	26	18
ENSOART00000001030	ENSOARG00000000963	TMEM53	transmembrane protein 53 [Source:HGNC Symbol;Acc:HGNC:26186]	GO:0005623|GO:0016020|GO:0043229|GO:0031224|GO:0005622|GO:0043227|GO:0016021|GO:0043231|GO:0005634	cell|membrane|intracellular organelle|intrinsic component of membrane|intracellular|membrane-bounded organelle|integral component of membrane|intracellular membrane-bounded organelle|nucleus	-	-	-	-	1:19097384-19114830	885	5.86335322475767	6.31688613943144	6.66975306395871	8.11752893376636	4.72672253292491	5.07244125181022	5.35094792746415	7.31618931483663	6.35345102781396	73	57	54	74	47	50	52	61	51
ENSOART00000001031	ENSOARG00000000965	-	zinc finger protein 511 [Source:HGNC Symbol;Acc:HGNC:28445]	GO:0097159|GO:0003676	organic cyclic compound binding|nucleic acid binding	-	-	-	-	22:50810196-50813015	597	11.3114013688363	30.3924303584829	17.5773942010062	18.863360051167	22.8099092012491	20.6031978661927	12.2035753425063	18.4910585755418	21.9766132222003	95	185	96	116	153	137	80	104	119
ENSOART00000001038	ENSOARG00000000974	-	-	GO:0005623|GO:0032991|GO:0009987|GO:0016043|GO:0043229|GO:0005622|GO:0043227|GO:0032993|GO:0097159|GO:0000786|GO:0043231|GO:0003676|GO:0006325|GO:0022607|GO:0006996|GO:0005694|GO:0031497|GO:0006333|GO:0034728|GO:0003677|GO:0000785|GO:0051276|GO:0005634|GO:0006334|GO:0065004|GO:0006323	cell|macromolecular complex|cellular process|cellular component organization|intracellular organelle|intracellular|membrane-bounded organelle|protein-DNA complex|organic cyclic compound binding|nucleosome|intracellular membrane-bounded organelle|nucleic acid binding|chromatin organization|cellular component assembly|organelle organization|chromosome|chromatin assembly|chromatin assembly or disass…	-	-	-	-	20:30703575-30704562	663	59.7186463135165	78.9943727459636	76.5000765093355	63.8424133823779	61.6177185210213	62.9692885078352	82.1411951220496	89.6551658199653	66.0181135858098	557	534	464	436	459	465	598	560	397
ENSOART00000001039	ENSOARG00000000971	ANKRD12	ankyrin repeat domain 12 [Source:HGNC Symbol;Acc:HGNC:29135]	GO:0005623|GO:0043229|GO:0005622|GO:0043227|GO:0043231|GO:0005737|GO:0005829|GO:0031981|GO:0005654|GO:0005634	cell|intracellular organelle|intracellular|membrane-bounded organelle|intracellular membrane-bounded organelle|cytoplasm|cytosol|nuclear lumen|nucleoplasm|nucleus	-	-	-	-	23:41790781-41886203	6320	4.17277766198485	5.02801081699989	17.9703281105881	7.01997254661365	11.4915926749535	12.330828037508	16.0380614797861	14.8133045131609	11.1124163107909	371	324	1039	457	816	868	1113	882	637
ENSOART00000004565	ENSOARG00000004197	-	-	-	-	-	-	-	-	16:5542669-5543300	630	0.338484145687504	0.155628754235517	1.04098185501838	0.616388940916622	0	0.285079678167943	0.289128739313695	0.168483672746043	1.0500327638709	3	1	6	4	0	2	2	1	6
ENSOART00000011595	ENSOARG00000010654	CTNND1	catenin delta 1 [Source:HGNC Symbol;Acc:HGNC:2515]	GO:0005623|GO:0023052|GO:0016020|GO:0005576|GO:0009987|GO:0030054|GO:0050896|GO:0005886|GO:0030496|GO:0043229|GO:0005911|GO:0023051|GO:0071944|GO:0050794|GO:0023057|GO:0005622|GO:0007155|GO:0005615|GO:0043227|GO:0007165|GO:0007154|GO:0051716|GO:0005515|GO:0009968|GO:0005102|GO:0043231|GO:0098609|GO:0070062|GO:0005737|GO:0050839|GO:0007267|GO:0009966|GO:0007166|GO:0031982|GO:1903561|GO:0030178|GO:…	cell|signaling|membrane|extracellular region|cellular process|cell junction|response to stimulus|plasma membrane|midbody|intracellular organelle|cell-cell junction|regulation of signaling|cell periphery|regulation of cellular process|negative regulation of signaling|intracellular|cell adhesion|extracellular space|membrane-bounded organelle|signal transduction|cell communication|cellular response …	-	-	-	-	15:78195278-78215721	3541	80.5584895168319	159.621466759949	118.90985898259	94.9155224138759	105.441820717628	119.650194131408	79.9077638423529	112.560159086685	104.460660173471	4013	5763	3852	3462	4195	4719	3107	3755	3355
ENSOART00000001788	ENSOARG00000001664	-	-	-	-	-	-	-	-	X:125698499-125703736	3810	0.298516795201694	0.566330873261485	0.315605115598245	0.280287097149094	0.373761824980443	0.329903688643756	0.21511680247144	0.445752079076144	0.607696127122135	16	22	11	11	16	14	9	16	21
ENSOART00000001789	ENSOARG00000001661	-	uncharacterized LOC101111334 [Source:NCBI gene;Acc:101111334]	-	-	-	-	-	-	1:19902188-19905070	1114	0.89332542048966	1.84880937295245	2.94374841927654	1.74293102682887	0.958767924802567	1.28952715527694	2.28899960832182	1.04810758719037	2.17735698791901	14	21	30	20	12	16	28	11	22
ENSOART00000001781	ENSOARG00000001650	PSTPIP1	proline-serine-threonine phosphatase interacting protein 1 [Source:HGNC Symbol;Acc:HGNC:9580]	GO:0016020|GO:0005515|GO:0042802	membrane|protein binding|identical protein binding	-	-	-	-	18:31150141-31175077	1251	5.90938581338499	8.31032528695449	5.06790075196737	2.09527895383528	2.13435856425121	5.23906120266368	6.84293146387813	4.75148199398912	7.57927623248674	104	106	58	27	30	73	94	56	86
ENSOART00000001783	ENSOARG00000001656	TMEM52	transmembrane protein 52 [Source:HGNC Symbol;Acc:HGNC:27916]	GO:0016020|GO:0031224|GO:0016021	membrane|intrinsic component of membrane|integral component of membrane	-	-	-	-	12:48886365-48887927	552	1.28778798215978	1.06608411592023	1.18807711714054	1.2311029118851	0	0.650563319134606	0.494975830890293	0.769164592971064	1.59787594502094	10	6	6	7	0	4	3	4	8
ENSOART00000001784	ENSOARG00000001654	PPP6R1	protein phosphatase 6 regulatory subunit 1 [Source:HGNC Symbol;Acc:HGNC:29195]	GO:0005623|GO:0008152|GO:0009987|GO:0019222|GO:0044237|GO:0006807|GO:0065009|GO:0050794|GO:0005622|GO:0071704|GO:0005515|GO:0005737|GO:0019538|GO:0019899|GO:0050790|GO:0019902|GO:0005829|GO:0006796|GO:0032268|GO:0036211|GO:0044267|GO:0051174|GO:0051246|GO:0006464|GO:0019903|GO:0010921|GO:0016311|GO:0006470|GO:0035304|GO:0035303|GO:0043666	cell|metabolic process|cellular process|regulation of metabolic process|cellular metabolic process|nitrogen compound metabolic process|regulation of molecular function|regulation of cellular process|intracellular|organic substance metabolic process|protein binding|cytoplasm|protein metabolic process|enzyme binding|regulation of catalytic activity|phosphatase binding|cytosol|phosphate-containing c…	-	-	-	-	14:59488421-59501412	2574	28.2787041520167	73.843781464501	37.4981426925605	29.4185986368994	38.7617960246359	45.658363201287	24.8371698353025	36.288964683573	39.6632595727303	1024	1938	883	780	1121	1309	702	880	926
ENSOART00000001785	ENSOARG00000001657	-	CD1B [Source:NCBI gene;Acc:443441]	GO:0016020|GO:0031224|GO:0016021	membrane|intrinsic component of membrane|integral component of membrane	-	-	-	-	JH921747.1:4728-8315	2240	2.09442724993488	1.31352289707633	1.85435736486138	0.1300195422246	0.15895142484032	0.080178659484734	1.09770982624406	2.27452958207158	0.393762286451588	66	30	38	3	4	2	27	48	8
ENSOART00000001786	ENSOARG00000001658	RFLNA	refilin A [Source:HGNC Symbol;Acc:HGNC:27051]	GO:0005623|GO:0032502|GO:0009987|GO:0016043|GO:0048856|GO:0043229|GO:0050793|GO:0050794|GO:0005622|GO:0009653|GO:0005515|GO:0030279|GO:0009888|GO:0030278|GO:0097435|GO:0007275|GO:0009887|GO:0060348|GO:0048513|GO:0061037|GO:0048468|GO:0045595|GO:0045596|GO:0008092|GO:0048731|GO:0070168|GO:0001503|GO:0006996|GO:0030029|GO:0007015|GO:0010721|GO:0061448|GO:0030282|GO:0007010|GO:0005856|GO:0032432|GO:…	cell|developmental process|cellular process|cellular component organization|anatomical structure development|intracellular organelle|regulation of developmental process|regulation of cellular process|intracellular|anatomical structure morphogenesis|protein binding|negative regulation of ossification|tissue development|regulation of ossification|supramolecular fiber organization|multicellular orga…	-	-	-	-	17:51055545-51069048	657	0.97372151499145	2.68711612779893	1.83022144661996	1.18211577710037	0.948222149167338	2.73309619960551	0.970363577148702	0.969358117169012	4.19533638532894	9	18	11	8	7	20	7	6	25
ENSOART00000001787	ENSOARG00000001660	PRELP	proline and arginine rich end leucine rich repeat protein [Source:HGNC Symbol;Acc:HGNC:9357]	GO:0005576|GO:0032502|GO:0009987|GO:0005198|GO:0031012|GO:0005201|GO:0005615|GO:0043227|GO:0005578|GO:0070062|GO:0007568|GO:0031982|GO:1903561|GO:0007569	extracellular region|developmental process|cellular process|structural molecule activity|extracellular matrix|extracellular matrix structural constituent|extracellular space|membrane-bounded organelle|proteinaceous extracellular matrix|extracellular exosome|aging|vesicle|extracellular vesicle|cell aging	-	-	-	-	12:649402-652454	1146	21.1513449525308	26.4449678481311	47.6917146888526	18.4674644732742	24.2312960911051	31.9643158526536	30.4359885462225	30.0096952386367	51.1814844270814	341	309	500	218	312	408	383	324	532
ENSOART00000000787	ENSOARG00000000735	CHTOP	chromatin target of PRMT1 [Source:HGNC Symbol;Acc:HGNC:24511]	GO:0005623|GO:0032991|GO:0008152|GO:0009987|GO:0016043|GO:0043229|GO:0019222|GO:0044237|GO:0006807|GO:1990904|GO:0051641|GO:0065009|GO:0050794|GO:0036094|GO:0005622|GO:0043234|GO:0043227|GO:0032259|GO:0071704|GO:0008283|GO:0033036|GO:0097159|GO:0042127|GO:0000166|GO:0000346|GO:0043231|GO:0051649|GO:0051130|GO:0008104|GO:0003676|GO:0046907|GO:0030529|GO:0005737|GO:0006325|GO:0019538|GO:0006810|GO:…	cell|macromolecular complex|metabolic process|cellular process|cellular component organization|intracellular organelle|regulation of metabolic process|cellular metabolic process|nitrogen compound metabolic process|ribonucleoprotein complex|cellular localization|regulation of molecular function|regulation of cellular process|small molecule binding|intracellular|protein complex|membrane-bounded org…	-	-	-	-	1:102641833-102649045	795	80.6505778285976	113.621660577859	77.5477577896828	74.9785962655523	77.3602060720367	90.9113211217099	78.6978953727667	75.3030865332792	83.3477591543144	902	921	564	614	691	805	687	564	601
ENSOART00000000786	ENSOARG00000000738	-	alcohol dehydrogenase class-2 isozyme 2-like [Source:NCBI gene;Acc:101110134]	GO:0003824|GO:0016020|GO:0008152|GO:0036094|GO:0031224|GO:0016491|GO:0071704|GO:0016021|GO:0016614|GO:0055114|GO:0043169|GO:0035276|GO:0016616|GO:0006069|GO:0046872|GO:0004022|GO:0046914|GO:0004024|GO:0008270	catalytic activity|membrane|metabolic process|small molecule binding|intrinsic component of membrane|oxidoreductase activity|organic substance metabolic process|integral component of membrane|oxidoreductase activity, acting on CH-OH group of donors|oxidation-reduction process|cation binding|ethanol binding|oxidoreductase activity, acting on the CH-OH group of donors, NAD or NADP as acceptor|ethan…	K13980	alcohol dehydrogenase 4[1.1.1.1]	oas01100|oas05204|oas00010|oas00980|oas00830|oas00982|oas00071|oas00350	Metabolic pathways - Ovis aries (sheep)|Chemical carcinogenesis - Ovis aries (sheep)|Glycolysis / Gluconeogenesis - Ovis aries (sheep)|Metabolism of xenobiotics by cytochrome P450 - Ovis aries (sheep)|Retinol metabolism - Ovis aries (sheep)|Drug metabolism - cytochrome P450 - Ovis aries (sheep)|Fatty acid degradation - Ovis aries (sheep)|Tyrosine metabolism - Ovis aries (sheep)	AMGL01126506.1:21-7684	714	0.895987444466923	0.412099742288492	0.459256700743402	0.407904446194823	0	0.502956515633477	1.40300577476725	0.297324128375369	0.617666331688765	9	3	3	3	0	4	11	2	4
ENSOART00000000785	ENSOARG00000000732	XPC	XPC complex subunit, DNA damage recognition and repair factor [Source:HGNC Symbol;Acc:HGNC:12816]	GO:0005623|GO:0032991|GO:0016020|GO:0008152|GO:0005576|GO:0009987|GO:0050896|GO:0005886|GO:0016043|GO:1990391|GO:0043229|GO:0000075|GO:0044237|GO:0006807|GO:0071944|GO:0006950|GO:0050794|GO:0005622|GO:0043234|GO:0005615|GO:0043227|GO:0071704|GO:0051716|GO:0097159|GO:0033554|GO:0006139|GO:0009314|GO:0045786|GO:0007093|GO:0044770|GO:0006725|GO:0043231|GO:0070062|GO:0003676|GO:0005737|GO:0000109|GO:…	cell|macromolecular complex|membrane|metabolic process|extracellular region|cellular process|response to stimulus|plasma membrane|cellular component organization|DNA repair complex|intracellular organelle|cell cycle checkpoint|cellular metabolic process|nitrogen compound metabolic process|cell periphery|response to stress|regulation of cellular process|intracellular|protein complex|extracellular …	-	-	-	-	19:57878969-57901553	2565	21.6437016766741	48.0636278311162	34.0500091765522	17.6374104554961	27.2041771901202	34.7577076118329	14.4859441471845	29.5055079477215	50.9780743552216	781	1257	799	466	784	993	408	713	1186
ENSOART00000000784	ENSOARG00000000733	IL1RAPL2	interleukin 1 receptor accessory protein like 2 [Source:HGNC Symbol;Acc:HGNC:5997]	GO:0023052|GO:0016020|GO:0009987|GO:0050896|GO:0050794|GO:0031224|GO:0007165|GO:0007154|GO:0051716|GO:0016021	signaling|membrane|cellular process|response to stimulus|regulation of cellular process|intrinsic component of membrane|signal transduction|cell communication|cellular response to stimulus|integral component of membrane	-	-	-	-	X:124361781-124413386	4061	0.0875226503511694	0.0241433428141777	0	0.0239057518331367	0	0.0442256087775928	0.0672806349794242	0	0.135746663637583	5	1	0	1	0	2	3	0	5
ENSOART00000000783	ENSOARG00000000734	-	-	GO:0008152|GO:0005576|GO:0008289|GO:0006807|GO:0071704|GO:0033036|GO:0010876|GO:0019538|GO:0006810|GO:0042157|GO:0071702|GO:0006869	metabolic process|extracellular region|lipid binding|nitrogen compound metabolic process|organic substance metabolic process|macromolecule localization|lipid localization|protein metabolic process|transport|lipoprotein metabolic process|organic substance transport|lipid transport	-	-	-	-	JH923530.1:2099-7200	1186	0.119885726216671	0.496187548050561	1.0138747811377	0.327424142308155	2.25133437089229	0.681300171119315	0.767850396543002	1.16347494080109	1.30147399906427	2	6	11	4	30	9	10	13	14
ENSOART00000000782	ENSOARG00000000726	-	prostaglandin reductase 2 [Source:NCBI gene;Acc:101105000]	GO:0005623|GO:0003824|GO:0008152|GO:0009987|GO:0043229|GO:0044237|GO:0005622|GO:0043227|GO:0016491|GO:0071704|GO:0043231|GO:0055114|GO:0005737|GO:0006082|GO:0044255|GO:0006629|GO:0016627|GO:0016628|GO:0006631|GO:0005739|GO:0019752|GO:0047522|GO:0006693|GO:0032787	cell|catalytic activity|metabolic process|cellular process|intracellular organelle|cellular metabolic process|intracellular|membrane-bounded organelle|oxidoreductase activity|organic substance metabolic process|intracellular membrane-bounded organelle|oxidation-reduction process|cytoplasm|organic acid metabolic process|cellular lipid metabolic process|lipid metabolic process|oxidoreductase activi…	-	-	-	-	7:82177261-82193686	1104	5.40850281752979	6.39632195912851	14.8518440213806	9.14533591686075	3.95030071024571	7.4818022364585	9.1564372298897	13.3643360087397	13.3819913096349	84	72	150	104	49	92	111	139	134
ENSOART00000000781	ENSOARG00000000725	MAP3K20	mitogen-activated protein kinase kinase kinase 20 [Source:HGNC Symbol;Acc:HGNC:17797]	GO:0005623|GO:0023052|GO:0003824|GO:0008152|GO:0032502|GO:0009987|GO:0050896|GO:0004871|GO:0016043|GO:0048856|GO:0043229|GO:0000075|GO:0019222|GO:0023051|GO:0044237|GO:0006807|GO:0006950|GO:0065009|GO:0050794|GO:0016740|GO:0036094|GO:0097367|GO:0005622|GO:0043227|GO:0007165|GO:0071704|GO:0005057|GO:0007154|GO:0009653|GO:0051716|GO:0097159|GO:0048598|GO:0033554|GO:0009314|GO:0004702|GO:0045786|GO:…	cell|signaling|catalytic activity|metabolic process|developmental process|cellular process|response to stimulus|signal transducer activity|cellular component organization|anatomical structure development|intracellular organelle|cell cycle checkpoint|regulation of metabolic process|regulation of signaling|cellular metabolic process|nitrogen compound metabolic process|response to stress|regulation …	K04424	sterile alpha motif and leucine zipper containing kinase AZK[2.7.11.25]	oas04010	MAPK signaling pathway - Ovis aries (sheep)	2:135578787-135689748	1405	46.5456793198817	38.8120923542349	52.7485757542109	58.1106260791712	47.1940080623541	40.2581515705384	47.7710673237906	53.4881881258048	45.8271601737867	920	556	678	841	745	630	737	708	584
ENSOART00000000780	ENSOARG00000000726	-	prostaglandin reductase 2 [Source:NCBI gene;Acc:101105000]	GO:0005623|GO:0003824|GO:0008152|GO:0009987|GO:0043229|GO:0044237|GO:0005622|GO:0043227|GO:0016491|GO:0071704|GO:0043231|GO:0055114|GO:0005737|GO:0006082|GO:0044255|GO:0006629|GO:0016627|GO:0016628|GO:0006631|GO:0005739|GO:0019752|GO:0047522|GO:0006693|GO:0032787	cell|catalytic activity|metabolic process|cellular process|intracellular organelle|cellular metabolic process|intracellular|membrane-bounded organelle|oxidoreductase activity|organic substance metabolic process|intracellular membrane-bounded organelle|oxidation-reduction process|cytoplasm|organic acid metabolic process|cellular lipid metabolic process|lipid metabolic process|oxidoreductase activi…	-	-	-	-	7:82177260-82193686	1101	4.58396596088122	6.23564687787568	0.397104794829899	0.0881755296951571	1.85931027418285	4.81120119055364	1.73705872118252	0.0964075511625857	2.90404156765385	71	70	4	1	23	59	21	1	29
ENSOART00000000789	ENSOARG00000000729	ITIH4	inter-alpha-trypsin inhibitor heavy chain family member 4 [Source:HGNC Symbol;Acc:HGNC:6169]	GO:0008152|GO:0005576|GO:0098772|GO:0009987|GO:0050896|GO:0072562|GO:0019222|GO:0044237|GO:0006807|GO:0006950|GO:0065009|GO:0050794|GO:0005615|GO:0043227|GO:0071704|GO:0030234|GO:0044092|GO:1901135|GO:0010033|GO:0070062|GO:0006082|GO:0006952|GO:0019538|GO:0004857|GO:0050790|GO:0031982|GO:1903561|GO:0030414|GO:0006954|GO:0043086|GO:0006508|GO:0032268|GO:0044267|GO:0051248|GO:0032269|GO:0051246|GO:…	metabolic process|extracellular region|molecular function regulator|cellular process|response to stimulus|blood microparticle|regulation of metabolic process|cellular metabolic process|nitrogen compound metabolic process|response to stress|regulation of molecular function|regulation of cellular process|extracellular space|membrane-bounded organelle|organic substance metabolic process|enzyme regul…	-	-	-	-	19:48037537-48056296	6867	2.71207518535181	5.39875249466174	4.79134624930613	1.13098888241582	3.01991621752148	4.18380920459062	1.29966644427651	3.06054537201384	6.82351909613693	262	378	301	80	233	320	98	198	425
ENSOART00000000788	ENSOARG00000000739	-	-	GO:0005215|GO:0016020|GO:0022857|GO:0031224|GO:0005326|GO:0016021|GO:0006810|GO:0005328|GO:0015291|GO:0055085|GO:0006836|GO:0015075|GO:0008324|GO:0015293|GO:0046873|GO:0015081	transporter activity|membrane|transmembrane transporter activity|intrinsic component of membrane|neurotransmitter transporter activity|integral component of membrane|transport|neurotransmitter:sodium symporter activity|secondary active transmembrane transporter activity|transmembrane transport|neurotransmitter transport|ion transmembrane transporter activity|cation transmembrane transporter activ…	-	-	-	-	1:18411284-18416316	1326	6.5401018955928	7.10064341691534	6.59482154878335	8.71242060718687	12.4175467618353	6.22919281225504	8.51629255712645	12.9679904764245	10.3100935171738	122	96	80	119	185	92	124	162	124
ENSOART00000017404	ENSOARG00000015982	CDC23	cell division cycle 23 [Source:HGNC Symbol;Acc:HGNC:1724]	GO:0005623|GO:0032991|GO:0008152|GO:0009987|GO:0016043|GO:0043229|GO:0044237|GO:0006807|GO:0051641|GO:0050794|GO:0005622|GO:0043227|GO:0071704|GO:1902494|GO:0044770|GO:0043231|GO:0051649|GO:0051640|GO:0000151|GO:1990234|GO:0007059|GO:0051983|GO:0019538|GO:0051128|GO:0010564|GO:0051656|GO:0007049|GO:0051726|GO:0006996|GO:0051304|GO:0007088|GO:0000278|GO:1901987|GO:0007080|GO:0000070|GO:0051303|GO:…	cell|macromolecular complex|metabolic process|cellular process|cellular component organization|intracellular organelle|cellular metabolic process|nitrogen compound metabolic process|cellular localization|regulation of cellular process|intracellular|membrane-bounded organelle|organic substance metabolic process|catalytic complex|cell cycle phase transition|intracellular membrane-bounded organelle|…	K03355	anaphase-promoting complex subunit 8[-]	oas05166|oas04120|oas04110|oas04914	HTLV-I infection - Ovis aries (sheep)|Ubiquitin mediated proteolysis - Ovis aries (sheep)|Cell cycle - Ovis aries (sheep)|Progesterone-mediated oocyte maturation - Ovis aries (sheep)	5:47003373-47022642	1794	8.71701602147961	9.73119084551725	12.9172753731455	12.0675142571595	11.2618824070802	11.61060150002	10.4572878899285	12.5433617966773	13.9504833077608	220	178	212	223	227	232	206	212	227
ENSOART00000013386	ENSOARG00000012312	GOLPH3	golgi phosphoprotein 3 [Source:HGNC Symbol;Acc:HGNC:15452]	GO:0005623|GO:0002376|GO:0023052|GO:0016020|GO:0008152|GO:0009987|GO:0050896|GO:0040011|GO:0016043|GO:0031090|GO:0009058|GO:0043229|GO:0050900|GO:0012505|GO:0023051|GO:0008289|GO:0044237|GO:0006807|GO:0051641|GO:0050794|GO:1904951|GO:0048870|GO:0005622|GO:0007155|GO:0043227|GO:0051050|GO:0007165|GO:0071704|GO:0007154|GO:0008283|GO:0033036|GO:0051716|GO:0005515|GO:0030030|GO:0051651|GO:0007163|GO:…	cell|immune system process|signaling|membrane|metabolic process|cellular process|response to stimulus|locomotion|cellular component organization|organelle membrane|biosynthetic process|intracellular organelle|leukocyte migration|endomembrane system|regulation of signaling|lipid binding|cellular metabolic process|nitrogen compound metabolic process|cellular localization|regulation of cellular proc…	-	-	-	-	16:41310338-41356908	3098	20.7880939076851	17.4436918789156	24.8751373109779	25.8215133156654	18.1569228267917	18.5186329759697	27.514911295762	25.1144358174648	25.6590183249279	906	551	705	824	632	639	936	733	721
ENSOART00000013385	ENSOARG00000012314	-	-	GO:0005623|GO:0008152|GO:0032502|GO:0009987|GO:0048856|GO:0009058|GO:0043229|GO:0019222|GO:0044237|GO:0006807|GO:0050794|GO:0005622|GO:0043227|GO:0071704|GO:0097159|GO:0006139|GO:0044249|GO:0007275|GO:0006725|GO:0043231|GO:0003676|GO:0046483|GO:0034645|GO:0051252|GO:0016070|GO:0003677|GO:0010468|GO:0010467|GO:0005634|GO:0043565|GO:2001141|GO:0006351|GO:0006355|GO:1903506	cell|metabolic process|developmental process|cellular process|anatomical structure development|biosynthetic process|intracellular organelle|regulation of metabolic process|cellular metabolic process|nitrogen compound metabolic process|regulation of cellular process|intracellular|membrane-bounded organelle|organic substance metabolic process|organic cyclic compound binding|nucleobase-containing co…	-	-	-	-	2:183092365-183097217	624	0.911337331505171	0.943074410237125	0.700660863954677	0.311157878828103	0.713140079375365	1.4388174704654	1.02168088170945	0.850518540304542	2.12025846550855	8	6	4	2	5	10	7	5	12
ENSOART00000017407	ENSOARG00000015979	RIMS2	regulating synaptic membrane exocytosis 2 [Source:HGNC Symbol;Acc:HGNC:17283]	GO:0005623|GO:0023052|GO:0040007|GO:0005576|GO:0032502|GO:0009987|GO:0045202|GO:0098793|GO:0016043|GO:0016049|GO:0048856|GO:0048589|GO:0050793|GO:0040008|GO:0051641|GO:0050794|GO:0048786|GO:0005615|GO:0043227|GO:0007269|GO:0016079|GO:0045927|GO:0007154|GO:0009653|GO:0030030|GO:0001505|GO:0048638|GO:0007275|GO:0051649|GO:0070062|GO:0051130|GO:0051640|GO:0030307|GO:0048588|GO:0001558|GO:0045597|GO:…	cell|signaling|growth|extracellular region|developmental process|cellular process|synapse|presynapse|cellular component organization|cell growth|anatomical structure development|developmental growth|regulation of developmental process|regulation of growth|cellular localization|regulation of cellular process|presynaptic active zone|extracellular space|membrane-bounded organelle|neurotransmitter se…	-	-	-	-	9:72976729-73464816	4431	0.256679979625018	0.154936706647786	0.320709022790154	0.591558106803867	0.421808161296708	0.547089923532347	0.637141101855553	0.838425859636705	0.398116687723564	16	7	13	27	21	27	31	35	16
ENSOART00000013383	ENSOARG00000012310	GIPC3	GIPC PDZ domain containing family member 3 [Source:HGNC Symbol;Acc:HGNC:18183]	-	-	-	-	-	-	5:17903084-17906791	1014	0.210300800575077	0.580353483222846	0.646763874419702	0.478704428966312	0.175525189815299	0.708305625566672	0.359272397963763	0.209358409921118	0.434924813437651	3	6	6	5	2	8	4	2	4
ENSOART00000013382	ENSOARG00000012308	TBC1D25	TBC1 domain family member 25 [Source:HGNC Symbol;Acc:HGNC:8092]	GO:0005623|GO:0008152|GO:0098772|GO:0009987|GO:0016043|GO:0043229|GO:0019222|GO:0044237|GO:0009056|GO:0065009|GO:0050794|GO:0005622|GO:0043227|GO:0030234|GO:0043231|GO:0005737|GO:0051128|GO:0008047|GO:0006996|GO:0050790|GO:0043085|GO:0007033|GO:0048284|GO:0005773|GO:0005096|GO:0033043|GO:0006914|GO:0030695|GO:0043087|GO:0005776|GO:0044088|GO:0016236|GO:0051345|GO:0010506|GO:1901096|GO:0097352|GO:…	cell|metabolic process|molecular function regulator|cellular process|cellular component organization|intracellular organelle|regulation of metabolic process|cellular metabolic process|catabolic process|regulation of molecular function|regulation of cellular process|intracellular|membrane-bounded organelle|enzyme regulator activity|intracellular membrane-bounded organelle|cytoplasm|regulation of c…	-	-	-	-	X:53229544-53242028	2082	8.09161204262393	10.4106871495933	7.82283030971528	5.96849233855865	8.25056833947229	10.3064026604548	5.5988982431724	5.55710160362558	8.84345914152238	237	221	149	128	193	239	128	109	167
ENSOART00000009458	ENSOARG00000008687	ZNF341	zinc finger protein 341 [Source:HGNC Symbol;Acc:HGNC:15992]	GO:0097159|GO:0003676	organic cyclic compound binding|nucleic acid binding	-	-	-	-	13:62614960-62648251	2472	2.64549417694665	4.32461818364646	5.21783732644669	3.33815005927236	3.96052489609606	4.21308829558358	2.65251416462132	4.4656804084136	5.84262058463495	92	109	118	85	110	116	72	104	131
ENSOART00000009459	ENSOARG00000008680	COPA	coatomer protein complex subunit alpha [Source:HGNC Symbol;Acc:HGNC:2230]	GO:0005623|GO:0032991|GO:0016020|GO:0005576|GO:0005198|GO:0031090|GO:0043229|GO:0012505|GO:0051641|GO:0005622|GO:0043234|GO:0005615|GO:0043227|GO:0033036|GO:0030662|GO:0043231|GO:0051649|GO:0070062|GO:0008104|GO:0046907|GO:0005737|GO:0050878|GO:0006810|GO:0045184|GO:0030660|GO:0030117|GO:0005794|GO:0007586|GO:0031982|GO:1903561|GO:0097708|GO:0012506|GO:0031410|GO:0030663|GO:0030126|GO:0030120|GO:…	cell|macromolecular complex|membrane|extracellular region|structural molecule activity|organelle membrane|intracellular organelle|endomembrane system|cellular localization|intracellular|protein complex|extracellular space|membrane-bounded organelle|macromolecule localization|coated vesicle membrane|intracellular membrane-bounded organelle|establishment of localization in cell|extracellular exosom…	-	-	-	-	1:109632313-109681985	3675	65.9576289456811	63.1697936874525	68.2923422873245	74.7064641285805	62.314537899908	69.5780032915224	77.8366777270055	74.3739022092185	68.4312111470278	3410	2367	2296	2828	2573	2848	3141	2575	2281
ENSOART00000009450	ENSOARG00000008677	KAT6B	lysine acetyltransferase 6B [Source:HGNC Symbol;Acc:HGNC:17582]	GO:0005623|GO:0003824|GO:0032991|GO:0008152|GO:0009987|GO:0050896|GO:0016043|GO:0009058|GO:0043229|GO:0019222|GO:0044237|GO:0006807|GO:0050794|GO:0016740|GO:0005622|GO:0043227|GO:0071704|GO:0032993|GO:0051716|GO:0005515|GO:1902494|GO:0097159|GO:0000786|GO:0006139|GO:0010033|GO:0044249|GO:0006725|GO:0043231|GO:0003676|GO:0016746|GO:0008134|GO:0006325|GO:1990234|GO:0019538|GO:0022607|GO:0043169|GO:…	cell|catalytic activity|macromolecular complex|metabolic process|cellular process|response to stimulus|cellular component organization|biosynthetic process|intracellular organelle|regulation of metabolic process|cellular metabolic process|nitrogen compound metabolic process|regulation of cellular process|transferase activity|intracellular|membrane-bounded organelle|organic substance metabolic pro…	-	-	-	-	25:30519026-30687877	6451	9.31102578968072	11.311348612263	16.5548469135169	11.6630083088525	12.0998395842579	12.1778414203615	11.3078220712756	13.8707860306629	18.2870259245113	845	744	977	775	877	875	801	843	1070
ENSOART00000009451	ENSOARG00000008678	ZNF268	zinc finger protein 268 [Source:HGNC Symbol;Acc:HGNC:13061]	GO:0005623|GO:0008152|GO:0032502|GO:0009987|GO:0040011|GO:0009058|GO:0040012|GO:0043229|GO:0019222|GO:0044237|GO:0050793|GO:0006807|GO:0050794|GO:0048870|GO:0005622|GO:0043227|GO:0071704|GO:0008283|GO:0097159|GO:2000147|GO:0051270|GO:0008285|GO:0006139|GO:0045786|GO:0044249|GO:0042127|GO:2000145|GO:0060548|GO:0006725|GO:0043231|GO:0045597|GO:0045787|GO:0003676|GO:0016477|GO:0005737|GO:0008219|GO:…	cell|metabolic process|developmental process|cellular process|locomotion|biosynthetic process|regulation of locomotion|intracellular organelle|regulation of metabolic process|cellular metabolic process|regulation of developmental process|nitrogen compound metabolic process|regulation of cellular process|cell motility|intracellular|membrane-bounded organelle|organic substance metabolic process|cel…	-	-	-	-	17:43839968-43879312	7759	2.29951034813359	2.37640419384048	3.97284372281743	2.11454216198585	1.96154362617487	2.41841268647451	0	2.83181692152199	3.05504907483511	251	188	282	169	171	209	0	207	215
ENSOART00000009452	ENSOARG00000008682	HMGCS1	3-hydroxy-3-methylglutaryl-CoA synthase 1 [Source:HGNC Symbol;Acc:HGNC:5007]	GO:0003824|GO:0008152|GO:0009987|GO:0009058|GO:0044237|GO:0016740|GO:0071704|GO:0044249|GO:0016746|GO:0044255|GO:0006629|GO:0016125|GO:0006720|GO:0008610|GO:0008202|GO:0008299|GO:0046912|GO:0016126|GO:0004421|GO:0006694	catalytic activity|metabolic process|cellular process|biosynthetic process|cellular metabolic process|transferase activity|organic substance metabolic process|cellular biosynthetic process|transferase activity, transferring acyl groups|cellular lipid metabolic process|lipid metabolic process|sterol metabolic process|isoprenoid metabolic process|lipid biosynthetic process|steroid metabolic process…	K01641	hydroxymethylglutaryl-CoA synthase[2.3.3.10]	oas01100|oas00280|oas00650|oas00900|oas00072	Metabolic pathways - Ovis aries (sheep)|Valine, leucine and isoleucine degradation - Ovis aries (sheep)|Butanoate metabolism - Ovis aries (sheep)|Terpenoid backbone biosynthesis - Ovis aries (sheep)|Synthesis and degradation of ketone bodies - Ovis aries (sheep)	16:31409643-31430541	1701	90.5989180581101	122.005673054958	161.875605770588	109.808709738554	103.549605352867	98.9660707084859	93.6930350411648	131.293118877785	91.8441749183376	2168	2116	2519	1924	1979	1875	1750	2104	1417
ENSOART00000009453	ENSOARG00000008683	CTSL	cathepsin L [Source:HGNC Symbol;Acc:HGNC:2537]	GO:0005623|GO:0002376|GO:0003824|GO:0008152|GO:0005576|GO:0009987|GO:0050896|GO:0044877|GO:0043229|GO:0044237|GO:0006807|GO:0009056|GO:0097367|GO:0016787|GO:0005622|GO:0005615|GO:0043227|GO:0071704|GO:0006955|GO:0051716|GO:0005515|GO:0032403|GO:0010033|GO:0002250|GO:0043231|GO:0001968|GO:0070062|GO:0042393|GO:0005737|GO:0044236|GO:0019538|GO:0097655|GO:0009725|GO:0008233|GO:0031982|GO:1903561|GO:…	cell|immune system process|catalytic activity|metabolic process|extracellular region|cellular process|response to stimulus|macromolecular complex binding|intracellular organelle|cellular metabolic process|nitrogen compound metabolic process|catabolic process|carbohydrate derivative binding|hydrolase activity|intracellular|extracellular space|membrane-bounded organelle|organic substance metabolic …	K01365	cathepsin L[3.4.22.15]	oas05205|oas04145|oas04210|oas05418|oas04140|oas04142|oas05323|oas04612	Proteoglycans in cancer - Ovis aries (sheep)|Phagosome - Ovis aries (sheep)|Apoptosis - Ovis aries (sheep)|Fluid shear stress and atherosclerosis - Ovis aries (sheep)|Autophagy - animal - Ovis aries (sheep)|Lysosome - Ovis aries (sheep)|Rheumatoid arthritis - Ovis aries (sheep)|Antigen processing and presentation - Ovis aries (sheep)	2:31785406-31790389	1026	2.97909755922671	4.30164460957202	2.87651560122825	9.93521648187977	5.03136704218694	1.1375564864618	1.50896631626384	1.34491352806052	1.50443290730041	43	45	27	105	58	13	17	13	14
ENSOART00000009454	ENSOARG00000008686	-	-	-	-	-	-	-	-	14:50774730-50776669	1481	3.88773943198498	4.37073667176902	6.34743547761532	2.88425074986644	3.84619602930374	4.48606729450045	3.75102558525327	5.08863921804894	6.02998471695387	81	66	86	44	64	74	61	71	81
ENSOART00000009455	ENSOARG00000008685	SLC35C2	solute carrier family 35 member C2 [Source:HGNC Symbol;Acc:HGNC:17117]	GO:0005623|GO:0023052|GO:0016020|GO:0008152|GO:0009987|GO:0050896|GO:0009058|GO:0043229|GO:0012505|GO:0019222|GO:0023051|GO:0044237|GO:0006807|GO:0050794|GO:0031224|GO:0005622|GO:0043227|GO:0007165|GO:0071704|GO:0007154|GO:0051716|GO:0070085|GO:1901135|GO:0044249|GO:0006486|GO:0016021|GO:0043231|GO:0009967|GO:0005737|GO:0019538|GO:0009966|GO:0005794|GO:0007166|GO:0045747|GO:0034645|GO:0031981|GO:…	cell|signaling|membrane|metabolic process|cellular process|response to stimulus|biosynthetic process|intracellular organelle|endomembrane system|regulation of metabolic process|regulation of signaling|cellular metabolic process|nitrogen compound metabolic process|regulation of cellular process|intrinsic component of membrane|intracellular|membrane-bounded organelle|signal transduction|organic sub…	-	-	-	-	13:74625367-74632368	1158	5.77016068800094	9.31649591117653	9.7226476696366	7.8805166409936	6.91738669976828	10.2341952291294	6.92067262741519	9.25796876347876	7.80713368395089	94	110	103	94	90	132	88	101	82
ENSOART00000009456	ENSOARG00000008688	MEIOC	meiosis specific with coiled-coil domain [Source:HGNC Symbol;Acc:HGNC:26670]	GO:0000003|GO:0005623|GO:0022414|GO:0008152|GO:0032502|GO:0009987|GO:0050896|GO:0019953|GO:0016043|GO:0048856|GO:0043229|GO:0019222|GO:0044237|GO:0006807|GO:0006950|GO:0051641|GO:0003006|GO:0050794|GO:0005622|GO:0043227|GO:0048609|GO:0071704|GO:0051716|GO:0033554|GO:0048515|GO:0006139|GO:0045786|GO:0007276|GO:0051321|GO:0009994|GO:0007281|GO:0051445|GO:0006725|GO:0043231|GO:0051649|GO:0051446|GO:…	reproduction|cell|reproductive process|metabolic process|developmental process|cellular process|response to stimulus|sexual reproduction|cellular component organization|anatomical structure development|intracellular organelle|regulation of metabolic process|cellular metabolic process|nitrogen compound metabolic process|response to stress|cellular localization|developmental process involved in rep…	-	-	-	-	11:43831330-43845263	2892	0.147472345631485	0.0678399380448158	0.226769906176203	0.63780909602109	0.523190483319601	0.248347823072132	0.629815386977226	0.256920123378301	0	6	2	6	19	17	8	20	7	0
ENSOART00000009457	ENSOARG00000008684	NPEPPS	aminopeptidase puromycin sensitive [Source:HGNC Symbol;Acc:HGNC:7900]	GO:0005623|GO:0003824|GO:0008152|GO:0005576|GO:0009987|GO:0050896|GO:0016043|GO:1903829|GO:0006807|GO:0006950|GO:0051641|GO:0050794|GO:1904951|GO:0016787|GO:0005622|GO:0005615|GO:0043227|GO:0051050|GO:0071704|GO:0033036|GO:0051716|GO:0033554|GO:0032388|GO:0001666|GO:0051649|GO:0070062|GO:0051130|GO:0008104|GO:0046907|GO:0005737|GO:0060341|GO:0051222|GO:0019538|GO:0006810|GO:0045184|GO:0051128|GO:…	cell|catalytic activity|metabolic process|extracellular region|cellular process|response to stimulus|cellular component organization|positive regulation of cellular protein localization|nitrogen compound metabolic process|response to stress|cellular localization|regulation of cellular process|positive regulation of establishment of protein localization|hydrolase activity|intracellular|extracellul…	-	-	-	-	11:38382297-38491109	3700	35.8490721201995	31.437760015974	36.8697719983808	36.0775440585946	34.2302512077726	31.6420853592777	36.0832688531841	39.3885065425793	34.4164933420695	1866	1186	1248	1375	1423	1304	1466	1373	1155
ENSOART00000008328	ENSOARG00000007650	-	-	GO:0016020|GO:0031224|GO:0016021	membrane|intrinsic component of membrane|integral component of membrane	-	-	-	-	1:119324986-119325162	177	8.43377668245509	8.86577511377565	3.70518965345524	4.38785347771155	6.03427948152576	6.08713163173002	7.20323605556642	5.99687648757101	10.5893134661557	21	16	6	8	12	12	14	10	17
ENSOART00000008321	ENSOARG00000007636	GHRHR	growth hormone releasing hormone receptor [Source:NCBI gene;Acc:443511]	GO:0005623|GO:0023052|GO:0040007|GO:0016020|GO:0008152|GO:0032502|GO:0009987|GO:0050896|GO:0004871|GO:0005640|GO:0005886|GO:0033218|GO:0031090|GO:0048856|GO:0009058|GO:0043229|GO:0009986|GO:0012505|GO:0019222|GO:0023051|GO:0042175|GO:0044237|GO:0042562|GO:0048589|GO:0050793|GO:0006807|GO:0071944|GO:0038023|GO:0040008|GO:0050794|GO:0031224|GO:0005622|GO:0043227|GO:0051050|GO:0007165|GO:0042445|GO:…	cell|signaling|growth|membrane|metabolic process|developmental process|cellular process|response to stimulus|signal transducer activity|nuclear outer membrane|plasma membrane|amide binding|organelle membrane|anatomical structure development|biosynthetic process|intracellular organelle|cell surface|endomembrane system|regulation of metabolic process|regulation of signaling|nuclear outer membrane-e…	K04584	growth hormone releasing hormone receptor[-]	oas04080	Neuroactive ligand-receptor interaction - Ovis aries (sheep)	4:65350354-65364813	1278	0.278113836522769	0.0767183999752547	0.0855266782292095	1.4433050905266	0.278600306449387	0.0702661178582958	1.71020606583353	0.581387321447612	0	5	1	1	19	4	1	24	7	0
ENSOART00000008320	ENSOARG00000007643	-	-	-	-	-	-	-	-	4:118488964-118491867	501	1.70255498429643	3.52382294603572	1.52718894897906	0.968874832279122	0.355254575793839	0.537546613851099	0	0.847462785069915	0.220066746919051	12	18	7	5	2	3	0	4	1
ENSOART00000008323	ENSOARG00000007647	HELT	helt bHLH transcription factor [Source:HGNC Symbol;Acc:HGNC:33783]	GO:0005623|GO:0040007|GO:0007610|GO:0032991|GO:0008152|GO:0032502|GO:0009987|GO:0048856|GO:0009058|GO:0043229|GO:0019222|GO:0044237|GO:0048589|GO:0006807|GO:0050794|GO:0007631|GO:0005622|GO:0043234|GO:0043227|GO:0003700|GO:0071704|GO:0005515|GO:0097159|GO:0006139|GO:0044249|GO:0007275|GO:0006725|GO:0043231|GO:0003676|GO:0001967|GO:0000981|GO:0005667|GO:0048731|GO:0035264|GO:0009791|GO:0007568|GO:…	cell|growth|behavior|macromolecular complex|metabolic process|developmental process|cellular process|anatomical structure development|biosynthetic process|intracellular organelle|regulation of metabolic process|cellular metabolic process|developmental growth|nitrogen compound metabolic process|regulation of cellular process|feeding behavior|intracellular|protein complex|membrane-bounded organelle…	-	-	-	-	26:14115340-14117153	726	0	0	0	0	0.858101862263004	0.49464318479656	0.250896839900314	0	0	0	0	0	0	7	4	2	0	0
ENSOART00000008325	ENSOARG00000007648	CCDC148	coiled-coil domain containing 148 [Source:HGNC Symbol;Acc:HGNC:25191]	-	-	-	-	-	-	2:150183204-150417351	1851	0.537636152579947	1.21867463116944	0.47240667650753	0.786720082612382	0.336565074015635	0.388018316760997	1.37760430236116	1.03220143108597	0.536078315428417	14	23	8	15	7	8	28	18	9
ENSOART00000008324	ENSOARG00000007645	-	-	-	-	-	-	-	-	2:22693172-22728678	1641	13.1684200142596	19.1253766193034	17.1857265538866	15.9731503427662	16.5424030276682	20.8999089668446	16.0384738651185	19.1462200030224	18.5433184791217	304	320	258	270	305	382	289	296	276
ENSOART00000008327	ENSOARG00000007644	DDX4	DEAD-box helicase 4 [Source:HGNC Symbol;Acc:HGNC:18700]	GO:0005623|GO:0003824|GO:0009987|GO:0040011|GO:0036094|GO:0097367|GO:0016787|GO:0048870|GO:0005622|GO:0097159|GO:0097722|GO:0000166|GO:0003676|GO:0005737|GO:0016817|GO:0016818|GO:0030317|GO:0017076|GO:0032555|GO:0032559|GO:0016462|GO:0005524|GO:0017111|GO:0004386	cell|catalytic activity|cellular process|locomotion|small molecule binding|carbohydrate derivative binding|hydrolase activity|cell motility|intracellular|organic cyclic compound binding|sperm motility|nucleotide binding|nucleic acid binding|cytoplasm|hydrolase activity, acting on acid anhydrides|hydrolase activity, acting on acid anhydrides, in phosphorus-containing anhydrides|flagellated sperm m…	-	-	-	-	16:23418968-23490335	2199	0.193947259466237	0.0892192363918178	0.248529092262232	0.132443735599411	0.404728885429948	0.285816847672128	0.0828336088074705	0.0965390757890012	0.952621811697338	6	2	5	3	10	7	2	2	19
ENSOART00000008326	ENSOARG00000007640	PLEKHA6	pleckstrin homology domain containing A6 [Source:HGNC Symbol;Acc:HGNC:17053]	-	-	-	-	-	-	12:4384336-4428226	3700	8.43394403907532	23.2204683216154	14.9192487857594	9.94429415011826	10.8247521310707	14.6563101632588	7.11327989531336	11.9341687610374	13.6175930888825	439	876	505	379	450	604	289	416	457
ENSOART00000006439	ENSOARG00000005919	NDUFAF6	NADH:ubiquinone oxidoreductase complex assembly factor 6 [Source:HGNC Symbol;Acc:HGNC:28625]	GO:0005623|GO:0003824|GO:0016020|GO:0008152|GO:0009987|GO:0016043|GO:0031090|GO:0009058|GO:0043229|GO:0016740|GO:0005622|GO:0043227|GO:0031966|GO:0043231|GO:0005737|GO:0022607|GO:0006996|GO:0005740|GO:0006461|GO:0005743|GO:0007005|GO:0005739|GO:0032981|GO:0043623|GO:0033108	cell|catalytic activity|membrane|metabolic process|cellular process|cellular component organization|organelle membrane|biosynthetic process|intracellular organelle|transferase activity|intracellular|membrane-bounded organelle|mitochondrial membrane|intracellular membrane-bounded organelle|cytoplasm|cellular component assembly|organelle organization|mitochondrial envelope|protein complex assembly|…	-	-	-	-	9:81883016-81926044	981	4.9997574430553	4.09908464654284	6.46273582131619	8.8075759218132	5.53435214305945	5.21664863766947	6.7768507317306	7.79043771229408	8.42903845521919	69	41	58	89	61	57	73	72	75
ENSOART00000006438	ENSOARG00000005921	KCTD4	potassium channel tetramerization domain containing 4 [Source:HGNC Symbol;Acc:HGNC:23227]	GO:0009987|GO:0016043|GO:0022607|GO:0006461|GO:0051259|GO:0051260	cellular process|cellular component organization|cellular component assembly|protein complex assembly|protein oligomerization|protein homooligomerization	-	-	-	-	10:15704414-15705193	780	5.74137439496282	6.03554690437804	7.84786878353502	9.83258897096804	8.90034144884821	10.0141007926474	19.2647842075766	15.5136014203827	7.77412553902709	63	48	56	79	78	87	165	114	55
ENSOART00000006437	ENSOARG00000005915	-	-	GO:0003824|GO:0008152	catalytic activity|metabolic process	-	-	-	-	1:27132117-27139474	609	2.91803616595704	5.31450000894081	3.41031239514737	2.55057492793085	2.33831289519784	3.09596765478443	2.54219940966617	2.4401083639082	3.07768223893195	25	33	19	16	16	21	17	14	17
ENSOART00000006436	ENSOARG00000005912	-	transmembrane emp24 domain-containing protein 9 [Source:NCBI gene;Acc:101102809]	GO:0005623|GO:0016020|GO:0043229|GO:0012505|GO:0042175|GO:0031224|GO:0005622|GO:0043227|GO:0005789|GO:0016021|GO:0043231|GO:0005737|GO:0005783	cell|membrane|intracellular organelle|endomembrane system|nuclear outer membrane-endoplasmic reticulum membrane network|intrinsic component of membrane|intracellular|membrane-bounded organelle|endoplasmic reticulum membrane|integral component of membrane|intracellular membrane-bounded organelle|cytoplasm|endoplasmic reticulum	-	-	-	-	5:36586234-36589395	708	105.119045255743	98.770017645606	75.0343788964194	85.5632720523414	87.3692302526999	86.1045386523102	86.8248660244094	64.0169721298988	82.0659801587613	1047	713	486	624	695	679	675	427	527
ENSOART00000006435	ENSOARG00000005911	INSC	INSC, spindle orientation adaptor protein [Source:HGNC Symbol;Acc:HGNC:33116]	GO:0005623|GO:0032991|GO:0016020|GO:0005886|GO:0071944|GO:0005622|GO:0043234|GO:0060090|GO:0005515|GO:0005737|GO:0019904|GO:0031647|GO:0005938|GO:0030674|GO:0099568	cell|macromolecular complex|membrane|plasma membrane|cell periphery|intracellular|protein complex|binding, bridging|protein binding|cytoplasm|protein domain specific binding|regulation of protein stability|cell cortex|protein binding, bridging|cytoplasmic region	-	-	-	-	15:36936849-37000817	1554	0.731884806768631	1.13605874901152	0.773780881872144	0.249887408479712	0.859127628885183	0.924410071414747	0.234428707551644	0.409825149922806	0.425688958326041	16	18	11	4	15	16	4	6	6
ENSOART00000006434	ENSOARG00000005912	-	transmembrane emp24 domain-containing protein 9 [Source:NCBI gene;Acc:101102809]	GO:0005623|GO:0016020|GO:0043229|GO:0012505|GO:0042175|GO:0031224|GO:0005622|GO:0043227|GO:0005789|GO:0016021|GO:0043231|GO:0005737|GO:0005783	cell|membrane|intracellular organelle|endomembrane system|nuclear outer membrane-endoplasmic reticulum membrane network|intrinsic component of membrane|intracellular|membrane-bounded organelle|endoplasmic reticulum membrane|integral component of membrane|intracellular membrane-bounded organelle|cytoplasm|endoplasmic reticulum	-	-	-	-	5:36586234-36589395	717	1.09054324496842	0.410375475584356	0.304890083059776	0.270798488687219	0.124176184916042	4.0070662509861	5.08056797731958	6.66180212322219	0.307540976865954	11	3	2	2	1	32	40	45	2
ENSOART00000006431	ENSOARG00000005906	MAN1C1	mannosidase alpha class 1C member 1 [Source:HGNC Symbol;Acc:HGNC:19080]	GO:0003824|GO:0016020|GO:0008152|GO:0005576|GO:0031224|GO:0016787|GO:0005615|GO:0043227|GO:0016798|GO:0016021|GO:0070062|GO:0043169|GO:0031982|GO:1903561|GO:0004553|GO:0046872|GO:0015923|GO:0005509|GO:0004559|GO:0004571	catalytic activity|membrane|metabolic process|extracellular region|intrinsic component of membrane|hydrolase activity|extracellular space|membrane-bounded organelle|hydrolase activity, acting on glycosyl bonds|integral component of membrane|extracellular exosome|cation binding|vesicle|extracellular vesicle|hydrolase activity, hydrolyzing O-glycosyl compounds|metal ion binding|mannosidase activity…	K01230	mannosyl-oligosaccharide alpha-1,2-mannosidase[3.2.1.113]	oas01100|oas04141|oas00510	Metabolic pathways - Ovis aries (sheep)|Protein processing in endoplasmic reticulum - Ovis aries (sheep)|N-Glycan biosynthesis - Ovis aries (sheep)	2:240180885-240329934	2403	6.95156687131199	18.7746719046485	14.6018968112388	5.00960300295532	11.4078652665256	19.3164165567177	8.52710780784349	9.76200311598386	18.3523802030842	235	460	321	124	308	517	225	221	400
ENSOART00000002549	ENSOARG00000002352	SUDS3	SDS3 homolog, SIN3A corepressor complex component [Source:HGNC Symbol;Acc:HGNC:29545]	GO:0005623|GO:0003824|GO:0008152|GO:0032502|GO:0009987|GO:0016043|GO:0048856|GO:0009058|GO:0043229|GO:0019222|GO:0044237|GO:0006807|GO:0050794|GO:0016787|GO:0005622|GO:0043227|GO:0071704|GO:0005515|GO:0006139|GO:0044249|GO:0019213|GO:0007275|GO:0006725|GO:0043231|GO:0005737|GO:0048513|GO:0006325|GO:0008219|GO:0019538|GO:0030901|GO:0048857|GO:0019899|GO:0016810|GO:0048731|GO:0010942|GO:0010941|GO:…	cell|catalytic activity|metabolic process|developmental process|cellular process|cellular component organization|anatomical structure development|biosynthetic process|intracellular organelle|regulation of metabolic process|cellular metabolic process|nitrogen compound metabolic process|regulation of cellular process|hydrolase activity|intracellular|membrane-bounded organelle|organic substance meta…	-	-	-	-	17:56423935-56454946	846	19.9133998495781	24.5773449975888	29.3300944313949	22.0326259731899	22.7243308447478	23.8782473821917	23.1441719762978	28.104642587706	35.8384541182415	237	212	227	192	216	225	215	224	275
ENSOART00000002547	ENSOARG00000002351	NGB	neuroglobin [Source:HGNC Symbol;Acc:HGNC:14077]	GO:0005215|GO:0097159|GO:0005344|GO:0006810|GO:0043169|GO:0020037|GO:0046872|GO:0015671	transporter activity|organic cyclic compound binding|oxygen transporter activity|transport|cation binding|heme binding|metal ion binding|oxygen transport	-	-	-	-	7:85426613-85430447	456	0.311808051081077	0.215013410456964	0.719099307742958	0.212897496040281	0	0.590593977060089	0.59918126897246	0	0	2	1	3	1	0	3	3	0	0
ENSOART00000002546	ENSOARG00000002354	ZMAT4	zinc finger matrin-type 4 [Source:HGNC Symbol;Acc:HGNC:25844]	GO:0097159|GO:0003676|GO:0043169|GO:0046872|GO:0046914|GO:0008270	organic cyclic compound binding|nucleic acid binding|cation binding|metal ion binding|transition metal ion binding|zinc ion binding	-	-	-	-	26:34117639-34451523	2004	0	0.0979007489149738	0.218169849854151	0.0968874832279122	0.133241949629498	0.0896208569090839	0.545320197638537	0.317798544401218	0.330100120378576	0	2	4	2	3	2	12	6	6
ENSOART00000002545	ENSOARG00000002353	LRRC4	leucine rich repeat containing 4 [Source:HGNC Symbol;Acc:HGNC:15586]	GO:0005623|GO:0016020|GO:0009987|GO:0045202|GO:0005886|GO:0016043|GO:0060076|GO:0071944|GO:0097060|GO:0051641|GO:0050794|GO:0031224|GO:0042995|GO:0098794|GO:0033036|GO:0036477|GO:0050808|GO:0016021|GO:0050803|GO:0008104|GO:0043005|GO:0043197|GO:0051128|GO:0061024|GO:0045211|GO:0006996|GO:0034613|GO:0030425|GO:0001941|GO:0044309|GO:0050807|GO:0072657|GO:0097119|GO:0097106	cell|membrane|cellular process|synapse|plasma membrane|cellular component organization|excitatory synapse|cell periphery|synaptic membrane|cellular localization|regulation of cellular process|intrinsic component of membrane|cell projection|postsynapse|macromolecule localization|somatodendritic compartment|synapse organization|integral component of membrane|regulation of synapse structure or activ…	K16351	netrin-G2 ligand[-]	oas04360|oas04514	Axon guidance - Ovis aries (sheep)|Cell adhesion molecules (CAMs) - Ovis aries (sheep)	4:92116748-92306781	2334	0.426377257251706	0.420207267845041	0.655683279674422	0.790293018720219	0.686418681381787	0.615481255774857	0.507239601093163	0.682163970629864	0.472379778091022	14	10	14	19	18	16	13	15	10
ENSOART00000002544	ENSOARG00000002346	PPP1R16A	protein phosphatase 1 regulatory subunit 16A [Source:HGNC Symbol;Acc:HGNC:14941]	-	-	-	-	-	-	JH924073.1:5937-10278	1557	8.90253225270815	18.5194200860555	10.8817927254263	6.98336603581838	9.83209069581162	10.5524140538258	6.84339114906944	8.04443671369205	6.93944498992822	195	294	155	112	172	183	117	118	98
ENSOART00000002542	ENSOARG00000002350	PLAC8L1	PLAC8 like 1 [Source:HGNC Symbol;Acc:HGNC:31746]	-	-	-	-	-	-	5:54780312-54802859	537	1.05898416174903	0.730512720972735	1.22126362879251	1.0847067954678	0.663037600823681	1.00318649796668	1.01760394283591	0.988312046834328	1.84782302021974	8	4	6	6	4	6	6	5	9
ENSOART00000002541	ENSOARG00000002347	HRASLS5	HRAS like suppressor family member 5 [Source:HGNC Symbol;Acc:HGNC:24978]	GO:0003824|GO:0008152|GO:0009987|GO:0044237|GO:0006807|GO:0016740|GO:0071704|GO:0016746|GO:0044255|GO:0019637|GO:0006629|GO:0006644|GO:0070292|GO:0046486|GO:0016747|GO:0006796|GO:0006650|GO:0016410	catalytic activity|metabolic process|cellular process|cellular metabolic process|nitrogen compound metabolic process|transferase activity|organic substance metabolic process|transferase activity, transferring acyl groups|cellular lipid metabolic process|organophosphate metabolic process|lipid metabolic process|phospholipid metabolic process|N-acylphosphatidylethanolamine metabolic process|glycero…	-	-	-	-	21:41152231-41170047	927	0.230037768913838	0	0.117910566102405	0	0.096045657588783	0	0	0	0	3	0	1	0	1	0	0	0	0
ENSOART00000002540	ENSOARG00000002340	-	-	GO:0043169|GO:0046872|GO:0046914|GO:0008270	cation binding|metal ion binding|transition metal ion binding|zinc ion binding	-	-	-	-	6:13164302-13190125	3150	1.28628000143008	0.996344250881454	1.38805291645821	1.54097235229156	1.2997464202383	1.19710749318331	1.61901305629874	1.75223019655884	1.5750106407545	57	32	40	50	46	42	56	52	45
ENSOART00000005018	ENSOARG00000004613	-	-	-	-	-	-	-	-	14:44577322-44578735	279	1.27394079955591	2.10924169171314	7.83578259290924	0	0	0	0.326435673418688	0	0.790347241623258	5	6	20	0	0	0	1	0	2
ENSOART00000005014	ENSOARG00000004608	-	-	GO:0023052|GO:0016020|GO:0009987|GO:0050896|GO:0004871|GO:0038023|GO:0050794|GO:0031224|GO:0007165|GO:0007154|GO:0004872|GO:0051716|GO:0004888|GO:0016021|GO:0007186|GO:0043169|GO:0007166|GO:0004930|GO:0046872|GO:0005509	signaling|membrane|cellular process|response to stimulus|signal transducer activity|signaling receptor activity|regulation of cellular process|intrinsic component of membrane|signal transduction|cell communication|receptor activity|cellular response to stimulus|transmembrane signaling receptor activity|integral component of membrane|G-protein coupled receptor signaling pathway|cation binding|cell…	-	-	-	-	5:15078925-15119184	2820	0.100817571728115	0.834685410447875	0.465162618867462	0.0688519561662184	0.126259287816424	0	0.258340235649778	1.09155911385468	0.195484823061072	4	24	12	2	4	0	8	29	5
ENSOART00000005015	ENSOARG00000004601	JMJD1C	jumonji domain containing 1C [Source:HGNC Symbol;Acc:HGNC:12313]	-	-	K11449	jumonji domain-containing protein 1C [EC:1.14.11.-][-]	oas05202	Transcriptional misregulation in cancer - Ovis aries (sheep)	25:19181156-19368508	7449	37.1878005489478	27.1625038212175	53.0038408559928	45.4454149983077	42.0941297830694	32.3258674673298	43.9882668333236	46.6959343430495	48.7689773866007	3897	2063	3612	3487	3523	2682	3598	3277	3295
ENSOART00000005016	ENSOARG00000004610	SLC1A6	solute carrier family 1 member 6 [Source:HGNC Symbol;Acc:HGNC:10944]	GO:0005623|GO:0005215|GO:0016020|GO:0022857|GO:0043229|GO:0012505|GO:0031224|GO:0005622|GO:0043227|GO:0016021|GO:0043231|GO:0005737|GO:0006810|GO:0005794|GO:0042391|GO:0005856|GO:0015291|GO:0006811|GO:0055085|GO:0071702|GO:0015075|GO:0045111|GO:0006820|GO:0006865|GO:1903825|GO:0034220|GO:0008509|GO:0015711|GO:0015293|GO:1905039|GO:0003333|GO:0008514|GO:0015807|GO:0015171|GO:0098656|GO:0006835|GO:…	cell|transporter activity|membrane|transmembrane transporter activity|intracellular organelle|endomembrane system|intrinsic component of membrane|intracellular|membrane-bounded organelle|integral component of membrane|intracellular membrane-bounded organelle|cytoplasm|transport|Golgi apparatus|regulation of membrane potential|cytoskeleton|secondary active transmembrane transporter activity|ion tr…	K05617	solute carrier family 1 (high affinity aspartate/glutamate transporter), member 6[-]	oas04724	Glutamatergic synapse - Ovis aries (sheep)	5:7967407-7993513	3620	0.0981849400762704	0.0541969891783446	0.1509711253825	0.0804540813765481	0.221284696456504	0.0992019204868239	0.0503179850186817	0	0	5	2	5	3	9	4	2	0	0
ENSOART00000005017	ENSOARG00000004615	-	-	GO:0036094|GO:0097367|GO:0097159|GO:0000166|GO:0017076|GO:0032555|GO:0032559|GO:0005524	small molecule binding|carbohydrate derivative binding|organic cyclic compound binding|nucleotide binding|purine nucleotide binding|purine ribonucleotide binding|adenyl ribonucleotide binding|ATP binding	-	-	-	-	26:40894004-40923033	378	2.63271036620498	2.33523187296812	4.3377456866059	4.62291705687467	4.70921625613175	4.27524869284396	3.61388448338378	6.7393469098417	3.79178498064492	14	9	15	18	20	18	15	24	13
ENSOART00000005010	ENSOARG00000004593	-	hexosaminidase subunit beta [Source:NCBI gene;Acc:101111906]	GO:0003824|GO:0008152|GO:0016787|GO:0071704|GO:0005975|GO:0016798|GO:0004553|GO:0015929|GO:0004563	catalytic activity|metabolic process|hydrolase activity|organic substance metabolic process|carbohydrate metabolic process|hydrolase activity, acting on glycosyl bonds|hydrolase activity, hydrolyzing O-glycosyl compounds|hexosaminidase activity|beta-N-acetylhexosaminidase activity	K12373	hexosaminidase[3.2.1.52]	oas01100|oas04142|oas00520|oas00511|oas00531|oas00603|oas00604	Metabolic pathways - Ovis aries (sheep)|Lysosome - Ovis aries (sheep)|Amino sugar and nucleotide sugar metabolism - Ovis aries (sheep)|Other glycan degradation - Ovis aries (sheep)|Glycosaminoglycan degradation - Ovis aries (sheep)|Glycosphingolipid biosynthesis - globo and isoglobo series - Ovis aries (sheep)|Glycosphingolipid biosynthesis - ganglio series - Ovis aries (sheep)	16:6839129-6872283	3560	9.94367866013027	7.90680127158202	12.5582910587947	10.6626020937556	9.00035086703084	8.29728349809006	14.6069500997562	10.0182155363589	8.85730301555895	498	287	409	391	360	329	571	336	286
ENSOART00000005011	ENSOARG00000004607	-	-	-	-	-	-	-	-	14:44564140-44566700	847	0.755295201120877	0.347389865400216	0.903331361792807	0.687706669617719	0.315250138202497	0.95398111327923	0.215054434200269	0.501273737095664	0.650846754465434	9	3	7	6	3	9	2	4	5
ENSOART00000005012	ENSOARG00000004609	CALML5	calmodulin like 5 [Source:HGNC Symbol;Acc:HGNC:18180]	GO:0005576|GO:0005615|GO:0043227|GO:0070062|GO:0043169|GO:0031982|GO:1903561|GO:0046872|GO:0005509	extracellular region|extracellular space|membrane-bounded organelle|extracellular exosome|cation binding|vesicle|extracellular vesicle|metal ion binding|calcium ion binding	K02183	calmodulin[-]	oas04740|oas05200|oas04014|oas05152|oas04024|oas05167|oas04015|oas05034|oas05010|oas04020|oas04218|oas04022|oas05418|oas04261|oas04910|oas04921|oas04114|oas04371|oas04728|oas04270|oas04722|oas04922|oas04750|oas04915|oas04070|oas04970|oas04925|oas04912|oas05133|oas04713|oas04971|oas05214|oas04924|oas05031|oas04720|oas04744	Olfactory transduction - Ovis aries (sheep)|Pathways in cancer - Ovis aries (sheep)|Ras signaling pathway - Ovis aries (sheep)|Tuberculosis - Ovis aries (sheep)|cAMP signaling pathway - Ovis aries (sheep)|Kaposi's sarcoma-associated herpesvirus infection - Ovis aries (sheep)|Rap1 signaling pathway - Ovis aries (sheep)|Alcoholism - Ovis aries (sheep)|Alzheimer's disease - Ovis aries (sheep)|Calciu…	13:42268085-42268534	450	370.739229654652	365.065541822793	237.080031876268	361.790098869492	369.858878859251	374.889771616215	362.254899562884	345.089996560542	230.793967074469	2347	1675	976	1677	1870	1879	1790	1463	942
ENSOART00000005013	ENSOARG00000004598	KIF9	kinesin family member 9 [Source:HGNC Symbol;Acc:HGNC:16666]	GO:0005623|GO:0003824|GO:0032991|GO:0009987|GO:0016043|GO:0043229|GO:0050794|GO:0036094|GO:0097367|GO:0016787|GO:0005622|GO:0043234|GO:0043227|GO:0005515|GO:0097159|GO:0007017|GO:0002102|GO:1902115|GO:0000166|GO:0016817|GO:0043254|GO:0022607|GO:0008092|GO:0051128|GO:0007018|GO:0046983|GO:0006996|GO:0099512|GO:0031982|GO:0022617|GO:0006461|GO:0016818|GO:0005856|GO:0030198|GO:0071801|GO:0015631|GO:…	cell|catalytic activity|macromolecular complex|cellular process|cellular component organization|intracellular organelle|regulation of cellular process|small molecule binding|carbohydrate derivative binding|hydrolase activity|intracellular|protein complex|membrane-bounded organelle|protein binding|organic cyclic compound binding|microtubule-based process|podosome|regulation of organelle assembly|n…	-	-	-	-	19:52287617-52321083	2370	1.31969536986051	1.65529749054907	1.429805415127	1.06502646120404	1.35194780506046	1.06070299893056	1.11435490149972	0.895735981687822	1.48865404498153	44	40	31	26	36	28	29	20	32
ENSOART00000026120	ENSOARG00000024218	SNORD86	-	-	-	-	-	-	-	11:35268576-35268662	87	4.90218417892247	7.89108674892347	11.3072167010617	4.46350612387899	2.04577635026107	5.15989713546212	5.23422717723068	4.88021672781641	6.33640460956578	6	7	9	4	2	5	5	4	5
ENSOART00000026129	ENSOARG00000024227	uc_338	-	-	-	-	-	-	-	5:20583645-20583814	170	2.09076166515352	2.88489598129171	4.50071566728534	2.28426489869101	3.141374906559	3.16888911416533	1.60721563912613	4.37066468711793	3.24274824136602	5	5	7	4	6	6	3	7	5
ENSOART00000004057	ENSOARG00000003712	SPG11	SPG11, spatacsin vesicle trafficking associated [Source:HGNC Symbol;Acc:HGNC:11226]	GO:0005623|GO:0023052|GO:0040007|GO:0007610|GO:0016020|GO:0005576|GO:0032502|GO:0009987|GO:0045202|GO:0005886|GO:0016043|GO:0016049|GO:0031090|GO:0048856|GO:0043229|GO:0048589|GO:0071944|GO:0051641|GO:0042995|GO:0005622|GO:0005615|GO:0043227|GO:0007154|GO:0009653|GO:0007626|GO:0007017|GO:0030030|GO:0036477|GO:0007275|GO:0043231|GO:0051649|GO:0070062|GO:0051640|GO:0048588|GO:0046907|GO:0005774|GO:…	cell|signaling|growth|behavior|membrane|extracellular region|developmental process|cellular process|synapse|plasma membrane|cellular component organization|cell growth|organelle membrane|anatomical structure development|intracellular organelle|developmental growth|cell periphery|cellular localization|cell projection|intracellular|extracellular space|membrane-bounded organelle|cell communication|a…	-	-	-	-	7:99791626-99870300	7356	20.5442177897728	31.292477470784	30.7897129892838	26.3291713699131	27.0906347291691	28.8776889489367	27.6081177756245	33.1739975719468	27.368133785476	2126	2347	2072	1995	2239	2366	2230	2299	1826
ENSOART00000004056	ENSOARG00000003731	PSME3	proteasome activator subunit 3 [Source:HGNC Symbol;Acc:HGNC:9570]	GO:0005623|GO:0023052|GO:0032991|GO:0016020|GO:0008152|GO:0098772|GO:0009987|GO:0050896|GO:0043229|GO:0019222|GO:0023051|GO:0044237|GO:0006807|GO:0009056|GO:0065009|GO:0050794|GO:0023057|GO:0005622|GO:0043234|GO:0043227|GO:0007165|GO:0071704|GO:0007154|GO:0030234|GO:0051716|GO:0005515|GO:1902494|GO:0009968|GO:0060548|GO:0043231|GO:0002039|GO:0022624|GO:0005737|GO:0097371|GO:0008219|GO:0019538|GO:…	cell|signaling|macromolecular complex|membrane|metabolic process|molecular function regulator|cellular process|response to stimulus|intracellular organelle|regulation of metabolic process|regulation of signaling|cellular metabolic process|nitrogen compound metabolic process|catabolic process|regulation of molecular function|regulation of cellular process|negative regulation of signaling|intracell…	K06698	proteasome activator subunit 3 (PA28 gamma)[-]	oas05160|oas04612	Hepatitis C - Ovis aries (sheep)|Antigen processing and presentation - Ovis aries (sheep)	11:42345816-42350530	765	41.72085217089	58.205304777624	50.5823289057891	71.9544639163121	55.2636157376594	47.4142556505221	63.5701983974451	62.1608565469261	44.2448640257846	449	454	354	567	475	404	534	448	307
ENSOART00000004055	ENSOARG00000003734	SLC50A1	solute carrier family 50 member 1 [Source:HGNC Symbol;Acc:HGNC:30657]	GO:0005623|GO:0005215|GO:0016020|GO:0008152|GO:0005886|GO:0022857|GO:0043229|GO:0012505|GO:0019222|GO:0071944|GO:0031224|GO:0005622|GO:0043227|GO:0071704|GO:0016021|GO:0043231|GO:0005737|GO:0006810|GO:0005794|GO:0042947|GO:0008643|GO:0010628|GO:0071702|GO:0010468|GO:0010467|GO:0045815|GO:0040029|GO:0042946	cell|transporter activity|membrane|metabolic process|plasma membrane|transmembrane transporter activity|intracellular organelle|endomembrane system|regulation of metabolic process|cell periphery|intrinsic component of membrane|intracellular|membrane-bounded organelle|organic substance metabolic process|integral component of membrane|intracellular membrane-bounded organelle|cytoplasm|transport|Gol…	-	-	-	-	1:103920511-103926095	4200	4.51886899544928	3.36266184672491	3.77379055374274	3.18981276924352	3.03036118430601	3.63404183968975	3.77288730936332	3.48763862852825	2.86131040275932	267	144	145	138	143	170	174	138	109
ENSOART00000004054	ENSOARG00000003733	TMEM154	Ovis aries transmembrane protein 154 (TMEM154), mRNA. [Source:RefSeq mRNA;Acc:NM_001306112]	GO:0016020|GO:0031224|GO:0016021	membrane|intrinsic component of membrane|integral component of membrane	-	-	-	-	17:4857166-4869723	555	1.02463872947608	1.59048224861612	4.92378165280419	1.92413304529378	3.36762515802831	2.75015017946202	1.47674777912826	2.10376910293707	4.96637118047047	8	9	25	11	21	17	9	11	25
ENSOART00000004053	ENSOARG00000003735	-	zinc finger protein 211-like [Source:NCBI gene;Acc:105601916]	GO:0005623|GO:0008152|GO:0009987|GO:0009058|GO:0019222|GO:0044237|GO:0006807|GO:0050794|GO:0005622|GO:0071704|GO:0097159|GO:0006139|GO:0044249|GO:0006725|GO:0003676|GO:0043169|GO:0046483|GO:0034645|GO:0051252|GO:0016070|GO:0010468|GO:0010467|GO:0046872|GO:2001141|GO:0006351|GO:0006355|GO:1903506	cell|metabolic process|cellular process|biosynthetic process|regulation of metabolic process|cellular metabolic process|nitrogen compound metabolic process|regulation of cellular process|intracellular|organic substance metabolic process|organic cyclic compound binding|nucleobase-containing compound metabolic process|cellular biosynthetic process|cellular aromatic compound metabolic process|nuclei…	-	-	-	-	14:62013073-62019564	1617	2.76949414228262	2.24416563797608	3.65042143574735	2.7617426573537	3.79790706798334	4.33084515480363	2.42176493406901	3.4134354478419	6.8865035064549	63	37	54	46	69	78	43	52	101
ENSOART00000004052	ENSOARG00000003733	TMEM154	Ovis aries transmembrane protein 154 (TMEM154), mRNA. [Source:RefSeq mRNA;Acc:NM_001306112]	GO:0016020|GO:0031224|GO:0016021	membrane|intrinsic component of membrane|integral component of membrane	-	-	-	-	17:4832841-4882002	576	16.0431416812765	14.4731639271219	29.0353213262759	9.43845565778578	10.6618328627241	10.1316730211939	12.1742930197274	25.9835353842165	18.7581872383997	130	85	153	56	69	65	77	141	98
ENSOART00000004051	ENSOARG00000003732	-	-	GO:0016020|GO:0031224|GO:0016021	membrane|intrinsic component of membrane|integral component of membrane	-	-	-	-	1:22444866-22469125	1056	12.1837861733344	11.0522915843981	16.9761369075419	10.0206980522596	9.60831688266562	8.41706526238749	3.2770986117145	12.3635525874702	10.7537718279834	181	119	164	109	114	99	38	123	103
ENSOART00000004050	ENSOARG00000003729	JAKMIP2	janus kinase and microtubule interacting protein 2 [Source:HGNC Symbol;Acc:HGNC:29067]	GO:0005623|GO:0043229|GO:0012505|GO:0005622|GO:0043227|GO:0005515|GO:0043231|GO:0005737|GO:0008092|GO:0019899|GO:0005794|GO:0019900|GO:0015631|GO:0008017	cell|intracellular organelle|endomembrane system|intracellular|membrane-bounded organelle|protein binding|intracellular membrane-bounded organelle|cytoplasm|cytoskeletal protein binding|enzyme binding|Golgi apparatus|kinase binding|tubulin binding|microtubule binding	-	-	-	-	5:56281739-56342728	2630	0.108100970446116	0.111878028895051	0.124680336247448	0.369130259294175	0.37225594815409	0.0341445241912175	0.138517951154089	0.322873654235762	0	4	3	3	10	11	1	4	8	0
ENSOART00000004059	ENSOARG00000003738	TXNL4B	thioredoxin like 4B [Source:HGNC Symbol;Acc:HGNC:26041]	GO:0005623|GO:0032991|GO:0008152|GO:0009987|GO:0043229|GO:0044237|GO:0006807|GO:1990904|GO:0005622|GO:0043227|GO:0071704|GO:0006139|GO:0006725|GO:0043231|GO:0030529|GO:0005737|GO:0046483|GO:0016070|GO:0005829|GO:0031981|GO:0005654|GO:0010467|GO:0005681|GO:0005634|GO:0006396|GO:0016071|GO:0008380|GO:0006397|GO:0000398|GO:0000375	cell|macromolecular complex|metabolic process|cellular process|intracellular organelle|cellular metabolic process|nitrogen compound metabolic process|ribonucleoprotein complex|intracellular|membrane-bounded organelle|organic substance metabolic process|nucleobase-containing compound metabolic process|cellular aromatic compound metabolic process|intracellular membrane-bounded organelle|intracellul…	-	-	-	-	14:38333687-38336396	450	3.94907561126186	2.83333995365402	8.74478735052364	4.74619484505799	4.15340436156825	3.59120890198892	6.47610616712393	7.78394568086717	3.67511467354815	25	13	36	22	21	18	32	33	15
ENSOART00000004058	ENSOARG00000003730	STK10	serine/threonine kinase 10 [Source:HGNC Symbol;Acc:HGNC:11388]	GO:0005623|GO:0002376|GO:0003824|GO:0016020|GO:0008152|GO:0005576|GO:0009987|GO:0040011|GO:0005886|GO:0040012|GO:0050900|GO:0044237|GO:0006807|GO:0071944|GO:0050794|GO:0016740|GO:0036094|GO:0097367|GO:0048870|GO:0002682|GO:0007155|GO:0005615|GO:0043227|GO:0071704|GO:0005515|GO:0097159|GO:0072676|GO:0051270|GO:2000145|GO:0000166|GO:0098609|GO:0070062|GO:0016772|GO:0016477|GO:0002685|GO:0019538|GO:…	cell|immune system process|catalytic activity|membrane|metabolic process|extracellular region|cellular process|locomotion|plasma membrane|regulation of locomotion|leukocyte migration|cellular metabolic process|nitrogen compound metabolic process|cell periphery|regulation of cellular process|transferase activity|small molecule binding|carbohydrate derivative binding|cell motility|regulation of imm…	K08837	serine/threonine kinase 10[2.7.11.1]	oas04914	Progesterone-mediated oocyte maturation - Ovis aries (sheep)	16:3879954-4008300	2973	1.12375480603853	1.28658221911635	0.66181538979745	0.97962924515003	0.62866867228581	1.11738229153792	1.10274639361012	0.642652152351202	1.00129259521493	47	39	18	30	21	37	36	18	27
ENSOART00000000998	ENSOARG00000000932	ZNF862	zinc finger protein 862 [Source:HGNC Symbol;Acc:HGNC:34519]	GO:0005623|GO:0008152|GO:0009987|GO:0009058|GO:0019222|GO:0044237|GO:0006807|GO:0050794|GO:0005622|GO:0071704|GO:0005515|GO:0097159|GO:0006139|GO:0044249|GO:0006725|GO:0003676|GO:0046983|GO:0046483|GO:0034645|GO:0051252|GO:0016070|GO:0010468|GO:0010467|GO:2001141|GO:0006351|GO:0006355|GO:1903506	cell|metabolic process|cellular process|biosynthetic process|regulation of metabolic process|cellular metabolic process|nitrogen compound metabolic process|regulation of cellular process|intracellular|organic substance metabolic process|protein binding|organic cyclic compound binding|nucleobase-containing compound metabolic process|cellular biosynthetic process|cellular aromatic compound metaboli…	-	-	-	-	4:112041525-112084954	5073	4.6800369330241	6.63128519112391	5.88240590271338	4.59284485839707	4.8949272401874	5.75184877956022	3.69808288478843	4.8751882621071	6.99805294358799	334	343	273	240	279	325	206	233	322
ENSOART00000000999	ENSOARG00000000928	ECT2L	epithelial cell transforming 2 like [Source:HGNC Symbol;Acc:HGNC:21118]	GO:0023052|GO:0098772|GO:0009987|GO:0050896|GO:0005085|GO:0023051|GO:0065009|GO:0050794|GO:0007165|GO:0007154|GO:0051716|GO:0005088|GO:0009966|GO:0035556|GO:0005089|GO:1902531|GO:0007264|GO:0051056|GO:0007265|GO:0046578|GO:0007266|GO:0035023	signaling|molecular function regulator|cellular process|response to stimulus|guanyl-nucleotide exchange factor activity|regulation of signaling|regulation of molecular function|regulation of cellular process|signal transduction|cell communication|cellular response to stimulus|Ras guanyl-nucleotide exchange factor activity|regulation of signal transduction|intracellular signal transduction|Rho gua…	-	-	-	-	8:63609664-63674228	2905	0.220218600808738	0.135037979746079	0.338632651632484	0.300768097676183	0.15318396197254	1.14353788390438	0	0.036538627824443	0.341576923186919	9	4	9	9	5	37	0	1	9
ENSOART00000000992	ENSOARG00000000915	ADGRB2	adhesion G protein-coupled receptor B2 [Source:HGNC Symbol;Acc:HGNC:944]	GO:0005623|GO:0023052|GO:0016020|GO:0032502|GO:0009987|GO:0050896|GO:0004871|GO:0005886|GO:0016043|GO:0048856|GO:0050793|GO:0071944|GO:0038023|GO:0050794|GO:0031224|GO:0005622|GO:0007165|GO:0048646|GO:0007154|GO:0009653|GO:0004872|GO:0044089|GO:0051716|GO:0001568|GO:0001525|GO:0004888|GO:0050808|GO:0007275|GO:0016021|GO:0051130|GO:0050803|GO:0051963|GO:0022607|GO:0051128|GO:0007186|GO:0048731|GO:…	cell|signaling|membrane|developmental process|cellular process|response to stimulus|signal transducer activity|plasma membrane|cellular component organization|anatomical structure development|regulation of developmental process|cell periphery|signaling receptor activity|regulation of cellular process|intrinsic component of membrane|intracellular|signal transduction|anatomical structure formation …	-	-	-	-	2:234812335-234842088	4677	0.805519149437417	1.88731553107586	2.00995337659788	0.705743591748666	1.63657956097698	1.36295805208804	0.759395271938064	1.31631246571315	1.32009223020047	53	90	86	34	86	71	39	58	56
ENSOART00000000993	ENSOARG00000000929	-	-	GO:0043169|GO:0046872|GO:0005509	cation binding|metal ion binding|calcium ion binding	-	-	-	-	JH922240.1:1057-10597	771	5.99272776790053	23.4062708285939	8.64831793131254	6.29580143932348	9.23508284380586	9.66522395084653	5.07911011464278	8.26028901400831	7.00687066044418	65	184	61	50	80	83	43	60	49
ENSOART00000000990	ENSOARG00000000926	ENOPH1	enolase-phosphatase 1 [Source:HGNC Symbol;Acc:HGNC:24599]	GO:0005623|GO:0003824|GO:0008152|GO:0005576|GO:0009987|GO:0009058|GO:0043229|GO:0044237|GO:0006807|GO:0016787|GO:0005622|GO:0005615|GO:0043227|GO:0071704|GO:0016853|GO:1901135|GO:0006139|GO:0044249|GO:0006520|GO:0046500|GO:0006725|GO:0043231|GO:0070062|GO:0005737|GO:0006082|GO:0016788|GO:0006575|GO:0006790|GO:0043169|GO:0031982|GO:1903561|GO:0046483|GO:0042578|GO:0008652|GO:0006796|GO:0009116|GO:…	cell|catalytic activity|metabolic process|extracellular region|cellular process|biosynthetic process|intracellular organelle|cellular metabolic process|nitrogen compound metabolic process|hydrolase activity|intracellular|extracellular space|membrane-bounded organelle|organic substance metabolic process|isomerase activity|carbohydrate derivative metabolic process|nucleobase-containing compound met…	-	-	-	-	6:96832779-96906385	956	19.6297121015731	26.7763667034973	15.0929483742012	23.4579190825303	20.2026486532893	24.0420232702291	18.5758822100521	21.0958235972584	17.4142540683541	264	261	132	231	217	256	195	190	151
ENSOART00000000991	ENSOARG00000000920	PNPLA7	patatin like phospholipase domain containing 7 [Source:HGNC Symbol;Acc:HGNC:24768]	GO:0005623|GO:0003824|GO:0016020|GO:0008152|GO:0043229|GO:0012505|GO:0031224|GO:0016787|GO:0005622|GO:0043227|GO:0071704|GO:0016021|GO:0043231|GO:0005737|GO:0016788|GO:0006629|GO:0005783|GO:0016298|GO:0052689|GO:0004620|GO:0004622	cell|catalytic activity|membrane|metabolic process|intracellular organelle|endomembrane system|intrinsic component of membrane|hydrolase activity|intracellular|membrane-bounded organelle|organic substance metabolic process|integral component of membrane|intracellular membrane-bounded organelle|cytoplasm|hydrolase activity, acting on ester bonds|lipid metabolic process|endoplasmic reticulum|lipase…	-	-	-	-	3:446617-523620	3792	1.23721440924423	4.9918123567584	2.56555450278538	1.35688467413014	1.92466179370884	2.9359114375019	0.792543071753582	2.40729045078602	2.84934489697211	66	193	89	53	82	124	33	86	98
ENSOART00000000997	ENSOARG00000000927	ATF6B	activating transcription factor 6 beta [Source:HGNC Symbol;Acc:HGNC:2349]	GO:0005623|GO:0023052|GO:0032991|GO:0016020|GO:0008152|GO:0009987|GO:0050896|GO:0009058|GO:0043229|GO:0012505|GO:0019222|GO:0042175|GO:0044237|GO:0006807|GO:0006950|GO:0050794|GO:0005622|GO:0043234|GO:0043227|GO:0005789|GO:0003700|GO:0007165|GO:0071704|GO:0032993|GO:0007154|GO:0051716|GO:0097159|GO:0033554|GO:0006139|GO:0010033|GO:0044249|GO:0030968|GO:0006725|GO:0043231|GO:0003676|GO:0005737|GO:…	cell|signaling|macromolecular complex|membrane|metabolic process|cellular process|response to stimulus|biosynthetic process|intracellular organelle|endomembrane system|regulation of metabolic process|nuclear outer membrane-endoplasmic reticulum membrane network|cellular metabolic process|nitrogen compound metabolic process|response to stress|regulation of cellular process|intracellular|protein co…	K09049	cyclic AMP-dependent transcription factor ATF-6 beta[-]	oas04151|oas05203|oas05034|oas04141|oas05161|oas04022|oas04261|oas04926|oas04728|oas04668|oas04915|oas04211|oas04925|oas04911|oas04918|oas05031|oas05030	PI3K-Akt signaling pathway - Ovis aries (sheep)|Viral carcinogenesis - Ovis aries (sheep)|Alcoholism - Ovis aries (sheep)|Protein processing in endoplasmic reticulum - Ovis aries (sheep)|Hepatitis B - Ovis aries (sheep)|cGMP-PKG signaling pathway - Ovis aries (sheep)|Adrenergic signaling in cardiomyocytes - Ovis aries (sheep)|Relaxin signaling pathway - Ovis aries (sheep)|Dopaminergic synapse - O…	20:26383287-26395801	5236	13.3315299717369	24.0697869453643	19.4777957167965	18.114700583545	19.5991241750307	18.9817941355592	15.6884637725931	19.7856759653314	18.7192463986789	982	1285	933	977	1153	1107	902	976	889
ENSOART00000000994	ENSOARG00000000926	ENOPH1	enolase-phosphatase 1 [Source:HGNC Symbol;Acc:HGNC:24599]	GO:0005623|GO:0003824|GO:0008152|GO:0005576|GO:0009987|GO:0009058|GO:0043229|GO:0044237|GO:0006807|GO:0016787|GO:0005622|GO:0005615|GO:0043227|GO:0071704|GO:0016853|GO:1901135|GO:0006139|GO:0044249|GO:0006520|GO:0046500|GO:0006725|GO:0043231|GO:0070062|GO:0005737|GO:0006082|GO:0016788|GO:0006575|GO:0006790|GO:0043169|GO:0031982|GO:1903561|GO:0046483|GO:0042578|GO:0008652|GO:0006796|GO:0009116|GO:…	cell|catalytic activity|metabolic process|extracellular region|cellular process|biosynthetic process|intracellular organelle|cellular metabolic process|nitrogen compound metabolic process|hydrolase activity|intracellular|extracellular space|membrane-bounded organelle|organic substance metabolic process|isomerase activity|carbohydrate derivative metabolic process|nucleobase-containing compound met…	-	-	-	-	6:96857861-96868650	789	17.207778409624	17.7757069335708	18.8416616284462	19.3178169030618	18.9513309612589	20.3688184152655	16.0439192211264	17.3546005264241	18.4451350132117	191	143	136	157	168	179	139	129	132
ENSOART00000002848	ENSOARG00000002627	ATRN	attractin [Source:HGNC Symbol;Acc:HGNC:885]	GO:0040007|GO:0016020|GO:0005576|GO:0032502|GO:0009987|GO:0048856|GO:0048589|GO:0050793|GO:0040008|GO:0043473|GO:0031224|GO:0005615|GO:0043227|GO:0004872|GO:0048638|GO:0007275|GO:0016021|GO:0070062|GO:0048513|GO:0030902|GO:0040014|GO:0021549|GO:0048731|GO:0022037|GO:0035264|GO:0060322|GO:0007420|GO:0031982|GO:1903561|GO:0007417|GO:0008366|GO:0007399|GO:0042552	growth|membrane|extracellular region|developmental process|cellular process|anatomical structure development|developmental growth|regulation of developmental process|regulation of growth|pigmentation|intrinsic component of membrane|extracellular space|membrane-bounded organelle|receptor activity|regulation of developmental growth|multicellular organism development|integral component of membrane|e…	-	-	-	-	13:50871319-51003428	5148	16.7076325115401	16.1938086308641	22.8258795584017	22.195964237435	20.5046840736978	20.6840425034438	21.3875693316487	22.3094675641911	23.4724305348634	1210	850	1075	1177	1186	1186	1209	1082	1096
ENSOART00000002842	ENSOARG00000002626	ZC3H12D	zinc finger CCCH-type containing 12D [Source:HGNC Symbol;Acc:HGNC:21175]	GO:0005623|GO:0032991|GO:0043229|GO:1990904|GO:0005622|GO:0043227|GO:0043231|GO:0030529|GO:0005737|GO:0043169|GO:0035770|GO:0036464|GO:0031981|GO:0005654|GO:0005634|GO:0046872|GO:0000932	cell|macromolecular complex|intracellular organelle|ribonucleoprotein complex|intracellular|membrane-bounded organelle|intracellular membrane-bounded organelle|intracellular ribonucleoprotein complex|cytoplasm|cation binding|ribonucleoprotein granule|cytoplasmic ribonucleoprotein granule|nuclear lumen|nucleoplasm|nucleus|metal ion binding|P-body	-	-	-	-	8:73543092-73565983	1947	0.438099664680283	0.805979555797787	0.449113897388514	0	0	0.36888644289913	0.420952756762294	0.654204707735019	0.906037515820808	12	16	8	0	0	8	9	12	16
ENSOART00000002843	ENSOARG00000002624	-	ribosomal protein S27a [Source:NCBI gene;Acc:100135694]	GO:0005623|GO:0032991|GO:0008152|GO:0009987|GO:0005198|GO:0009058|GO:0043229|GO:0003735|GO:0044237|GO:0006807|GO:0043209|GO:1990904|GO:0005622|GO:0071704|GO:0044249|GO:0030529|GO:0005737|GO:0019538|GO:0034645|GO:0005840|GO:0044267|GO:0010467|GO:0006518|GO:0043043|GO:0006412|GO:0043604	cell|macromolecular complex|metabolic process|cellular process|structural molecule activity|biosynthetic process|intracellular organelle|structural constituent of ribosome|cellular metabolic process|nitrogen compound metabolic process|myelin sheath|ribonucleoprotein complex|intracellular|organic substance metabolic process|cellular biosynthetic process|intracellular ribonucleoprotein complex|cyto…	-	-	-	-	3:68703907-68706233	516	984.559908795045	633.891264401225	801.390567391653	1022.74136248553	830.526458753852	718.952176676088	1027.18099715967	888.040844885604	809.582527653667	7147	3335	3783	5436	4815	4132	5820	4317	3789
ENSOART00000002840	ENSOARG00000002623	-	-	-	-	-	-	-	-	AMGL01128756.1:3316-9698	1572	0.949604626459639	0.998245671207564	2.2946851293924	0.802834832396173	1.01914834754777	0.970949967939834	0.463434773875555	1.01283123883594	1.40271552425502	21	16	33	13	18	17	8	15	20
ENSOART00000002841	ENSOARG00000002621	ALKBH1	alkB homolog 1, histone H2A dioxygenase [Source:HGNC Symbol;Acc:HGNC:17911]	GO:0000003|GO:0005623|GO:0040007|GO:0022414|GO:0003824|GO:0008152|GO:0042056|GO:0032502|GO:0009987|GO:0050896|GO:0040011|GO:0016043|GO:0048856|GO:0009058|GO:0043229|GO:0032451|GO:0019222|GO:0044237|GO:0048589|GO:0006807|GO:0006950|GO:0009605|GO:0003006|GO:0050794|GO:0016829|GO:0016787|GO:0048870|GO:0005622|GO:0043227|GO:0016491|GO:0071704|GO:0051716|GO:0097159|GO:0030030|GO:0033554|GO:0006139|GO:…	reproduction|cell|growth|reproductive process|catalytic activity|metabolic process|chemoattractant activity|developmental process|cellular process|response to stimulus|locomotion|cellular component organization|anatomical structure development|biosynthetic process|intracellular organelle|demethylase activity|regulation of metabolic process|cellular metabolic process|developmental growth|nitrogen …	-	-	-	-	7:85773504-85795810	1158	8.59382140263801	8.55421814953409	9.62825812319711	7.37750494050465	8.91568667579241	7.44310022758358	8.88675112915877	10.174589781009	9.90175862742393	140	101	102	88	116	96	113	111	104
ENSOART00000002846	ENSOARG00000002625	ALPK1	alpha kinase 1 [Source:HGNC Symbol;Acc:HGNC:20917]	GO:0003824|GO:0008152|GO:0009987|GO:0044237|GO:0006807|GO:0016740|GO:0036094|GO:0097367|GO:0071704|GO:0097159|GO:0000166|GO:0016772|GO:0019538|GO:0016773|GO:0006796|GO:0036211|GO:0017076|GO:0016301|GO:0044267|GO:0032555|GO:0006464|GO:0032559|GO:0016310|GO:0005524|GO:0004672|GO:0006468|GO:0004674	catalytic activity|metabolic process|cellular process|cellular metabolic process|nitrogen compound metabolic process|transferase activity|small molecule binding|carbohydrate derivative binding|organic substance metabolic process|organic cyclic compound binding|nucleotide binding|transferase activity, transferring phosphorus-containing groups|protein metabolic process|phosphotransferase activity, …	-	-	-	-	6:13242967-13334553	4032	2.66209441738521	3.84331072682473	6.39806243600011	2.817090081533	3.73054274462331	4.63161307929881	2.80074502250736	5.02821231964509	8.31263905235761	151	158	236	117	169	208	124	191	304
ENSOART00000002847	ENSOARG00000002631	-	-	-	-	-	-	-	-	JH921965.1:3448-5276	1720	0.0826653902866112	0.0570035553304509	0.127096621833639	0	0	0.260994796968142	0.0529509028394267	0.185136128773268	0.512806698634626	2	1	2	0	0	5	1	3	8
ENSOART00000002844	ENSOARG00000002629	-	mast cell proteinase-1 [Source:NCBI gene;Acc:443546]	GO:0003824|GO:0008152|GO:0006807|GO:0016787|GO:0071704|GO:0017171|GO:0019538|GO:0008233|GO:0006508|GO:0008236|GO:0004252|GO:0004175	catalytic activity|metabolic process|nitrogen compound metabolic process|hydrolase activity|organic substance metabolic process|serine hydrolase activity|protein metabolic process|peptidase activity|proteolysis|serine-type peptidase activity|serine-type endopeptidase activity|endopeptidase activity	-	-	-	-	JH922678.1:21-3909	1421	0.200074280276766	1.31138734069829	1.15388308904788	0.34159485641931	0.626318662252256	0.379107072067633	0.256370310721503	0.149394389627033	0.853474906594574	4	19	15	5	10	6	4	2	11
ENSOART00000010900	ENSOARG00000010017	SLC22A16	solute carrier family 22 member 16 [Source:HGNC Symbol;Acc:HGNC:20302]	GO:0000003|GO:0022414|GO:0005215|GO:0016020|GO:0009987|GO:0040011|GO:0019953|GO:0022857|GO:0031224|GO:0048870|GO:0097722|GO:0016021|GO:0006810|GO:0009566|GO:0006811|GO:0046903|GO:0015697|GO:0005275|GO:0030317|GO:0055085|GO:0071702|GO:0015075|GO:0007338|GO:0015226|GO:0034220|GO:0008324|GO:0015695|GO:0006812|GO:0015837|GO:0015696|GO:0015838|GO:0046717|GO:0015101|GO:0072488|GO:0015879|GO:0008519|GO:…	reproduction|reproductive process|transporter activity|membrane|cellular process|locomotion|sexual reproduction|transmembrane transporter activity|intrinsic component of membrane|cell motility|sperm motility|integral component of membrane|transport|fertilization|ion transport|secretion|quaternary ammonium group transport|amine transmembrane transporter activity|flagellated sperm motility|transmem…	-	-	-	-	8:26856958-26890048	1719	1.94352707292178	1.14108640273453	2.86147886022572	1.18598395699926	1.13907288382229	4.02162682762919	1.695315750556	2.03768211541025	8.1454010031366	47	20	45	21	22	77	32	33	127
ENSOART00000010901	ENSOARG00000010018	-	-	GO:0043169|GO:0046872	cation binding|metal ion binding	-	-	-	-	12:12128083-12130015	1866	1.79041963470126	1.52424714591779	1.17158807257325	1.71687112562387	2.76644297174909	1.73214225837049	1.70818565587203	1.42208887767962	1.35896523298404	47	29	20	33	58	36	35	25	23
ENSOART00000014483	ENSOARG00000013318	CHST10	carbohydrate sulfotransferase 10 [Source:HGNC Symbol;Acc:HGNC:19650]	GO:0005623|GO:0003824|GO:0016020|GO:0008152|GO:0031090|GO:0009058|GO:0043229|GO:0012505|GO:0016740|GO:0031224|GO:0005622|GO:0043227|GO:0071704|GO:0005975|GO:0016021|GO:0043231|GO:0005737|GO:0005794|GO:0016051|GO:0008146|GO:0000139	cell|catalytic activity|membrane|metabolic process|organelle membrane|biosynthetic process|intracellular organelle|endomembrane system|transferase activity|intrinsic component of membrane|intracellular|membrane-bounded organelle|organic substance metabolic process|carbohydrate metabolic process|integral component of membrane|intracellular membrane-bounded organelle|cytoplasm|Golgi apparatus|carbo…	K09674	carbohydrate 3-sulfotransferase 10 [EC:2.8.2.-][-]	oas01100|oas00515	Metabolic pathways - Ovis aries (sheep)|Mannose type O-glycan biosynthesis - Ovis aries (sheep)	3:100865567-100883794	1155	16.4322508925428	15.6244457219445	11.3567965892035	11.3471600486924	11.2506786503401	16.790377350699	11.9848913371603	11.3038195085442	11.5501503750244	267	184	120	135	146	216	152	123	121
ENSOART00000014482	ENSOARG00000013316	PUS1	pseudouridylate synthase 1 [Source:NCBI gene;Acc:100302353]	GO:0005623|GO:0003824|GO:0008152|GO:0009987|GO:0043229|GO:0044237|GO:0006807|GO:0005622|GO:0043227|GO:0071704|GO:0016853|GO:0097159|GO:0006139|GO:0006725|GO:0043231|GO:0016866|GO:0003676|GO:0005737|GO:0046483|GO:0003723|GO:0009982|GO:0016070|GO:0010467|GO:0005739|GO:0005634|GO:0009451|GO:0006396|GO:0006399|GO:0001522|GO:0034470|GO:0008033	cell|catalytic activity|metabolic process|cellular process|intracellular organelle|cellular metabolic process|nitrogen compound metabolic process|intracellular|membrane-bounded organelle|organic substance metabolic process|isomerase activity|organic cyclic compound binding|nucleobase-containing compound metabolic process|cellular aromatic compound metabolic process|intracellular membrane-bounded …	-	-	-	-	17:44746977-44758079	2873	11.0101228569944	17.0346486335897	12.2892322405015	13.4488103937106	14.7151639538146	16.187629530834	10.4921872461417	12.9310383929891	13.0859512519124	445	499	323	398	475	518	331	350	341
ENSOART00000014485	ENSOARG00000013317	TBX18	T-box 18 [Source:HGNC Symbol;Acc:HGNC:11595]	GO:0005623|GO:0008152|GO:0032502|GO:0009987|GO:0048856|GO:0009058|GO:0043229|GO:0019222|GO:0044237|GO:0006807|GO:0050794|GO:0005622|GO:0043227|GO:0003700|GO:0071704|GO:0097159|GO:0006139|GO:0044249|GO:0007275|GO:0006725|GO:0043231|GO:0003676|GO:0048731|GO:0046483|GO:0001655|GO:0072001|GO:0034645|GO:0051252|GO:0016070|GO:0003677|GO:0010468|GO:0010467|GO:0005634|GO:2001141|GO:0006351|GO:0006355|GO:…	cell|metabolic process|developmental process|cellular process|anatomical structure development|biosynthetic process|intracellular organelle|regulation of metabolic process|cellular metabolic process|nitrogen compound metabolic process|regulation of cellular process|intracellular|membrane-bounded organelle|transcription factor activity, sequence-specific DNA binding|organic substance metabolic pro…	-	-	-	-	8:51783538-51814733	5956	1.1099371283101	1.95957352470188	2.18398202917279	1.1409818793831	0.986265759212818	1.4621928676688	1.52903972105682	2.03166707654441	3.09135022374909	93	119	119	70	66	97	100	114	167
ENSOART00000010905	ENSOARG00000010021	SUPT4H1	SPT4 homolog, DSIF elongation factor subunit [Source:HGNC Symbol;Acc:HGNC:11467]	GO:0005623|GO:0032991|GO:0008152|GO:0009987|GO:0009058|GO:0043229|GO:0019222|GO:0044237|GO:0006807|GO:0050794|GO:0005622|GO:0043234|GO:0043227|GO:0071704|GO:0005515|GO:0006139|GO:0044249|GO:0006725|GO:0043231|GO:0043169|GO:0046983|GO:0046483|GO:0008023|GO:0009890|GO:0034645|GO:0051252|GO:0016070|GO:0010628|GO:0031981|GO:0010629|GO:0046982|GO:0005654|GO:0031328|GO:0032044|GO:0010468|GO:0010467|GO:…	cell|macromolecular complex|metabolic process|cellular process|biosynthetic process|intracellular organelle|regulation of metabolic process|cellular metabolic process|nitrogen compound metabolic process|regulation of cellular process|intracellular|protein complex|membrane-bounded organelle|organic substance metabolic process|protein binding|nucleobase-containing compound metabolic process|cellula…	-	-	-	-	11:8865598-8870249	354	44.9793663421479	50.9780644317681	43.5383799399115	57.3163360526071	57.5757050304367	47.1735015122773	52.738132547028	46.1762645793751	37.3737048979097	224	184	141	209	229	186	205	154	120
ENSOART00000010906	ENSOARG00000010020	ERI1	exoribonuclease 1 [Source:HGNC Symbol;Acc:HGNC:23994]	GO:0005623|GO:0003824|GO:0008152|GO:0009987|GO:0043229|GO:0044237|GO:0006807|GO:0016787|GO:0005622|GO:0043227|GO:0071704|GO:0097159|GO:0006139|GO:0006725|GO:0043231|GO:0003676|GO:0005737|GO:0016788|GO:0046483|GO:0004518|GO:0031981|GO:0005730|GO:0005634|GO:0004527|GO:0090305|GO:0008408	cell|catalytic activity|metabolic process|cellular process|intracellular organelle|cellular metabolic process|nitrogen compound metabolic process|hydrolase activity|intracellular|membrane-bounded organelle|organic substance metabolic process|organic cyclic compound binding|nucleobase-containing compound metabolic process|cellular aromatic compound metabolic process|intracellular membrane-bounded …	-	-	-	-	26:23741952-23758096	1059	27.0506037892998	17.6891023191712	29.4175672612571	34.0106121717494	36.4754147545695	20.8558566050695	39.9881146532134	30.570690444483	13.4300766806466	403	191	285	371	434	246	465	305	129
ENSOART00000010907	ENSOARG00000010023	CFAP126	cilia and flagella associated protein 126 [Source:HGNC Symbol;Acc:HGNC:32325]	-	-	-	-	-	-	1:110869166-110872355	588	0.725323169330366	1.00081365984348	1.48711693574054	0.990625083616	0.605529237486933	1.5269083360041	1.39386907723841	0.902591103996657	2.43757605898602	6	6	8	6	4	10	9	5	13
ENSOART00000010909	ENSOARG00000010013	EMC1	ER membrane protein complex subunit 1 [Source:HGNC Symbol;Acc:HGNC:28957]	GO:0005623|GO:0032991|GO:0016020|GO:0043229|GO:0012505|GO:0042175|GO:0031224|GO:0005622|GO:0043234|GO:0043227|GO:0005789|GO:0016021|GO:0043231|GO:0005737|GO:0031227|GO:0005783|GO:0072546|GO:0030176	cell|macromolecular complex|membrane|intracellular organelle|endomembrane system|nuclear outer membrane-endoplasmic reticulum membrane network|intrinsic component of membrane|intracellular|protein complex|membrane-bounded organelle|endoplasmic reticulum membrane|integral component of membrane|intracellular membrane-bounded organelle|cytoplasm|intrinsic component of endoplasmic reticulum membrane|…	-	-	-	-	2:246238637-246262242	3037	21.9078131162833	41.6594454699566	26.6344765078977	26.3401541823942	31.0647558495461	32.1642509019658	20.7807968846402	24.605272877892	28.49777334637	936	1290	740	824	1060	1088	693	704	785
ENSOART00000011055	ENSOARG00000010158	-	-	-	-	-	-	-	-	1:259573236-259574544	1107	0.192633253643295	0.265798749768729	0.987490872314708	0.263092840635144	0.401986819810504	0.486640604704703	0.740374902814984	0.862965153089487	0.398386414476764	3	3	10	3	5	6	9	9	4
ENSOART00000011057	ENSOARG00000010156	MBTPS1	membrane bound transcription factor peptidase, site 1 [Source:HGNC Symbol;Acc:HGNC:15456]	GO:0005623|GO:0003824|GO:0016020|GO:0008152|GO:0009987|GO:0016043|GO:0043229|GO:0012505|GO:0006807|GO:0051641|GO:0031224|GO:0016787|GO:0005622|GO:0043227|GO:0071704|GO:0033036|GO:0017171|GO:0016021|GO:0043231|GO:0051649|GO:0008104|GO:0046907|GO:0005737|GO:0060341|GO:0019538|GO:0006810|GO:0045184|GO:0006629|GO:0005794|GO:0008233|GO:0006996|GO:0032880|GO:0032386|GO:1903827|GO:0070201|GO:0007033|GO:…	cell|catalytic activity|membrane|metabolic process|cellular process|cellular component organization|intracellular organelle|endomembrane system|nitrogen compound metabolic process|cellular localization|intrinsic component of membrane|hydrolase activity|intracellular|membrane-bounded organelle|organic substance metabolic process|macromolecule localization|serine hydrolase activity|integral compone…	K08653	membrane-bound transcription factor site-1 protease[3.4.21.112]	oas04141	Protein processing in endoplasmic reticulum - Ovis aries (sheep)	14:9855695-9900855	5671	15.9314018208757	24.3507158684913	23.4578588538455	14.4483642066335	17.5935219480538	24.4917575596115	15.5770753086306	19.316152941096	26.2263849220538	1271	1408	1217	844	1121	1547	970	1032	1349
ENSOART00000011056	ENSOARG00000010161	CHMP7	charged multivesicular body protein 7 [Source:HGNC Symbol;Acc:HGNC:28439]	GO:0005623|GO:0005215|GO:0032991|GO:0016020|GO:0009987|GO:0016043|GO:0031090|GO:0043229|GO:0012505|GO:0000920|GO:0051641|GO:0005622|GO:0043234|GO:0043227|GO:0033036|GO:0010256|GO:0044770|GO:0043231|GO:0051649|GO:0051640|GO:0008104|GO:0046907|GO:0005737|GO:0015197|GO:0007059|GO:0006810|GO:0045184|GO:0051656|GO:0005635|GO:0000815|GO:0061024|GO:0007049|GO:0005768|GO:0006996|GO:0051301|GO:0010008|GO:…	cell|transporter activity|macromolecular complex|membrane|cellular process|cellular component organization|organelle membrane|intracellular organelle|endomembrane system|cell separation after cytokinesis|cellular localization|intracellular|protein complex|membrane-bounded organelle|macromolecule localization|endomembrane system organization|cell cycle phase transition|intracellular membrane-bound…	K15053	charged multivesicular body protein 7[-]	oas04144|oas04217	Endocytosis - Ovis aries (sheep)|Necroptosis - Ovis aries (sheep)	2:42311119-42323094	1359	18.9346257528199	26.9189117468893	18.4193275044253	14.6443399042277	15.8490178564331	22.7923274921632	15.8819328159335	15.4648749592488	18.0913563600421	362	373	229	205	242	345	237	198	223
ENSOART00000011051	ENSOARG00000010149	-	-	GO:0030246	carbohydrate binding	-	-	-	-	24:14521443-14578119	4212	33.7865399992212	41.5175460244687	32.2582243400105	31.8072932829468	32.140142341804	35.725224202837	34.6808538527787	33.6429190603046	30.3114400964569	2002	1783	1243	1380	1521	1676	1604	1335	1158
ENSOART00000011050	ENSOARG00000010155	RNF144B	ring finger protein 144B [Source:HGNC Symbol;Acc:HGNC:21578]	GO:0005623|GO:0003824|GO:0016020|GO:0008152|GO:0009987|GO:0031090|GO:0043229|GO:0044237|GO:0006807|GO:0009056|GO:0050794|GO:0016740|GO:0031224|GO:0005622|GO:0043227|GO:0071704|GO:0031966|GO:0060548|GO:0016021|GO:0043231|GO:0005737|GO:0008219|GO:0019538|GO:0019787|GO:0010941|GO:0043169|GO:0043069|GO:0005740|GO:0004842|GO:0012501|GO:0043067|GO:0006508|GO:0030163|GO:0036211|GO:0044267|GO:0044265|GO:…	cell|catalytic activity|membrane|metabolic process|cellular process|organelle membrane|intracellular organelle|cellular metabolic process|nitrogen compound metabolic process|catabolic process|regulation of cellular process|transferase activity|intrinsic component of membrane|intracellular|membrane-bounded organelle|organic substance metabolic process|mitochondrial membrane|negative regulation of …	-	-	-	-	20:38123177-38186994	3275	23.9404403403871	20.0946333861564	23.1969535858801	25.1670472387147	22.937062479516	17.9564147207733	22.1626085278785	26.2851327759531	19.5592060224583	1103	671	695	849	844	655	797	811	581
ENSOART00000011053	ENSOARG00000010157	GDNF	glial cell derived neurotrophic factor [Source:HGNC Symbol;Acc:HGNC:4232]	GO:0023052|GO:0008152|GO:0005576|GO:0032502|GO:0009987|GO:0050896|GO:0040011|GO:0016043|GO:0048856|GO:0009058|GO:0019222|GO:0023051|GO:0044237|GO:0050793|GO:0006807|GO:0031128|GO:0051641|GO:0065009|GO:0050794|GO:0023057|GO:0048870|GO:0051583|GO:0007165|GO:0048646|GO:0071704|GO:0007154|GO:0009653|GO:0008283|GO:0051716|GO:0005515|GO:0048598|GO:0009888|GO:0030030|GO:0048729|GO:0035148|GO:0009968|GO:…	signaling|metabolic process|extracellular region|developmental process|cellular process|response to stimulus|locomotion|cellular component organization|anatomical structure development|biosynthetic process|regulation of metabolic process|regulation of signaling|cellular metabolic process|regulation of developmental process|nitrogen compound metabolic process|developmental induction|cellular local…	-	-	-	-	16:36542752-36564583	693	0.512885256964068	0.849175226533861	0.946347140925798	0.840530373977212	1.15591717340916	1.16597691623017	0.52568861693399	1.07216882656573	1.11367111319641	5	6	6	6	9	9	4	7	7
ENSOART00000011052	ENSOARG00000010142	TNKS	tankyrase [Source:HGNC Symbol;Acc:HGNC:11941]	GO:0005623|GO:0023052|GO:0003824|GO:0016020|GO:0008152|GO:0009987|GO:0050896|GO:0016043|GO:0031090|GO:0009058|GO:0043229|GO:0012505|GO:0019222|GO:0023051|GO:0044237|GO:0006807|GO:0051641|GO:0065009|GO:0050794|GO:0016740|GO:0005622|GO:0043227|GO:0007165|GO:0071704|GO:0007154|GO:0033036|GO:0051716|GO:0005515|GO:0007017|GO:0007062|GO:0032206|GO:0044092|GO:0070085|GO:1901135|GO:0006139|GO:0042592|GO:…	cell|signaling|catalytic activity|membrane|metabolic process|cellular process|response to stimulus|cellular component organization|organelle membrane|biosynthetic process|intracellular organelle|endomembrane system|regulation of metabolic process|regulation of signaling|cellular metabolic process|nitrogen compound metabolic process|cellular localization|regulation of molecular function|regulation…	-	-	-	-	26:24191176-24347971	6580	20.4283663935876	20.7929949408921	31.3475443368706	22.603155327217	22.2643913853219	24.3967002518039	23.0442158603535	27.8752387659196	26.2560541453109	1891	1395	1887	1532	1646	1788	1665	1728	1567
ENSOART00000011059	ENSOARG00000010162	SACM1L	SAC1 like phosphatidylinositide phosphatase [Source:HGNC Symbol;Acc:HGNC:17059]	GO:0005623|GO:0003824|GO:0032991|GO:0016020|GO:0008152|GO:0009987|GO:0005886|GO:0043229|GO:0012505|GO:0044237|GO:0043235|GO:0071944|GO:1902495|GO:0031224|GO:0016787|GO:0005622|GO:0043227|GO:0071704|GO:0016021|GO:0043231|GO:0034702|GO:0005737|GO:0044255|GO:0016788|GO:0031226|GO:0019637|GO:0006629|GO:0005794|GO:0006644|GO:0005887|GO:0034703|GO:0042578|GO:0008328|GO:0046486|GO:0006796|GO:0030258|GO:…	cell|catalytic activity|macromolecular complex|membrane|metabolic process|cellular process|plasma membrane|intracellular organelle|endomembrane system|cellular metabolic process|receptor complex|cell periphery|transmembrane transporter complex|intrinsic component of membrane|hydrolase activity|intracellular|membrane-bounded organelle|organic substance metabolic process|integral component of membr…	-	-	oas01100|oas04070|oas00562	Metabolic pathways - Ovis aries (sheep)|Phosphatidylinositol signaling system - Ovis aries (sheep)|Inositol phosphate metabolism - Ovis aries (sheep)	19:53478986-53532306	3353	15.5819551724186	12.9580221522707	25.0045725049891	23.0470542864566	19.8552335802759	17.9671046880948	23.9285355263387	27.0349038281947	22.063551461741	735	443	767	796	748	671	881	854	671
ENSOART00000007504	ENSOARG00000006903	SLC26A3	solute carrier family 26 member 3 [Source:NCBI gene;Acc:100462650]	GO:0000003|GO:0005623|GO:0022414|GO:0005215|GO:0016020|GO:0032502|GO:0009987|GO:0050896|GO:0005886|GO:0019953|GO:0022857|GO:0048856|GO:0071944|GO:0003006|GO:0031224|GO:0042995|GO:0048609|GO:0005929|GO:0051716|GO:0048515|GO:0042592|GO:0010033|GO:0007276|GO:0016021|GO:0007281|GO:0097225|GO:0019725|GO:0031226|GO:0006810|GO:0048468|GO:0031514|GO:0036126|GO:0042391|GO:0048240|GO:0048878|GO:0005887|GO:…	reproduction|cell|reproductive process|transporter activity|membrane|developmental process|cellular process|response to stimulus|plasma membrane|sexual reproduction|transmembrane transporter activity|anatomical structure development|cell periphery|developmental process involved in reproduction|intrinsic component of membrane|cell projection|multicellular organismal reproductive process|cilium|cel…	K14078	solute carrier family 26 (chloride anion exchanger), member 3[-]	oas04972|oas04978	Pancreatic secretion - Ovis aries (sheep)|Mineral absorption - Ovis aries (sheep)	4:48795383-48821011	2283	0.0311259485283208	0.042946173967751	0	0.212617735861515	0.0389988281142365	0.117963580174945	0.0398929272377634	0	0	1	1	0	5	1	3	1	0	0
ENSOART00000007505	ENSOARG00000006902	HDAC5	histone deacetylase 5 [Source:HGNC Symbol;Acc:HGNC:14068]	GO:0005623|GO:0003824|GO:0032991|GO:0008152|GO:0032502|GO:0009987|GO:0040011|GO:0016043|GO:0040013|GO:0048856|GO:0009058|GO:0040012|GO:0043229|GO:0012505|GO:0019222|GO:0044237|GO:0050793|GO:0006807|GO:0065009|GO:0050794|GO:0016787|GO:0048870|GO:0005622|GO:0043227|GO:0048646|GO:0051091|GO:0071704|GO:0009653|GO:0005515|GO:1902494|GO:0097159|GO:0051090|GO:0001568|GO:0001525|GO:0010633|GO:0051270|GO:…	cell|catalytic activity|macromolecular complex|metabolic process|developmental process|cellular process|locomotion|cellular component organization|negative regulation of locomotion|anatomical structure development|biosynthetic process|regulation of locomotion|intracellular organelle|endomembrane system|regulation of metabolic process|cellular metabolic process|regulation of developmental process|…	-	-	-	-	11:43336298-43367680	3405	48.8711199180697	105.479929518492	75.5695453000379	50.9214101716469	62.0018288466352	67.6067905264436	37.7919031683088	68.8931120729427	59.1895738638397	2341	3662	2354	1786	2372	2564	1413	2210	1828
ENSOART00000007506	ENSOARG00000006908	HOXB7	homeobox B7 [Source:HGNC Symbol;Acc:HGNC:5118]	GO:0005623|GO:0002376|GO:0008152|GO:0032502|GO:0009987|GO:0048856|GO:0009058|GO:0043229|GO:0019222|GO:0044237|GO:0002520|GO:0050793|GO:0006807|GO:0050794|GO:0005622|GO:0043227|GO:0003700|GO:0071704|GO:0009653|GO:0097159|GO:0048598|GO:0009888|GO:0048729|GO:0006139|GO:0044249|GO:0060688|GO:0090184|GO:0007275|GO:0001763|GO:0009887|GO:0006725|GO:0043231|GO:0003676|GO:0005737|GO:0072006|GO:0048513|GO:…	cell|immune system process|metabolic process|developmental process|cellular process|anatomical structure development|biosynthetic process|intracellular organelle|regulation of metabolic process|cellular metabolic process|immune system development|regulation of developmental process|nitrogen compound metabolic process|regulation of cellular process|intracellular|membrane-bounded organelle|transcri…	-	-	-	-	11:37428842-37431232	654	4.34756740670256	5.39873046091581	6.01705551641535	4.15638414287814	5.71582573716868	3.84383196860157	2.78505519745893	1.29840628538235	7.7546436675583	40	36	36	28	42	28	20	8	46
ENSOART00000007507	ENSOARG00000006909	-	-	-	-	-	-	-	-	19:49013089-49016042	525	0.270827564367564	1.1209112990247	0	1.10950009364992	0.84761792291472	0	0.173477243588217	0.606541221885753	0.84002621109672	2	6	0	6	5	0	1	3	4
ENSOART00000007500	ENSOARG00000006892	CARS2	cysteinyl-tRNA synthetase 2, mitochondrial [Source:HGNC Symbol;Acc:HGNC:25695]	GO:0003824|GO:0008152|GO:0009987|GO:0009058|GO:0044237|GO:0006807|GO:0016874|GO:0036094|GO:0097367|GO:0071704|GO:0097159|GO:0006139|GO:0044249|GO:0006520|GO:0000166|GO:0006725|GO:0006082|GO:0019538|GO:0046483|GO:0034645|GO:0016070|GO:0017076|GO:0044267|GO:0010467|GO:0032555|GO:0006518|GO:0019752|GO:0032559|GO:0043043|GO:0004812|GO:0006412|GO:0043039|GO:0005524|GO:0043604|GO:0006399|GO:0004817|GO:…	catalytic activity|metabolic process|cellular process|biosynthetic process|cellular metabolic process|nitrogen compound metabolic process|ligase activity|small molecule binding|carbohydrate derivative binding|organic substance metabolic process|organic cyclic compound binding|nucleobase-containing compound metabolic process|cellular biosynthetic process|cellular amino acid metabolic process|nucle…	-	-	-	-	10:84588049-84606342	1787	13.763218130205	19.9777192426018	13.3348688237743	16.6782528066273	16.4857944827305	16.9817298579452	15.0339053888989	13.8398601307607	13.2647598050619	346	364	218	307	331	338	295	233	215
ENSOART00000007501	ENSOARG00000006897	CRISPLD1	cysteine rich secretory protein LCCL domain containing 1 [Source:HGNC Symbol;Acc:HGNC:18206]	GO:0005576|GO:0032502|GO:0048856|GO:0005615|GO:0043227|GO:0009653|GO:0060323|GO:0060324|GO:0070062|GO:0060322|GO:0010171|GO:0060325|GO:0031982|GO:1903561	extracellular region|developmental process|anatomical structure development|extracellular space|membrane-bounded organelle|anatomical structure morphogenesis|head morphogenesis|face development|extracellular exosome|head development|body morphogenesis|face morphogenesis|vesicle|extracellular vesicle	-	-	-	-	9:51134584-51183564	1565	4.45121509838874	4.38686722846078	4.60982019100742	6.69953730670399	3.63975483667657	5.33527780681986	5.76094889823042	4.74768688057539	3.59284610838042	98	70	66	108	64	93	99	70	51
ENSOART00000007502	ENSOARG00000006905	WBP4	WW domain binding protein 4 [Source:HGNC Symbol;Acc:HGNC:12739]	GO:0005623|GO:0032991|GO:0008152|GO:0009987|GO:0043229|GO:0044237|GO:0006807|GO:1990904|GO:0005622|GO:0043227|GO:0071704|GO:0005515|GO:0097159|GO:0006139|GO:0006725|GO:0043231|GO:0003676|GO:0030529|GO:0070064|GO:0043169|GO:0046483|GO:0016070|GO:0031981|GO:0005654|GO:0010467|GO:0005681|GO:0005634|GO:0046872|GO:0006396|GO:0016604|GO:0046914|GO:0016071|GO:0008270|GO:0008380|GO:0016607|GO:0006397|GO:…	cell|macromolecular complex|metabolic process|cellular process|intracellular organelle|cellular metabolic process|nitrogen compound metabolic process|ribonucleoprotein complex|intracellular|membrane-bounded organelle|organic substance metabolic process|protein binding|organic cyclic compound binding|nucleobase-containing compound metabolic process|cellular aromatic compound metabolic process|intr…	-	-	-	-	10:11633503-11655219	1570	13.9450208889639	20.6149724811639	22.0010962519995	16.8810085904856	16.8369854087998	16.5839181549125	17.6918850320142	23.3925442342279	23.2442060794139	308	330	316	273	297	290	305	346	331
ENSOART00000007503	ENSOARG00000006906	COPS7A	COP9 signalosome subunit 7A [Source:HGNC Symbol;Acc:HGNC:16758]	GO:0005623|GO:0032991|GO:0008152|GO:0009987|GO:0043229|GO:0044237|GO:0006807|GO:0005622|GO:0043234|GO:0043227|GO:0071704|GO:0008180|GO:0043231|GO:0005737|GO:0019538|GO:0005829|GO:0031981|GO:0006508|GO:0005654|GO:0036211|GO:0044267|GO:0005634|GO:0006464|GO:0070646|GO:0000338	cell|macromolecular complex|metabolic process|cellular process|intracellular organelle|cellular metabolic process|nitrogen compound metabolic process|intracellular|protein complex|membrane-bounded organelle|organic substance metabolic process|COP9 signalosome|intracellular membrane-bounded organelle|cytoplasm|protein metabolic process|cytosol|nuclear lumen|proteolysis|nucleoplasm|protein modifica…	-	-	-	-	3:207665353-207670164	828	24.5529514280055	34.5876134941579	35.9083841179808	26.0290329941421	25.9056365326143	31.1200974029869	31.1264278929427	30.2539422646852	29.8265781805599	286	292	272	222	241	287	283	236	224
ENSOART00000007508	ENSOARG00000006907	CDH2	cadherin 2 [Source:HGNC Symbol;Acc:HGNC:1759]	GO:0005623|GO:0023052|GO:0032991|GO:0016020|GO:0008152|GO:0005576|GO:0032502|GO:0009987|GO:0030054|GO:0050896|GO:0040011|GO:0045202|GO:0005886|GO:0031012|GO:0016043|GO:0031252|GO:0048856|GO:0043229|GO:0005911|GO:0009986|GO:0019898|GO:0019222|GO:0023051|GO:0044237|GO:0050793|GO:0006807|GO:0045177|GO:0071944|GO:0051641|GO:0050794|GO:0023057|GO:0031224|GO:0042995|GO:0048870|GO:0005622|GO:0007155|GO:…	cell|signaling|macromolecular complex|membrane|metabolic process|extracellular region|developmental process|cellular process|cell junction|response to stimulus|locomotion|synapse|plasma membrane|extracellular matrix|cellular component organization|cell leading edge|anatomical structure development|intracellular organelle|cell-cell junction|cell surface|extrinsic component of membrane|regulation o…	K06736	cadherin 2, type 1, N-cadherin[-]	oas04514|oas05412	Cell adhesion molecules (CAMs) - Ovis aries (sheep)|Arrhythmogenic right ventricular cardiomyopathy (ARVC) - Ovis aries (sheep)	23:29143004-29207572	2565	0.166272913671055	0.573565723185152	2.25864653677448	2.46014884313213	2.35955848383671	0.385037894812207	1.91724757176351	1.98633382605861	0.300886581460083	6	15	53	65	68	11	54	48	7
ENSOART00000007509	ENSOARG00000006907	CDH2	cadherin 2 [Source:HGNC Symbol;Acc:HGNC:1759]	GO:0005623|GO:0023052|GO:0032991|GO:0016020|GO:0008152|GO:0005576|GO:0032502|GO:0009987|GO:0030054|GO:0050896|GO:0040011|GO:0045202|GO:0005886|GO:0031012|GO:0016043|GO:0031252|GO:0048856|GO:0043229|GO:0005911|GO:0009986|GO:0019898|GO:0019222|GO:0023051|GO:0044237|GO:0050793|GO:0006807|GO:0045177|GO:0071944|GO:0051641|GO:0050794|GO:0023057|GO:0031224|GO:0042995|GO:0048870|GO:0005622|GO:0007155|GO:…	cell|signaling|macromolecular complex|membrane|metabolic process|extracellular region|developmental process|cellular process|cell junction|response to stimulus|locomotion|synapse|plasma membrane|extracellular matrix|cellular component organization|cell leading edge|anatomical structure development|intracellular organelle|cell-cell junction|cell surface|extrinsic component of membrane|regulation o…	K06736	cadherin 2, type 1, N-cadherin[-]	oas04514|oas05412	Cell adhesion molecules (CAMs) - Ovis aries (sheep)|Arrhythmogenic right ventricular cardiomyopathy (ARVC) - Ovis aries (sheep)	23:29143020-29258615	4317	0.526916372350453	0.477084466404685	0	0	0	1.16465639501046	0	0	0.587405402999357	32	21	0	0	0	56	0	0	23
ENSOART00000014739	ENSOARG00000013554	-	cilia and flagella associated protein 298 [Source:HGNC Symbol;Acc:HGNC:1301]	-	-	-	-	-	-	1:121176876-121188850	873	12.7021697296372	15.7282858586408	17.0287182415166	23.5752883587698	18.9629040367485	12.5468224212616	18.2556726829436	22.7367390807434	20.5854160043801	156	140	136	212	186	122	175	187	163
ENSOART00000014738	ENSOARG00000013553	DCUN1D3	defective in cullin neddylation 1 domain containing 3 [Source:HGNC Symbol;Acc:HGNC:28734]	GO:0005623|GO:0040007|GO:0009987|GO:0050896|GO:0016043|GO:0016049|GO:0040008|GO:0050794|GO:0005622|GO:0045926|GO:0009314|GO:0045786|GO:0044770|GO:0001558|GO:0005737|GO:0008219|GO:0051128|GO:0010564|GO:0030308|GO:0010942|GO:0010941|GO:0007049|GO:0051726|GO:0000278|GO:0010212|GO:0012501|GO:0043067|GO:1901987|GO:0044843|GO:0044772|GO:0048471|GO:0045930|GO:0009416|GO:0043068|GO:0007346|GO:0006915|GO:…	cell|growth|cellular process|response to stimulus|cellular component organization|cell growth|regulation of growth|regulation of cellular process|intracellular|negative regulation of growth|response to radiation|negative regulation of cell cycle|cell cycle phase transition|regulation of cell growth|cytoplasm|cell death|regulation of cellular component organization|regulation of cell cycle process…	-	-	-	-	24:18611926-18617985	4681	9.24797086882663	7.45898584783506	9.90112882692717	10.4526907989177	7.98577530749547	7.61450197969401	12.3929478768023	11.3378723301771	9.11503416050576	609	356	424	504	420	397	637	500	387
ENSOART00000003089	ENSOARG00000002852	GPR20	G protein-coupled receptor 20 [Source:HGNC Symbol;Acc:HGNC:4475]	GO:0005623|GO:0023052|GO:0032991|GO:0016020|GO:0009987|GO:0050896|GO:0004871|GO:0005886|GO:0043235|GO:0071944|GO:0038023|GO:0050794|GO:0031224|GO:0007165|GO:0007154|GO:0004872|GO:0051716|GO:0004888|GO:0016021|GO:0031226|GO:0007186|GO:0005887|GO:0004930	cell|signaling|macromolecular complex|membrane|cellular process|response to stimulus|signal transducer activity|plasma membrane|receptor complex|cell periphery|signaling receptor activity|regulation of cellular process|intrinsic component of membrane|signal transduction|cell communication|receptor activity|cellular response to stimulus|transmembrane signaling receptor activity|integral component …	-	-	-	-	9:15490857-15492016	873	0.16286881018668	0.224734365206881	0	0	0.203874619098182	0.102863801400804	0.521624014225738	0.364758466769783	0	2	2	0	0	2	1	5	3	0
ENSOART00000003088	ENSOARG00000002840	-	RNA binding motif protein 27 [Source:NCBI gene;Acc:101112898]	GO:0008152|GO:0009987|GO:0044237|GO:0006807|GO:0071704|GO:0097159|GO:0006139|GO:0006725|GO:0003676|GO:0043169|GO:0046483|GO:0003723|GO:0016070|GO:0010467|GO:0046872|GO:0006396|GO:0016071|GO:0006397	metabolic process|cellular process|cellular metabolic process|nitrogen compound metabolic process|organic substance metabolic process|organic cyclic compound binding|nucleobase-containing compound metabolic process|cellular aromatic compound metabolic process|nucleic acid binding|cation binding|heterocycle metabolic process|RNA binding|RNA metabolic process|gene expression|metal ion binding|RNA p…	-	-	-	-	5:54895687-54951562	3129	5.3613537015829	4.16882998000545	14.427845493262	12.317465964505	7.82228018466869	6.05432239989524	11.4673934022668	12.9586143002934	11.3810725544993	236	133	413	397	275	211	394	382	323
ENSOART00000014733	ENSOARG00000013546	URGCP	upregulator of cell proliferation [Source:HGNC Symbol;Acc:HGNC:30890]	GO:0005623|GO:0036094|GO:0097367|GO:0005622|GO:0097159|GO:0000166|GO:0005737|GO:0001882|GO:0032549|GO:0001883|GO:0005829|GO:0017076|GO:0032555|GO:0032561|GO:0005525|GO:0019001	cell|small molecule binding|carbohydrate derivative binding|intracellular|organic cyclic compound binding|nucleotide binding|cytoplasm|nucleoside binding|ribonucleoside binding|purine nucleoside binding|cytosol|purine nucleotide binding|purine ribonucleotide binding|guanyl ribonucleotide binding|GTP binding|guanyl nucleotide binding	-	-	-	-	19:129665-158534	2955	8.8523552663151	13.7407793916349	9.80271417470374	7.58909328016887	8.07205845882416	9.60105138942859	6.68768886555517	9.12381355130269	11.5661865652604	368	414	265	231	268	316	217	254	310
ENSOART00000003084	ENSOARG00000002850	-	-	-	-	-	-	-	-	3:2216459-2444248	201	0.353535027314211	2.43996177522184	1.08759298285502	0.965982668600676	0.885485285933896	1.33985499273334	0.906224406804118	1.05616630676624	1.09704915628303	1	5	2	2	2	3	2	2	2
ENSOART00000014731	ENSOARG00000013540	DDX42	DEAD-box helicase 42 [Source:HGNC Symbol;Acc:HGNC:18676]	GO:0005623|GO:0016020|GO:0009987|GO:0043229|GO:0050794|GO:0036094|GO:0097367|GO:0005622|GO:0043227|GO:0033036|GO:0097159|GO:0000166|GO:0043231|GO:0008104|GO:0003676|GO:0005737|GO:0008219|GO:0010941|GO:0003723|GO:0012501|GO:0043067|GO:0005829|GO:0031981|GO:0005654|GO:0017076|GO:0032555|GO:0005634|GO:0006915|GO:0032559|GO:0016604|GO:0042981|GO:0005524|GO:0016607	cell|membrane|cellular process|intracellular organelle|regulation of cellular process|small molecule binding|carbohydrate derivative binding|intracellular|membrane-bounded organelle|macromolecule localization|organic cyclic compound binding|nucleotide binding|intracellular membrane-bounded organelle|protein localization|nucleic acid binding|cytoplasm|cell death|regulation of cell death|RNA bindin…	K12835	ATP-dependent RNA helicase DDX42[3.6.4.13]	oas03040	Spliceosome - Ovis aries (sheep)	11:47465640-47490671	2863	17.1811659822006	28.8099927292024	34.3620305098644	25.0248201352482	29.9061520922641	30.9203975615262	19.9761470609001	31.9214270110886	41.8210476012314	692	841	900	738	962	986	628	861	1086
ENSOART00000003086	ENSOARG00000002840	-	RNA binding motif protein 27 [Source:NCBI gene;Acc:101112898]	GO:0008152|GO:0009987|GO:0044237|GO:0006807|GO:0071704|GO:0097159|GO:0006139|GO:0006725|GO:0003676|GO:0043169|GO:0046483|GO:0003723|GO:0016070|GO:0010467|GO:0046872|GO:0006396|GO:0016071|GO:0006397	metabolic process|cellular process|cellular metabolic process|nitrogen compound metabolic process|organic substance metabolic process|organic cyclic compound binding|nucleobase-containing compound metabolic process|cellular aromatic compound metabolic process|nucleic acid binding|cation binding|heterocycle metabolic process|RNA binding|RNA metabolic process|gene expression|metal ion binding|RNA p…	-	-	-	-	5:54895687-54951562	3183	13.9799637315422	17.2243886188169	14.9386237917925	15.3109906105387	18.7346314371861	13.9905449839864	16.1939835215995	17.3740908260342	13.785819273515	626	559	435	502	670	496	566	521	398
ENSOART00000003081	ENSOARG00000002844	GRIA4	glutamate ionotropic receptor AMPA type subunit 4 [Source:HGNC Symbol;Acc:HGNC:4574]	GO:0005623|GO:0023052|GO:0005215|GO:0016020|GO:0005576|GO:0009987|GO:0030054|GO:0050896|GO:0004871|GO:0045202|GO:0005886|GO:0022857|GO:0071944|GO:0097060|GO:0038023|GO:0050794|GO:0031224|GO:0043227|GO:0098794|GO:0007165|GO:0007154|GO:0004872|GO:0051716|GO:0004888|GO:0016021|GO:0007267|GO:0006810|GO:0045211|GO:0007166|GO:0042391|GO:0031982|GO:1903561|GO:0060078|GO:0007215|GO:0015267|GO:0006811|GO:…	cell|signaling|transporter activity|membrane|extracellular region|cellular process|cell junction|response to stimulus|signal transducer activity|synapse|plasma membrane|transmembrane transporter activity|cell periphery|synaptic membrane|signaling receptor activity|regulation of cellular process|intrinsic component of membrane|membrane-bounded organelle|postsynapse|signal transduction|cell communi…	-	-	-	-	15:1432779-1632649	2199	1.16371238367903	1.96245623203843	0.347940729167125	1.28028944412764	1.21422581349625	1.95975912260402	0.124250413211206	1.20673844736252	0.300827940536001	36	44	7	29	30	48	3	25	6
ENSOART00000014736	ENSOARG00000013548	BARX2	BARX homeobox 2 [Source:HGNC Symbol;Acc:HGNC:956]	GO:0005623|GO:0098743|GO:0032991|GO:0008152|GO:0032502|GO:0009987|GO:0048856|GO:0009058|GO:0043229|GO:0001502|GO:0019222|GO:0044237|GO:0003682|GO:0006807|GO:0050794|GO:0005622|GO:0043234|GO:0043227|GO:0003700|GO:0071704|GO:0009653|GO:0097159|GO:0009888|GO:0006139|GO:0044249|GO:0007275|GO:0009887|GO:0006725|GO:0043231|GO:0061061|GO:0003676|GO:0005737|GO:0048513|GO:0000981|GO:0005667|GO:0048731|GO:…	cell|cell aggregation|macromolecular complex|metabolic process|developmental process|cellular process|anatomical structure development|biosynthetic process|intracellular organelle|cartilage condensation|regulation of metabolic process|cellular metabolic process|chromatin binding|nitrogen compound metabolic process|regulation of cellular process|intracellular|protein complex|membrane-bounded organ…	-	-	-	-	21:31844391-32046759	4197	26.0655921009205	28.6496943320717	20.5752738234408	20.6561226035537	17.3892853921019	25.8628771281244	16.7297268316324	24.2791241203705	15.7090083886254	1539	1226	790	893	820	1209	771	960	598
ENSOART00000014735	ENSOARG00000013546	URGCP	upregulator of cell proliferation [Source:HGNC Symbol;Acc:HGNC:30890]	GO:0005623|GO:0036094|GO:0097367|GO:0005622|GO:0097159|GO:0000166|GO:0005737|GO:0001882|GO:0032549|GO:0001883|GO:0005829|GO:0017076|GO:0032555|GO:0032561|GO:0005525|GO:0019001	cell|small molecule binding|carbohydrate derivative binding|intracellular|organic cyclic compound binding|nucleotide binding|cytoplasm|nucleoside binding|ribonucleoside binding|purine nucleoside binding|cytosol|purine nucleotide binding|purine ribonucleotide binding|guanyl ribonucleotide binding|GTP binding|guanyl nucleotide binding	-	-	-	-	19:129665-143549	2784	0	0	0.0392611691009086	0.0348711415928046	0	0.161246785483191	0.0981417595730753	0.0762533863721313	0.0396025288097861	0	0	1	1	0	5	3	2	1
ENSOART00000003082	ENSOARG00000002848	PLEKHH3	pleckstrin homology, MyTH4 and FERM domain containing H3 [Source:HGNC Symbol;Acc:HGNC:26105]	GO:0005623|GO:0023052|GO:0005576|GO:0009987|GO:0050896|GO:0043229|GO:0050794|GO:0005622|GO:0005615|GO:0007165|GO:0007154|GO:0051716|GO:0005856	cell|signaling|extracellular region|cellular process|response to stimulus|intracellular organelle|regulation of cellular process|intracellular|extracellular space|signal transduction|cell communication|cellular response to stimulus|cytoskeleton	-	-	-	-	11:42216980-42227397	2328	16.4884248177203	41.2868370374276	20.6598603965464	14.5955892902925	24.2771322098188	30.6215496279619	13.9655706254588	20.1530012781007	18.3279531380273	540	980	440	350	635	794	357	442	387
ENSOART00000012888	ENSOARG00000011847	-	-	GO:0008152|GO:0009987|GO:0005198|GO:0009058|GO:0019222|GO:0044237|GO:0006807|GO:0050794|GO:0003700|GO:0071704|GO:0005199|GO:0097159|GO:0006139|GO:0044249|GO:0006725|GO:0003676|GO:0046483|GO:0034645|GO:0051252|GO:0016070|GO:0003677|GO:0010468|GO:0010467|GO:2001141|GO:0006351|GO:0006355|GO:1903506	metabolic process|cellular process|structural molecule activity|biosynthetic process|regulation of metabolic process|cellular metabolic process|nitrogen compound metabolic process|regulation of cellular process|transcription factor activity, sequence-specific DNA binding|organic substance metabolic process|structural constituent of cell wall|organic cyclic compound binding|nucleobase-containing c…	-	-	-	-	6:113502984-114772068	1539	0.138560761392546	0.382377148790101	0.213066461553469	0.126161479134981	0.115648175745753	0.291690091478366	0.118356793871103	0.137939849031848	0.214918986757202	3	6	3	2	2	5	2	2	3
ENSOART00000012883	ENSOARG00000011841	ANPEP	alanyl aminopeptidase, membrane [Source:HGNC Symbol;Acc:HGNC:500]	GO:0005623|GO:0003824|GO:0016020|GO:0008152|GO:0005576|GO:0005886|GO:0031090|GO:0043229|GO:0009986|GO:0006807|GO:0071944|GO:0016787|GO:0005622|GO:0005615|GO:0043227|GO:0071704|GO:0043231|GO:0070062|GO:0005774|GO:0005737|GO:0019538|GO:0009897|GO:0043169|GO:0008233|GO:0031982|GO:1903561|GO:0006508|GO:0005793|GO:0005773|GO:0005634|GO:0046872|GO:0005765|GO:0008238|GO:0000323|GO:0008237|GO:0046914|GO:…	cell|catalytic activity|membrane|metabolic process|extracellular region|plasma membrane|organelle membrane|intracellular organelle|cell surface|nitrogen compound metabolic process|cell periphery|hydrolase activity|intracellular|extracellular space|membrane-bounded organelle|organic substance metabolic process|intracellular membrane-bounded organelle|extracellular exosome|vacuolar membrane|cytopla…	K11140	aminopeptidase N[3.4.11.2]	oas01100|oas04640|oas00480|oas04614	Metabolic pathways - Ovis aries (sheep)|Hematopoietic cell lineage - Ovis aries (sheep)|Glutathione metabolism - Ovis aries (sheep)|Renin-angiotensin system - Ovis aries (sheep)	18:20303375-20320351	3268	1.8053630875345	30.4015566488912	7.25829482659354	8.34756228660263	2.20602301014661	42.9953765510346	2.1179061280536	5.19683780418568	12.0103242196576	83	1013	217	281	81	1565	76	160	356
ENSOART00000012882	ENSOARG00000011843	FBXO41	F-box protein 41 [Source:HGNC Symbol;Acc:HGNC:29409]	-	-	-	-	-	-	3:95210325-95219586	2085	0.306827355083637	1.41117088223068	0.681564354907996	0.698426317945093	0.853757191759138	1.03345570997752	0.480453776107345	0.712722299098367	0.63455217385004	9	30	13	15	20	24	11	14	12
ENSOART00000012881	ENSOARG00000011842	LAT2	linker for activation of T cells family member 2 [Source:HGNC Symbol;Acc:HGNC:12749]	GO:0005623|GO:0002376|GO:0023052|GO:0016020|GO:0005576|GO:0009987|GO:0050896|GO:0002684|GO:0050794|GO:0031224|GO:0002682|GO:0005622|GO:0005615|GO:0043227|GO:0007165|GO:0007154|GO:0006955|GO:0051716|GO:0005515|GO:0002764|GO:0016021|GO:0050776|GO:0046649|GO:0070062|GO:0019904|GO:0001775|GO:0050778|GO:0007166|GO:0035556|GO:0031982|GO:1903561|GO:0002768|GO:0042169|GO:0045121|GO:0019932|GO:0042113|GO:…	cell|immune system process|signaling|membrane|extracellular region|cellular process|response to stimulus|positive regulation of immune system process|regulation of cellular process|intrinsic component of membrane|regulation of immune system process|intracellular|extracellular space|membrane-bounded organelle|signal transduction|cell communication|immune response|cellular response to stimulus|prot…	-	-	-	-	24:33095761-33103636	663	4.61018717310196	6.95276089026621	5.6056532702591	2.34283579352924	2.2821521534846	2.97925248927092	2.60988016026293	4.00244018966843	4.8225486666469	43	47	34	16	17	22	19	25	29
ENSOART00000012887	ENSOARG00000011845	TRIM37	tripartite motif containing 37 [Source:HGNC Symbol;Acc:HGNC:7523]	GO:0005623|GO:0003824|GO:0032991|GO:0008152|GO:0009987|GO:0016043|GO:0009058|GO:0043229|GO:0019222|GO:0043433|GO:0044237|GO:0003682|GO:0006807|GO:0065009|GO:0050794|GO:0016740|GO:0005622|GO:0043234|GO:0043227|GO:0051091|GO:0071704|GO:0005515|GO:1902494|GO:0007017|GO:0051090|GO:0044092|GO:0032088|GO:0031023|GO:0007099|GO:0006139|GO:0045786|GO:0044249|GO:1902115|GO:0000226|GO:0031519|GO:0005102|GO:…	cell|catalytic activity|macromolecular complex|metabolic process|cellular process|cellular component organization|biosynthetic process|intracellular organelle|regulation of metabolic process|negative regulation of sequence-specific DNA binding transcription factor activity|cellular metabolic process|chromatin binding|nitrogen compound metabolic process|regulation of molecular function|regulation …	K10608	tripartite motif-containing protein 37[2.3.2.27]	oas04120	Ubiquitin mediated proteolysis - Ovis aries (sheep)	11:9497647-9636922	2886	11.4285089984915	12.7439342220541	14.4306680761164	14.9356098884517	13.1994167005097	11.7594039024358	11.2022513202704	13.2405822735128	14.2494548657094	464	375	381	444	428	378	355	360	373
ENSOART00000012886	ENSOARG00000011846	NTN4	netrin 4 [Source:HGNC Symbol;Acc:HGNC:13658]	GO:0023052|GO:0005576|GO:0032502|GO:0009987|GO:0031012|GO:0048856|GO:0050793|GO:0050840|GO:0007154|GO:0009653|GO:0005515|GO:0009888|GO:0048729|GO:0060688|GO:0007275|GO:0001763|GO:0005578|GO:0009887|GO:0035426|GO:0048513|GO:0048732|GO:0048468|GO:0048731|GO:0043236|GO:0005604|GO:0060429|GO:0002009|GO:0048469|GO:0043237|GO:0007431|GO:0007399|GO:0061138|GO:0035272|GO:0022612|GO:0060668|GO:0048666|GO:…	signaling|extracellular region|developmental process|cellular process|extracellular matrix|anatomical structure development|regulation of developmental process|extracellular matrix binding|cell communication|anatomical structure morphogenesis|protein binding|tissue development|tissue morphogenesis|regulation of morphogenesis of a branching structure|multicellular organism development|morphogenesi…	K06845	netrin 4[-]	oas04360	Axon guidance - Ovis aries (sheep)	3:165067364-165195408	1890	6.76985061298992	6.07144275783004	8.09697534600622	8.62944517283271	5.08589888570363	6.50799424662276	13.4436322975447	5.11067140662996	5.19176449071971	180	117	140	168	108	137	279	91	89
ENSOART00000012885	ENSOARG00000011841	ANPEP	alanyl aminopeptidase, membrane [Source:HGNC Symbol;Acc:HGNC:500]	GO:0005623|GO:0003824|GO:0016020|GO:0008152|GO:0005576|GO:0005886|GO:0031090|GO:0043229|GO:0009986|GO:0006807|GO:0071944|GO:0016787|GO:0005622|GO:0005615|GO:0043227|GO:0071704|GO:0043231|GO:0070062|GO:0005774|GO:0005737|GO:0019538|GO:0009897|GO:0043169|GO:0008233|GO:0031982|GO:1903561|GO:0006508|GO:0005793|GO:0005773|GO:0005634|GO:0046872|GO:0005765|GO:0008238|GO:0000323|GO:0008237|GO:0046914|GO:…	cell|catalytic activity|membrane|metabolic process|extracellular region|plasma membrane|organelle membrane|intracellular organelle|cell surface|nitrogen compound metabolic process|cell periphery|hydrolase activity|intracellular|extracellular space|membrane-bounded organelle|organic substance metabolic process|intracellular membrane-bounded organelle|extracellular exosome|vacuolar membrane|cytopla…	K11140	aminopeptidase N[3.4.11.2]	oas01100|oas04640|oas00480|oas04614	Metabolic pathways - Ovis aries (sheep)|Hematopoietic cell lineage - Ovis aries (sheep)|Glutathione metabolism - Ovis aries (sheep)|Renin-angiotensin system - Ovis aries (sheep)	18:20303375-20319991	2907	10.9547051874538	0.607304883372514	78.7388779780348	0.701309398720925	17.1454813627155	0.741229843585525	10.8080587340903	31.6208356043677	114.006657549632	448	18	2094	21	560	24	345	866	3006
ENSOART00000012884	ENSOARG00000011839	TMC5	transmembrane channel like 5 [Source:HGNC Symbol;Acc:HGNC:22999]	GO:0016020|GO:0005576|GO:0031224|GO:0005615|GO:0043227|GO:0016021|GO:0070062|GO:0031982|GO:1903561	membrane|extracellular region|intrinsic component of membrane|extracellular space|membrane-bounded organelle|integral component of membrane|extracellular exosome|vesicle|extracellular vesicle	-	-	-	-	24:16976908-17040297	3272	0	0	0.0334055913132426	0	0.0543956425650101	0.768296487611682	0	0.064880631925432	1.651068850612	0	0	1	0	2	28	0	2	49
ENSOART00000009151	ENSOARG00000008401	PARP8	poly(ADP-ribose) polymerase family member 8 [Source:HGNC Symbol;Acc:HGNC:26124]	GO:0005623|GO:0003824|GO:0016740|GO:0005622|GO:0016757|GO:0016763|GO:0003950	cell|catalytic activity|transferase activity|intracellular|transferase activity, transferring glycosyl groups|transferase activity, transferring pentosyl groups|NAD+ ADP-ribosyltransferase activity	-	-	-	-	16:28331163-28521803	2849	7.26053817671627	5.78343019084157	10.5894539939613	5.41801335658284	5.18586573508728	9.70617232412667	5.37019072728083	9.87309964767621	10.8742902159603	291	168	276	159	166	308	168	265	281
ENSOART00000009150	ENSOARG00000008408	MAN1A1	mannosidase alpha class 1A member 1 [Source:HGNC Symbol;Acc:HGNC:6821]	GO:0005623|GO:0003824|GO:0016020|GO:0008152|GO:0005576|GO:0031090|GO:0043229|GO:0012505|GO:0016787|GO:0005622|GO:0005615|GO:0043227|GO:0016798|GO:0043231|GO:0070062|GO:0005737|GO:0043169|GO:0005794|GO:0031982|GO:1903561|GO:0005829|GO:0005793|GO:0004553|GO:0000139|GO:0046872|GO:0015923|GO:0005509|GO:0004559|GO:0004571	cell|catalytic activity|membrane|metabolic process|extracellular region|organelle membrane|intracellular organelle|endomembrane system|hydrolase activity|intracellular|extracellular space|membrane-bounded organelle|hydrolase activity, acting on glycosyl bonds|intracellular membrane-bounded organelle|extracellular exosome|cytoplasm|cation binding|Golgi apparatus|vesicle|extracellular vesicle|cytos…	-	-	-	-	8:18758921-18927758	1710	19.2465593152961	11.8725155269828	21.6062176002911	8.17526384794678	8.64007688845829	9.97580112856011	14.2728853570979	14.2147667826604	21.5990744476641	463	207	338	144	166	190	268	229	335
ENSOART00000009153	ENSOARG00000008415	AAED1	peroxiredoxin like 2C [Source:HGNC Symbol;Acc:HGNC:16881]	-	-	-	-	-	-	2:29336823-29350494	777	8.59954450026395	12.2438858249654	11.8171760010224	10.8701022688675	11.9129778752052	12.7104802024125	12.3067417542259	13.5242299474526	16.034127995386	94	97	84	87	104	110	105	99	113
ENSOART00000005869	ENSOARG00000005387	RCVRN	recoverin [Source:HGNC Symbol;Acc:HGNC:9937]	GO:0023052|GO:0009987|GO:0050896|GO:0051606|GO:0009605|GO:0050794|GO:0007165|GO:0007154|GO:0051716|GO:0009314|GO:0050877|GO:0007602|GO:0006810|GO:0043169|GO:0009583|GO:0006811|GO:0009416|GO:0043269|GO:0007600|GO:0046872|GO:0050953|GO:0005509|GO:0006812|GO:0030001|GO:0051924|GO:0007601|GO:0070838|GO:0006816	signaling|cellular process|response to stimulus|detection of stimulus|response to external stimulus|regulation of cellular process|signal transduction|cell communication|cellular response to stimulus|response to radiation|neurological system process|phototransduction|transport|cation binding|detection of light stimulus|ion transport|response to light stimulus|regulation of ion transport|sensory p…	K13764	recoverin[-]	oas04744	Phototransduction - Ovis aries (sheep)	11:28585609-28593120	609	0.2334720382479	0	0	0.318821865991356	0	0	0	0	0.362080263403759	2	0	0	2	0	0	0	0	2
ENSOART00000015289	ENSOARG00000014044	-	-	GO:0016020|GO:0031224|GO:0016021	membrane|intrinsic component of membrane|integral component of membrane	-	-	-	-	17:62898560-62902925	219	5.8423290899487	8.95674669543675	5.49066433985987	3.98964074771375	5.28317664894051	8.19928859881652	5.4059234198696	6.30082776159858	3.52408256367631	18	20	11	9	13	20	13	13	7
ENSOART00000009157	ENSOARG00000008413	SEC23A	Sec23 homolog A, coat complex II component [Source:HGNC Symbol;Acc:HGNC:10701]	GO:0005623|GO:0032991|GO:0016020|GO:0009987|GO:0016043|GO:0031090|GO:0043229|GO:0019898|GO:0012505|GO:0051641|GO:0005622|GO:0043234|GO:0043227|GO:0033036|GO:0030662|GO:0043231|GO:0051649|GO:0035459|GO:0008104|GO:0046907|GO:0005737|GO:0030658|GO:0006810|GO:0045184|GO:0022607|GO:0051668|GO:0030133|GO:0030117|GO:0005783|GO:0061024|GO:0043169|GO:0005794|GO:0006996|GO:0031982|GO:0097708|GO:0012506|GO:…	cell|macromolecular complex|membrane|cellular process|cellular component organization|organelle membrane|intracellular organelle|extrinsic component of membrane|endomembrane system|cellular localization|intracellular|protein complex|membrane-bounded organelle|macromolecule localization|coated vesicle membrane|intracellular membrane-bounded organelle|establishment of localization in cell|cargo loa…	K14006	protein transport protein SEC23[-]	oas04141	Protein processing in endoplasmic reticulum - Ovis aries (sheep)	18:47933489-47990664	2356	18.706142251112	11.572790695607	18.1408909233621	18.4603120419563	10.2754600753259	13.6044971819465	25.9370555745953	16.5345218328387	18.0165399087074	620	278	391	448	272	357	671	367	385
ENSOART00000009156	ENSOARG00000008419	-	-	-	-	-	-	-	-	4:64264888-64265103	216	1.31622940867261	0.45391719985359	1.01206569237898	0	0.823993252188487	0.41574119732825	0.421646078165805	0.982821424351915	2.04173037419342	4	1	2	0	2	1	1	2	4
ENSOART00000005865	ENSOARG00000005383	ZNF383	zinc finger protein 383 [Source:HGNC Symbol;Acc:HGNC:18609]	GO:0005623|GO:0016020|GO:0008152|GO:0009987|GO:0031090|GO:0009058|GO:0043229|GO:0012505|GO:0019222|GO:0044237|GO:0006807|GO:0050794|GO:0005622|GO:0043227|GO:0071704|GO:0097159|GO:0006139|GO:0044249|GO:0006725|GO:0043231|GO:0003676|GO:0005635|GO:0031965|GO:0043169|GO:0046483|GO:0034645|GO:0051252|GO:0016070|GO:0010468|GO:0010467|GO:0005634|GO:0046872|GO:2001141|GO:0006351|GO:0006355|GO:1903506	cell|membrane|metabolic process|cellular process|organelle membrane|biosynthetic process|intracellular organelle|endomembrane system|regulation of metabolic process|cellular metabolic process|nitrogen compound metabolic process|regulation of cellular process|intracellular|membrane-bounded organelle|organic substance metabolic process|organic cyclic compound binding|nucleobase-containing compound …	-	-	-	-	14:46452335-46465488	1505	3.589576488833	4.82241365030132	6.75468109878398	4.77343063547059	4.49454072267701	5.30936798372809	7.20087117931478	5.64224392451864	8.57111708520976	76	74	93	74	76	89	119	80	117
ENSOART00000005864	ENSOARG00000005381	TERF1	telomeric repeat binding factor 1 [Source:HGNC Symbol;Acc:HGNC:11728]	GO:0000003|GO:0005623|GO:0022414|GO:0003824|GO:0032991|GO:0008152|GO:0009987|GO:0090220|GO:0016043|GO:0009058|GO:0043229|GO:0019222|GO:0044237|GO:0006807|GO:0051641|GO:0065009|GO:0050794|GO:0016740|GO:0005622|GO:0043227|GO:0071704|GO:0032993|GO:1904911|GO:0044089|GO:0033036|GO:0005515|GO:0097159|GO:0044092|GO:0006139|GO:0042592|GO:1904792|GO:0044249|GO:0032205|GO:0051321|GO:1904850|GO:0006725|GO:…	reproduction|cell|reproductive process|catalytic activity|macromolecular complex|metabolic process|cellular process|chromosome localization to nuclear envelope involved in homologous chromosome segregation|cellular component organization|biosynthetic process|intracellular organelle|regulation of metabolic process|cellular metabolic process|nitrogen compound metabolic process|cellular localization…	-	-	-	-	9:49217162-49249767	1029	5.52641550853217	4.86099689155379	9.9855181228832	9.15148886769066	6.66008941255277	5.14784500563611	9.20433701666635	10.2121736337907	10.6073559664963	80	51	94	97	77	59	104	99	99
ENSOART00000005867	ENSOARG00000005385	SMIM15	small integral membrane protein 15 [Source:HGNC Symbol;Acc:HGNC:33861]	GO:0016020|GO:0031224|GO:0016021	membrane|intrinsic component of membrane|integral component of membrane	-	-	-	-	16:18232681-18232902	222	23.054085871263	16.3460172820149	21.1724142845682	16.6175126639008	14.0319007811193	19.8167135550862	17.2293619166926	22.4720790541005	16.3890248955526	72	37	43	38	35	49	42	47	33
ENSOART00000015287	ENSOARG00000014043	CYP8B1	cytochrome P450 family 8 subfamily B member 1 [Source:HGNC Symbol;Acc:HGNC:2653]	GO:0005623|GO:0003824|GO:0016020|GO:0008152|GO:0043229|GO:0012505|GO:0042175|GO:0031224|GO:0005622|GO:0043227|GO:0005789|GO:0016491|GO:0097159|GO:0004497|GO:0016705|GO:0016021|GO:0043231|GO:0055114|GO:0005737|GO:0005783|GO:0043169|GO:0020037|GO:0046872|GO:0046914|GO:0005506	cell|catalytic activity|membrane|metabolic process|intracellular organelle|endomembrane system|nuclear outer membrane-endoplasmic reticulum membrane network|intrinsic component of membrane|intracellular|membrane-bounded organelle|endoplasmic reticulum membrane|oxidoreductase activity|organic cyclic compound binding|monooxygenase activity|oxidoreductase activity, acting on paired donors, with inco…	K07431	sterol 12-alpha-hydroxylase[1.14.13.96]	oas01100|oas03320|oas00120	Metabolic pathways - Ovis aries (sheep)|PPAR signaling pathway - Ovis aries (sheep)|Primary bile acid biosynthesis - Ovis aries (sheep)	19:14859385-14860884	1500	3.83849473251318	6.60385641144032	7.50588400095946	2.26522935786859	3.61946630156088	7.24244354497854	1.21428406609209	3.32586770000688	5.73309803012624	81	101	103	35	61	121	20	47	78
ENSOART00000015280	ENSOARG00000014036	GUCD1	guanylyl cyclase domain containing 1 [Source:HGNC Symbol;Acc:HGNC:14237]	-	-	-	-	-	-	17:70772932-70783090	910	7.03019465287818	13.2565991695459	7.08708454449243	7.25442368924948	13.7906025548524	9.47154952037559	4.40337302337736	7.23183764556091	6.42122092310796	90	123	59	68	141	96	44	62	53
ENSOART00000015281	ENSOARG00000014035	ELF2	E74 like ETS transcription factor 2 [Source:HGNC Symbol;Acc:HGNC:3317]	GO:0005623|GO:0008152|GO:0009987|GO:0009058|GO:0043229|GO:0019222|GO:0044237|GO:0006807|GO:0050794|GO:0005622|GO:0043227|GO:0003700|GO:0071704|GO:0097159|GO:0006139|GO:0044249|GO:0006725|GO:0043231|GO:0003676|GO:0005737|GO:0000981|GO:0046483|GO:0034645|GO:0051252|GO:0016070|GO:0010628|GO:0005829|GO:0031981|GO:0003677|GO:0005654|GO:0031328|GO:0010468|GO:0010467|GO:0005634|GO:0016604|GO:0043565|GO:…	cell|metabolic process|cellular process|biosynthetic process|intracellular organelle|regulation of metabolic process|cellular metabolic process|nitrogen compound metabolic process|regulation of cellular process|intracellular|membrane-bounded organelle|transcription factor activity, sequence-specific DNA binding|organic substance metabolic process|organic cyclic compound binding|nucleobase-contain…	-	-	-	-	17:18131831-18226233	2240	11.4558463649965	5.34172282549927	10.6381297268235	9.7948055142532	5.04615996170217	12.2247699355215	10.2046961958433	13.9315435702231	19.3433015832884	361	122	218	226	127	305	251	294	393
ENSOART00000015282	ENSOARG00000014035	ELF2	E74 like ETS transcription factor 2 [Source:HGNC Symbol;Acc:HGNC:3317]	GO:0005623|GO:0008152|GO:0009987|GO:0009058|GO:0043229|GO:0019222|GO:0044237|GO:0006807|GO:0050794|GO:0005622|GO:0043227|GO:0003700|GO:0071704|GO:0097159|GO:0006139|GO:0044249|GO:0006725|GO:0043231|GO:0003676|GO:0005737|GO:0000981|GO:0046483|GO:0034645|GO:0051252|GO:0016070|GO:0010628|GO:0005829|GO:0031981|GO:0003677|GO:0005654|GO:0031328|GO:0010468|GO:0010467|GO:0005634|GO:0016604|GO:0043565|GO:…	cell|metabolic process|cellular process|biosynthetic process|intracellular organelle|regulation of metabolic process|cellular metabolic process|nitrogen compound metabolic process|regulation of cellular process|intracellular|membrane-bounded organelle|transcription factor activity, sequence-specific DNA binding|organic substance metabolic process|organic cyclic compound binding|nucleobase-contain…	-	-	-	-	17:18131831-18226233	2201	9.04286858647083	11.630261957539	21.0573303220564	13.320595853917	17.186051672246	10.9729198745017	12.8266934603104	13.6961428709676	18.5339238627069	280	261	424	302	425	269	310	284	370
ENSOART00000005862	ENSOARG00000005379	RAB25	RAB25, member RAS oncogene family [Source:HGNC Symbol;Acc:HGNC:18238]	GO:0005623|GO:0003824|GO:0005576|GO:0032502|GO:0009987|GO:0040011|GO:0016043|GO:0048856|GO:0040012|GO:0043229|GO:0050794|GO:0036094|GO:0097367|GO:0042995|GO:0016787|GO:0048870|GO:0005622|GO:0005615|GO:0043227|GO:0009653|GO:0008283|GO:0005515|GO:0097159|GO:2000147|GO:0009888|GO:0051270|GO:0030030|GO:0042127|GO:2000145|GO:0000166|GO:0010634|GO:0070062|GO:0016477|GO:0005737|GO:0001882|GO:0016817|GO:…	cell|catalytic activity|extracellular region|developmental process|cellular process|locomotion|cellular component organization|anatomical structure development|regulation of locomotion|intracellular organelle|regulation of cellular process|small molecule binding|carbohydrate derivative binding|cell projection|hydrolase activity|cell motility|intracellular|extracellular space|membrane-bounded orga…	-	-	-	-	1:104664519-104671086	642	115.814989876286	115.951255416944	119.354893399406	107.969018458802	120.61214501456	116.912409182389	92.7719446289689	111.931941521414	98.5741832431557	1046	759	701	714	870	836	654	677	574
ENSOART00000003337	ENSOARG00000003076	NDUFA3	NADH:ubiquinone oxidoreductase subunit A3 [Source:HGNC Symbol;Acc:HGNC:7686]	GO:0005623|GO:0032991|GO:0016020|GO:0009987|GO:0016043|GO:0031090|GO:0043229|GO:0070469|GO:1990204|GO:0031224|GO:0005622|GO:0043234|GO:0043227|GO:1902494|GO:0031966|GO:0016021|GO:0043231|GO:0005737|GO:0022607|GO:0005746|GO:0006996|GO:0005740|GO:0006461|GO:0005747|GO:0005743|GO:0007005|GO:0005739|GO:0032981|GO:0043623|GO:0033108	cell|macromolecular complex|membrane|cellular process|cellular component organization|organelle membrane|intracellular organelle|respiratory chain|oxidoreductase complex|intrinsic component of membrane|intracellular|protein complex|membrane-bounded organelle|catalytic complex|mitochondrial membrane|integral component of membrane|intracellular membrane-bounded organelle|cytoplasm|cellular componen…	K03947	NADH dehydrogenase (ubiquinone) 1 alpha subcomplex subunit 3[-]	oas01100|oas05016|oas05010|oas04932|oas05012|oas00190|oas04723	Metabolic pathways - Ovis aries (sheep)|Huntington's disease - Ovis aries (sheep)|Alzheimer's disease - Ovis aries (sheep)|Non-alcoholic fatty liver disease (NAFLD) - Ovis aries (sheep)|Parkinson's disease - Ovis aries (sheep)|Oxidative phosphorylation - Ovis aries (sheep)|Retrograde endocannabinoid signaling - Ovis aries (sheep)	14:60342789-60347257	1269	9.63462818257819	4.48265590903483	7.5802045545983	14.6119151419419	13.2558172507005	5.73079346823182	9.18589924529939	9.20096946617689	15.8123589722193	172	58	88	191	189	81	128	110	182
ENSOART00000023327	ENSOARG00000021425	SNORA70	-	-	-	-	-	-	-	17:52337492-52337621	130	1.6403462444856	2.2633785845691	2.52237911023684	1.49355781837489	1.36909648055933	3.45316192911696	2.10174352808801	7.34848018823124	2.54431015861026	3	3	3	2	2	5	3	9	3
ENSOART00000003335	ENSOARG00000003074	SRL	sarcalumenin [Source:HGNC Symbol;Acc:HGNC:11295]	GO:0050896|GO:0014823|GO:0036094|GO:0097367|GO:0097159|GO:0000166|GO:0001882|GO:0014850|GO:0006810|GO:0014873|GO:0003012|GO:0032549|GO:0001883|GO:0006811|GO:0090257|GO:0017076|GO:0032555|GO:0032561|GO:0005525|GO:0006812|GO:0019001|GO:0030001|GO:0070838|GO:0006816|GO:0002115	response to stimulus|response to activity|small molecule binding|carbohydrate derivative binding|organic cyclic compound binding|nucleotide binding|nucleoside binding|response to muscle activity|transport|response to muscle activity involved in regulation of muscle adaptation|muscle system process|ribonucleoside binding|purine nucleoside binding|ion transport|regulation of muscle system process|p…	-	-	-	-	24:3422948-3435092	2496	0.88284216692071	2.39692690887788	2.05828860187575	0.583421022802692	1.35500754826362	1.25896528665722	0.620272211733452	1.19072595642636	2.25272602548692	31	61	47	15	38	35	17	28	51
ENSOART00000003334	ENSOARG00000003078	-	-	-	-	-	-	-	-	5:1215984-1219328	480	7.25647397842816	9.19476535296018	6.14855209762539	2.02252621238267	1.48336724289113	4.67615677901255	3.60489697136318	4.42269640958362	3.67511467354815	49	45	27	10	8	25	19	20	16
ENSOART00000003332	ENSOARG00000003071	EYA3	EYA transcriptional coactivator and phosphatase 3 [Source:NCBI gene;Acc:100271658]	GO:0005623|GO:0003824|GO:0032991|GO:0008152|GO:0032502|GO:0009987|GO:0050896|GO:0016043|GO:0048856|GO:0009058|GO:0043229|GO:0019222|GO:0044237|GO:0006807|GO:0006950|GO:0050794|GO:0016787|GO:0005622|GO:0043234|GO:0043227|GO:0071704|GO:0051716|GO:0033554|GO:0006139|GO:0009314|GO:0044249|GO:2001022|GO:0007275|GO:0006725|GO:0043231|GO:0016788|GO:0006325|GO:0019538|GO:0005667|GO:0043169|GO:0006996|GO:…	cell|catalytic activity|macromolecular complex|metabolic process|developmental process|cellular process|response to stimulus|cellular component organization|anatomical structure development|biosynthetic process|intracellular organelle|regulation of metabolic process|cellular metabolic process|nitrogen compound metabolic process|response to stress|regulation of cellular process|hydrolase activity|…	-	-	-	-	2:238202727-238265280	1722	0.041266283676049	0.0569373491105549	0.444321523483454	0.112754074557919	0.10335803860204	0.364989110354825	0.0528894035329929	0.0616403680778205	0.0640263880409085	1	1	7	2	2	7	1	1	1
ENSOART00000003331	ENSOARG00000003072	-	-	GO:0016020	membrane	-	-	-	-	13:70891378-71011620	939	1.05981311866398	0.83553851152792	0.349211165421501	0.516939606998765	0.568726021421757	1.62548812524113	0.484960345494216	0.791281146762564	1.76123706400071	14	8	3	5	6	17	5	7	15
ENSOART00000003330	ENSOARG00000003071	EYA3	EYA transcriptional coactivator and phosphatase 3 [Source:NCBI gene;Acc:100271658]	GO:0005623|GO:0003824|GO:0032991|GO:0008152|GO:0032502|GO:0009987|GO:0050896|GO:0016043|GO:0048856|GO:0009058|GO:0043229|GO:0019222|GO:0044237|GO:0006807|GO:0006950|GO:0050794|GO:0016787|GO:0005622|GO:0043234|GO:0043227|GO:0071704|GO:0051716|GO:0033554|GO:0006139|GO:0009314|GO:0044249|GO:2001022|GO:0007275|GO:0006725|GO:0043231|GO:0016788|GO:0006325|GO:0019538|GO:0005667|GO:0043169|GO:0006996|GO:…	cell|catalytic activity|macromolecular complex|metabolic process|developmental process|cellular process|response to stimulus|cellular component organization|anatomical structure development|biosynthetic process|intracellular organelle|regulation of metabolic process|cellular metabolic process|nitrogen compound metabolic process|response to stress|regulation of cellular process|hydrolase activity|…	-	-	-	-	2:238192847-238265280	1790	20.0939500139235	19.9990113975966	28.0906918137328	31.2396068266637	27.7452132843248	18.6586192810177	28.5928197417408	29.8273824128765	22.604696145921	506	365	460	576	558	372	562	503	367
ENSOART00000012775	ENSOARG00000011749	-	-	-	-	-	-	-	-	8:37000533-37001060	525	0	0	0.208196371003676	0.184916682274987	0	0	0.346954487176434	0	0	0	0	1	1	0	0	2	0	0
ENSOART00000012774	ENSOARG00000011742	HIPK2	homeodomain interacting protein kinase 2 [Source:HGNC Symbol;Acc:HGNC:14402]	GO:0000988|GO:0005623|GO:0023052|GO:0007610|GO:0003824|GO:0032991|GO:0008152|GO:0032502|GO:0009987|GO:0050896|GO:0048856|GO:0009058|GO:0043229|GO:0019222|GO:0023051|GO:0044237|GO:0050793|GO:0006807|GO:0046790|GO:0006950|GO:0031128|GO:0000989|GO:0065009|GO:0050794|GO:0016740|GO:0023057|GO:0036094|GO:0097367|GO:0005622|GO:0043234|GO:0043227|GO:0007165|GO:0048646|GO:0051091|GO:0071704|GO:0007154|GO:…	transcription factor activity, protein binding|cell|signaling|behavior|catalytic activity|macromolecular complex|metabolic process|developmental process|cellular process|response to stimulus|anatomical structure development|biosynthetic process|intracellular organelle|regulation of metabolic process|regulation of signaling|cellular metabolic process|regulation of developmental process|nitrogen co…	-	-	-	-	4:102827073-102957012	3432	20.0284389518608	21.9759527216867	31.5315436104889	30.946118724995	36.9810449696435	28.7239662269349	22.3693702002637	32.1033716817994	32.7671713953089	967	769	990	1094	1426	1098	843	1038	1020
ENSOART00000012777	ENSOARG00000011747	CFAP157	cilia and flagella associated protein 157 [Source:HGNC Symbol;Acc:HGNC:27843]	GO:0000003|GO:0005623|GO:0022414|GO:0016020|GO:0032502|GO:0009987|GO:0040011|GO:0005886|GO:0019953|GO:0016043|GO:0048856|GO:0043229|GO:0071944|GO:0003006|GO:0042995|GO:0048870|GO:0005622|GO:0043227|GO:0048609|GO:0005929|GO:0005515|GO:0007017|GO:0030030|GO:0048515|GO:0097722|GO:0007288|GO:0007276|GO:0000226|GO:0007281|GO:0043231|GO:0005737|GO:0048468|GO:0022607|GO:0008092|GO:0036064|GO:0006996|GO:…	reproduction|cell|reproductive process|membrane|developmental process|cellular process|locomotion|plasma membrane|sexual reproduction|cellular component organization|anatomical structure development|intracellular organelle|cell periphery|developmental process involved in reproduction|cell projection|cell motility|intracellular|membrane-bounded organelle|multicellular organismal reproductive proce…	-	-	-	-	3:8413744-8421599	1617	0.0439459124861821	0.242600699543821	0.135192448703685	0.180113651566545	0.055061425222512	0.333154699695799	0	0	0.0681839457059026	1	4	2	3	1	6	0	0	1
ENSOART00000012776	ENSOARG00000011748	ADGRF2	adhesion G protein-coupled receptor F2 [Source:HGNC Symbol;Acc:HGNC:18991]	GO:0023052|GO:0016020|GO:0009987|GO:0050896|GO:0004871|GO:0038023|GO:0050794|GO:0031224|GO:0007165|GO:0007154|GO:0004872|GO:0051716|GO:0004888|GO:0016021|GO:0007186|GO:0007166|GO:0004930	signaling|membrane|cellular process|response to stimulus|signal transducer activity|signaling receptor activity|regulation of cellular process|intrinsic component of membrane|signal transduction|cell communication|receptor activity|cellular response to stimulus|transmembrane signaling receptor activity|integral component of membrane|G-protein coupled receptor signaling pathway|cell surface recept…	-	-	-	-	20:20765718-20790284	2069	11.3376132474422	10.0495088776994	11.9400467830755	8.962068784497	9.63595948344339	10.2843548292997	10.9160429289693	15.903859231444	12.7357217673273	330	212	226	191	224	237	248	310	239
ENSOART00000012771	ENSOARG00000011740	LIAS	lipoic acid synthetase [Source:HGNC Symbol;Acc:HGNC:16429]	GO:0005623|GO:0003824|GO:0008152|GO:0032502|GO:0009987|GO:0050896|GO:0048856|GO:0009058|GO:0043229|GO:0044237|GO:0006807|GO:0006950|GO:0009607|GO:0009605|GO:0016740|GO:0016874|GO:0005622|GO:0043227|GO:0051707|GO:0048646|GO:0071704|GO:0009653|GO:0048598|GO:0009888|GO:0048729|GO:0035148|GO:0010033|GO:0044249|GO:0007275|GO:0043231|GO:0051536|GO:0005737|GO:0006082|GO:0043207|GO:0044255|GO:0006952|GO:…	cell|catalytic activity|metabolic process|developmental process|cellular process|response to stimulus|anatomical structure development|biosynthetic process|intracellular organelle|cellular metabolic process|nitrogen compound metabolic process|response to stress|response to biotic stimulus|response to external stimulus|transferase activity|ligase activity|intracellular|membrane-bounded organelle|r…	K03644	lipoyl synthase[2.8.1.8]	oas01100	Metabolic pathways - Ovis aries (sheep)	6:58541944-58557273	1119	7.43230172518316	6.92409650583934	16.8994892112213	15.0957452420197	11.1353888355923	10.2699616829039	12.4518543765004	13.1851894134483	10.1483315910192	117	79	173	174	140	128	153	139	103
ENSOART00000012770	ENSOARG00000011739	SIM1	SIM bHLH transcription factor 1 [Source:HGNC Symbol;Acc:HGNC:10882]	GO:0005623|GO:0008152|GO:0032502|GO:0009987|GO:0048856|GO:0009058|GO:0043229|GO:0019222|GO:0044237|GO:0006807|GO:0050794|GO:0005622|GO:0043227|GO:0003700|GO:0071704|GO:0005515|GO:0097159|GO:0009888|GO:0006139|GO:0044249|GO:0007275|GO:0006725|GO:0043231|GO:0003676|GO:0048513|GO:0001822|GO:0048731|GO:0035295|GO:0046983|GO:0046483|GO:0001655|GO:0060429|GO:0001823|GO:0072001|GO:0034645|GO:0051252|GO:…	cell|metabolic process|developmental process|cellular process|anatomical structure development|biosynthetic process|intracellular organelle|regulation of metabolic process|cellular metabolic process|nitrogen compound metabolic process|regulation of cellular process|intracellular|membrane-bounded organelle|transcription factor activity, sequence-specific DNA binding|organic substance metabolic pro…	-	-	-	-	8:36569062-36642789	2298	0	0	0	0	0.0387442665730208	0.0390775015765457	0.039632529540389	0	0	0	0	0	0	1	1	1	0	0
ENSOART00000023328	ENSOARG00000021426	U2	-	-	-	-	-	-	-	11:42719026-42719216	191	126.908069715185	59.0520135181257	111.598523352524	91.9984698072283	109.040832409973	118.455828765323	79.1493312892955	94.4749376040779	146.617853087419	341	115	195	181	234	252	166	170	254
ENSOART00000023329	ENSOARG00000021427	-	microRNA 92a-1 [Source:HGNC Symbol;Acc:HGNC:31643]	-	-	-	-	-	-	10:66183768-66183874	107	3.98588807071267	3.66621804824634	6.12914550151008	8.16571330606834	7.48645421656584	8.39086076234027	7.65976651790829	2.97602001392543	10.304059832378	6	4	6	9	9	10	9	3	10
ENSOART00000004732	ENSOARG00000004342	UBN1	ubinuclein 1 [Source:HGNC Symbol;Acc:HGNC:12506]	GO:0005623|GO:0008152|GO:0009987|GO:0030054|GO:0016043|GO:0043229|GO:0005911|GO:0019222|GO:0044237|GO:0065009|GO:0050794|GO:0005622|GO:0043227|GO:0044092|GO:0043231|GO:0006325|GO:0022607|GO:0043296|GO:0070160|GO:0006996|GO:0050790|GO:0031497|GO:0006333|GO:0043086|GO:0031981|GO:0034728|GO:0005654|GO:0051276|GO:0006796|GO:0051174|GO:0005634|GO:0005923|GO:0006334|GO:0016604|GO:0010921|GO:0016311|GO:…	cell|metabolic process|cellular process|cell junction|cellular component organization|intracellular organelle|cell-cell junction|regulation of metabolic process|cellular metabolic process|regulation of molecular function|regulation of cellular process|intracellular|membrane-bounded organelle|negative regulation of molecular function|intracellular membrane-bounded organelle|chromatin organization|…	-	-	-	-	24:3941144-3970626	3519	17.7557004319296	19.9555020486169	13.8228674274068	11.7248156386412	11.9632274481784	15.716305899558	13.4055350629277	13.3624130972573	15.6025818349899	879	716	445	425	473	616	518	443	498
ENSOART00000004733	ENSOARG00000004347	MSX2	msh homeobox 2 [Source:HGNC Symbol;Acc:HGNC:7392]	GO:0005623|GO:0008152|GO:0009987|GO:0009058|GO:0043229|GO:0019222|GO:0044237|GO:0006807|GO:0050794|GO:0005622|GO:0043227|GO:0071704|GO:0097159|GO:0006139|GO:0044249|GO:0006725|GO:0043231|GO:0003676|GO:0005737|GO:0046483|GO:0009890|GO:0034645|GO:0051252|GO:0016070|GO:0005829|GO:0031981|GO:0010629|GO:0003677|GO:0005654|GO:0010468|GO:0010467|GO:0005634|GO:0016604|GO:0045892|GO:0043565|GO:2001141|GO:…	cell|metabolic process|cellular process|biosynthetic process|intracellular organelle|regulation of metabolic process|cellular metabolic process|nitrogen compound metabolic process|regulation of cellular process|intracellular|membrane-bounded organelle|organic substance metabolic process|organic cyclic compound binding|nucleobase-containing compound metabolic process|cellular biosynthetic process|…	K09341	homeobox protein MSX[-]	oas05166	HTLV-I infection - Ovis aries (sheep)	16:6490865-6495867	1049	20.125608473814	35.4349661544428	31.156881319763	51.1782910212179	52.2651233214729	34.6632084568849	39.5879251113429	37.7428043099599	15.1346547263121	297	379	299	553	616	405	456	373	144
ENSOART00000004730	ENSOARG00000004341	-	-	GO:0008152|GO:0009987|GO:0009058|GO:0044237|GO:0071704|GO:0044249|GO:0044255|GO:0006629|GO:0006720|GO:0008610|GO:0008299	metabolic process|cellular process|biosynthetic process|cellular metabolic process|organic substance metabolic process|cellular biosynthetic process|cellular lipid metabolic process|lipid metabolic process|isoprenoid metabolic process|lipid biosynthetic process|isoprenoid biosynthetic process	-	-	-	-	1:104059269-104077285	2508	26.4720270984287	40.670031926843	27.2401597160446	43.6247053367611	41.2013678058407	29.4977449745922	32.9709926756779	32.4615001725383	23.2988334421939	934	1040	625	1127	1161	824	908	767	530
ENSOART00000004731	ENSOARG00000004346	RABIF	RAB interacting factor [Source:HGNC Symbol;Acc:HGNC:9797]	GO:0005623|GO:0023052|GO:0098772|GO:0009987|GO:0050896|GO:0005085|GO:0065009|GO:0050794|GO:0005622|GO:0007165|GO:0007154|GO:0051716|GO:0043169|GO:0035556|GO:0007264|GO:0046872|GO:0046914|GO:0008270	cell|signaling|molecular function regulator|cellular process|response to stimulus|guanyl-nucleotide exchange factor activity|regulation of molecular function|regulation of cellular process|intracellular|signal transduction|cell communication|cellular response to stimulus|cation binding|intracellular signal transduction|small GTPase mediated signal transduction|metal ion binding|transition metal i…	-	-	-	-	12:78016126-78016350	225	18.9556756279461	21.35898978037	15.0606170393377	10.3553342073993	14.636224989236	17.1582189325379	12.1426518641695	10.8503485248451	16.1705045636119	60	49	31	24	37	43	30	23	33
ENSOART00000004736	ENSOARG00000004351	-	-	GO:0005623|GO:0005198|GO:0043229|GO:0005622|GO:0099512|GO:0005856|GO:0045111|GO:0005882	cell|structural molecule activity|intracellular organelle|intracellular|supramolecular fiber|cytoskeleton|intermediate filament cytoskeleton|intermediate filament	-	-	-	-	8:81449298-81450503	1191	3.04385272092849	4.28212587454008	1.00961837987348	2.28234696006911	1.56929635827516	1.73379937588599	0.917566478646203	1.60420222413109	2.31430395059707	51	52	11	28	21	23	12	18	25
ENSOART00000004737	ENSOARG00000004350	MTDH	metadherin [Source:HGNC Symbol;Acc:HGNC:29608]	GO:0000988|GO:0005623|GO:0023052|GO:0016020|GO:0008152|GO:0032502|GO:0009987|GO:0050896|GO:0048856|GO:0009058|GO:0043229|GO:0012505|GO:0019222|GO:0023051|GO:0042175|GO:0044237|GO:0050793|GO:0006807|GO:0009056|GO:0009607|GO:0009605|GO:0000989|GO:0065009|GO:0050794|GO:0005622|GO:0043227|GO:0005789|GO:0051707|GO:0007165|GO:0048646|GO:0051091|GO:0071704|GO:0007154|GO:0009653|GO:0051716|GO:0005515|GO:…	transcription factor activity, protein binding|cell|signaling|membrane|metabolic process|developmental process|cellular process|response to stimulus|anatomical structure development|biosynthetic process|intracellular organelle|endomembrane system|regulation of metabolic process|regulation of signaling|nuclear outer membrane-endoplasmic reticulum membrane network|cellular metabolic process|regulat…	-	-	-	-	9:79102195-79157222	2336	46.2224467061523	50.3821751512912	58.5853462213684	66.743482516897	49.1500417039516	49.6568420260448	70.4854001875557	67.8856954541842	48.2352050980793	1519	1200	1252	1606	1290	1292	1808	1494	1022
ENSOART00000004734	ENSOARG00000004349	-	-	GO:0005623|GO:0032991|GO:0008152|GO:0009987|GO:0005198|GO:0009058|GO:0043229|GO:0003735|GO:0044237|GO:0006807|GO:1990904|GO:0005622|GO:0071704|GO:0044249|GO:0030529|GO:0005737|GO:0019538|GO:0034645|GO:0015934|GO:0005840|GO:0044267|GO:0010467|GO:0006518|GO:0043043|GO:0006412|GO:0043604	cell|macromolecular complex|metabolic process|cellular process|structural molecule activity|biosynthetic process|intracellular organelle|structural constituent of ribosome|cellular metabolic process|nitrogen compound metabolic process|ribonucleoprotein complex|intracellular|organic substance metabolic process|cellular biosynthetic process|intracellular ribonucleoprotein complex|cytoplasm|protein …	-	-	-	-	11:29291492-29292052	561	1.39379591201846	0.349720322327286	2.14341442144262	1.38440296890364	1.26919122386407	0.640126474442607	2.43502376955271	2.83809395267398	1.96530196446425	11	2	11	8	8	4	15	15	10
ENSOART00000004735	ENSOARG00000004348	CLYBL	citrate lyase beta like [Source:HGNC Symbol;Acc:HGNC:18355]	GO:0005623|GO:0003824|GO:0043229|GO:0016740|GO:0005622|GO:0043227|GO:0043231|GO:0016746|GO:0005737|GO:0043169|GO:0046912|GO:0005739|GO:0046872|GO:0000287|GO:0004474	cell|catalytic activity|intracellular organelle|transferase activity|intracellular|membrane-bounded organelle|intracellular membrane-bounded organelle|transferase activity, transferring acyl groups|cytoplasm|cation binding|transferase activity, transferring acyl groups, acyl groups converted into alkyl on transfer|mitochondrion|metal ion binding|magnesium ion binding|malate synthase activity	-	-	-	-	10:75962536-75995808	912	6.46921773033194	11.0767299539321	10.1877728591791	4.47084741684589	5.2699753293184	10.1398375759249	4.39371650358925	6.51765786675481	10.638356850059	83	103	85	42	54	103	44	56	88
ENSOART00000004738	ENSOARG00000004352	SIAH2	siah E3 ubiquitin protein ligase 2 [Source:HGNC Symbol;Acc:HGNC:10858]	GO:0005623|GO:0023052|GO:0008152|GO:0032502|GO:0009987|GO:0050896|GO:0048856|GO:0043229|GO:0019222|GO:0023051|GO:0044237|GO:0006807|GO:0009056|GO:0065009|GO:0050794|GO:0023057|GO:0005622|GO:0043227|GO:0007165|GO:0071704|GO:0007154|GO:0051716|GO:0044092|GO:0009968|GO:0060548|GO:0007275|GO:0043231|GO:0005737|GO:0008219|GO:0019538|GO:0007267|GO:0097190|GO:0010941|GO:0009966|GO:0043169|GO:0007166|GO:…	cell|signaling|metabolic process|developmental process|cellular process|response to stimulus|anatomical structure development|intracellular organelle|regulation of metabolic process|regulation of signaling|cellular metabolic process|nitrogen compound metabolic process|catabolic process|regulation of molecular function|regulation of cellular process|negative regulation of signaling|intracellular|m…	-	-	-	-	1:235410094-235429513	792	29.3488343398672	31.7017351663179	24.8429925388827	30.5217592050475	38.7704100395735	29.4738449476027	32.4262711394858	24.5260029825366	19.2105204124529	327	256	180	249	345	260	282	183	138
ENSOART00000004739	ENSOARG00000004353	SALL3	spalt like transcription factor 3 [Source:HGNC Symbol;Acc:HGNC:10527]	GO:0023052|GO:0032502|GO:0009987|GO:0050896|GO:0048856|GO:0023051|GO:0050794|GO:0023057|GO:0007165|GO:0007154|GO:0009653|GO:0051716|GO:0097159|GO:0021537|GO:0009968|GO:0007275|GO:0003676|GO:0021772|GO:0048513|GO:0030900|GO:0021988|GO:0048468|GO:0048731|GO:0009966|GO:0007166|GO:0060322|GO:0007420|GO:0021872|GO:0035108|GO:0007224|GO:0007417|GO:0008589|GO:0021889|GO:0045879|GO:0007399|GO:0060173|GO:…	signaling|developmental process|cellular process|response to stimulus|anatomical structure development|regulation of signaling|regulation of cellular process|negative regulation of signaling|signal transduction|cell communication|anatomical structure morphogenesis|cellular response to stimulus|organic cyclic compound binding|telencephalon development|negative regulation of signal transduction|mul…	-	-	-	-	23:1010656-1015560	3219	0.0441703856144676	0	0.033955605708894	0	0.082950253823397	0.0836628933020816	0	0	0	2	0	1	0	3	3	0	0	0
ENSOART00000002064	ENSOARG00000001914	ABCG2	ATP binding cassette subfamily G member 2 (Junior blood group) [Source:NCBI gene;Acc:780508]	GO:0005623|GO:0005215|GO:0003824|GO:0016020|GO:0008152|GO:0009987|GO:0005886|GO:0022857|GO:0043229|GO:0044237|GO:0006807|GO:0071944|GO:0036094|GO:0097367|GO:0031224|GO:0016787|GO:0005622|GO:0043227|GO:0071704|GO:0005515|GO:0097159|GO:0000166|GO:0016021|GO:0006725|GO:0043231|GO:0006082|GO:0016817|GO:0006810|GO:0046983|GO:0042802|GO:0046483|GO:0016818|GO:0042803|GO:0046415|GO:0016820|GO:0055085|GO:…	cell|transporter activity|catalytic activity|membrane|metabolic process|cellular process|plasma membrane|transmembrane transporter activity|intracellular organelle|cellular metabolic process|nitrogen compound metabolic process|cell periphery|small molecule binding|carbohydrate derivative binding|intrinsic component of membrane|hydrolase activity|intracellular|membrane-bounded organelle|organic su…	K05681	ATP-binding cassette, subfamily G (WHITE), member 2[-]	oas04976|oas02010|oas01523	Bile secretion - Ovis aries (sheep)|ABC transporters - Ovis aries (sheep)|Antifolate resistance - Ovis aries (sheep)	6:36514210-36556824	2068	0	0.0474110808357715	0.15856348371895	0.0938890311357524	1.89368112890766	0.130227685463927	0.0880808054969186	0.102654462117995	0.213256170612078	0	1	3	2	44	3	2	2	4
ENSOART00000002065	ENSOARG00000001922	CYTH3	cytohesin 3 [Source:HGNC Symbol;Acc:HGNC:9504]	GO:0005623|GO:0023052|GO:0016020|GO:0098772|GO:0009987|GO:0030054|GO:0050896|GO:0005886|GO:0005085|GO:0031252|GO:0043229|GO:0005911|GO:0019898|GO:0023051|GO:0008289|GO:0071944|GO:0065009|GO:0050794|GO:0042995|GO:0005622|GO:0007155|GO:0043227|GO:0045785|GO:0007165|GO:0007154|GO:0051716|GO:0030155|GO:0019897|GO:0007163|GO:0098562|GO:0005086|GO:0005543|GO:0043231|GO:0009898|GO:0031234|GO:0005737|GO:…	cell|signaling|membrane|molecular function regulator|cellular process|cell junction|response to stimulus|plasma membrane|guanyl-nucleotide exchange factor activity|cell leading edge|intracellular organelle|cell-cell junction|extrinsic component of membrane|regulation of signaling|lipid binding|cell periphery|regulation of molecular function|regulation of cellular process|cell projection|intracell…	-	-	-	-	24:38009258-38022992	1215	9.12674417610969	9.6059423153287	9.35648485285277	7.19120431069393	6.59286732372977	8.86737878094232	9.51920213119434	7.25103806410746	14.7910026105546	156	119	104	90	90	120	127	83	163
ENSOART00000002067	ENSOARG00000001924	-	-	GO:0003824|GO:0008152|GO:0032502|GO:0009987|GO:0048856|GO:0044237|GO:0050793|GO:0006807|GO:0050794|GO:0016787|GO:0071704|GO:0007275|GO:0016788|GO:0019538|GO:0048468|GO:0045595|GO:0048731|GO:0007417|GO:0042578|GO:0007399|GO:0006796|GO:0036211|GO:0044267|GO:0051960|GO:0030154|GO:0050767|GO:0006464|GO:0048709|GO:0022008|GO:0010001|GO:0016311|GO:0016791|GO:0048713|GO:0006470|GO:0014013|GO:0048699|GO:…	catalytic activity|metabolic process|developmental process|cellular process|anatomical structure development|cellular metabolic process|regulation of developmental process|nitrogen compound metabolic process|regulation of cellular process|hydrolase activity|organic substance metabolic process|multicellular organism development|hydrolase activity, acting on ester bonds|protein metabolic process|ce…	-	-	-	-	13:60708643-60717327	984	2.09490810705398	3.08987629584167	3.55481903315846	1.3812374133345	2.71349854052669	2.37231235015135	1.48081695894602	2.48102481513227	3.69752390936247	29	31	32	14	30	26	16	23	33
ENSOART00000002060	ENSOARG00000001915	-	-	GO:0005623|GO:0043229|GO:0012505|GO:0005622|GO:0043227|GO:0043231|GO:0005737|GO:0005794	cell|intracellular organelle|endomembrane system|intracellular|membrane-bounded organelle|intracellular membrane-bounded organelle|cytoplasm|Golgi apparatus	-	-	-	-	9:14611676-14636151	3363	0.0845392662126922	0.174986152836148	0.162508318134002	0.0577349141804151	0.0793984142306021	0.106782917681327	0.0270816392755914	0.157812539146605	0.327842522172003	4	6	5	2	3	4	1	5	10
ENSOART00000002062	ENSOARG00000001913	-	-	GO:0005515|GO:0019899|GO:0019900|GO:0019901	protein binding|enzyme binding|kinase binding|protein kinase binding	-	-	-	-	14:59569981-59575048	1632	11.2374477607461	30.8294702751868	11.3194338530937	9.75571467149286	12.2706791600075	21.0701903879994	10.6024819772848	15.8697438148281	12.5655007944682	258	513	169	164	225	383	190	244	186
ENSOART00000002063	ENSOARG00000001921	-	-	-	-	-	-	-	-	JH922452.1:468-2701	830	0	0	0	0	0	0.324470907878796	0	0	0	0	0	0	0	0	3	0	0	0
ENSOART00000002068	ENSOARG00000001914	ABCG2	ATP binding cassette subfamily G member 2 (Junior blood group) [Source:NCBI gene;Acc:780508]	GO:0005623|GO:0005215|GO:0003824|GO:0016020|GO:0008152|GO:0009987|GO:0005886|GO:0022857|GO:0043229|GO:0044237|GO:0006807|GO:0071944|GO:0036094|GO:0097367|GO:0031224|GO:0016787|GO:0005622|GO:0043227|GO:0071704|GO:0005515|GO:0097159|GO:0000166|GO:0016021|GO:0006725|GO:0043231|GO:0006082|GO:0016817|GO:0006810|GO:0046983|GO:0042802|GO:0046483|GO:0016818|GO:0042803|GO:0046415|GO:0016820|GO:0055085|GO:…	cell|transporter activity|catalytic activity|membrane|metabolic process|cellular process|plasma membrane|transmembrane transporter activity|intracellular organelle|cellular metabolic process|nitrogen compound metabolic process|cell periphery|small molecule binding|carbohydrate derivative binding|intrinsic component of membrane|hydrolase activity|intracellular|membrane-bounded organelle|organic su…	K05681	ATP-binding cassette, subfamily G (WHITE), member 2[-]	oas04976|oas02010|oas01523	Bile secretion - Ovis aries (sheep)|ABC transporters - Ovis aries (sheep)|Antifolate resistance - Ovis aries (sheep)	6:36514210-36556824	1987	5.36613193276649	9.62508539867368	13.8080803278759	7.76845498384726	10.3919559375099	13.6457845002661	7.28740732994811	12.4468193526267	17.0898713738961	150	195	251	159	232	302	159	233	308
ENSOART00000002069	ENSOARG00000001918	TK2	thymidine kinase 2, mitochondrial [Source:HGNC Symbol;Acc:HGNC:11831]	GO:0003824|GO:0008152|GO:0009987|GO:0009058|GO:0044237|GO:0006807|GO:0016740|GO:0036094|GO:0097367|GO:0071704|GO:0097159|GO:0006139|GO:0044249|GO:0000166|GO:0006725|GO:0016772|GO:0019637|GO:0046483|GO:0006796|GO:0017076|GO:0016301|GO:0032555|GO:0009165|GO:0019205|GO:0032559|GO:0005524|GO:0009117|GO:0019206	catalytic activity|metabolic process|cellular process|biosynthetic process|cellular metabolic process|nitrogen compound metabolic process|transferase activity|small molecule binding|carbohydrate derivative binding|organic substance metabolic process|organic cyclic compound binding|nucleobase-containing compound metabolic process|cellular biosynthetic process|nucleotide binding|cellular aromatic c…	-	-	-	-	14:33608206-33633406	807	7.13474857344456	10.451907568376	9.88799468432244	7.69913323970204	7.72026028936043	14.1292280353737	9.70506542351817	9.99628036069457	14.4817142143368	81	86	73	64	70	127	86	76	106
ENSOART00000018593	ENSOARG00000017082	-	-	-	-	-	-	-	-	1:70278636-70279154	513	0.277162712072069	0.191123031517301	0.213066461553469	0.567726656107415	0.346944527237258	0.350097850381685	0.355070381613309	0.620729320643315	0.214918986757202	2	1	1	3	2	2	2	3	1
ENSOART00000018592	ENSOARG00000017080	-	-	-	-	-	-	-	-	17:71674823-71675290	302	0.235299802947538	1.29895805020649	1.08579233222116	0.321461119848901	0	0.594702639886769	0	0	0	1	4	3	1	0	2	0	0	0
ENSOART00000018591	ENSOARG00000017078	-	-	GO:0005623|GO:0043229|GO:0005622|GO:0043227|GO:0097159|GO:0043231|GO:0003676|GO:0003677|GO:0005634	cell|intracellular organelle|intracellular|membrane-bounded organelle|organic cyclic compound binding|intracellular membrane-bounded organelle|nucleic acid binding|DNA binding|nucleus	-	-	-	-	15:32665934-32666545	612	71.7803105598684	64.2630720966287	88.2334746156266	111.833951841179	76.6418543962063	59.5612839377372	110.712080884925	103.890553558835	98.1818233269919	618	401	494	705	527	406	744	599	545
ENSOART00000018590	ENSOARG00000017079	CNEP1R1	CTD nuclear envelope phosphatase 1 regulatory subunit 1 [Source:HGNC Symbol;Acc:HGNC:26759]	GO:0005623|GO:0032991|GO:0016020|GO:0008152|GO:0009987|GO:0031090|GO:0009058|GO:0043229|GO:0012505|GO:0019222|GO:0042175|GO:0044237|GO:0006807|GO:0051641|GO:0050794|GO:0008287|GO:0031224|GO:0005622|GO:0071595|GO:0043227|GO:0071704|GO:0033036|GO:1902494|GO:0044249|GO:0016021|GO:0043231|GO:0008104|GO:0005737|GO:0044255|GO:0019538|GO:0006629|GO:0005635|GO:0031965|GO:0045834|GO:0019216|GO:0090207|GO:…	cell|macromolecular complex|membrane|metabolic process|cellular process|organelle membrane|biosynthetic process|intracellular organelle|endomembrane system|regulation of metabolic process|nuclear outer membrane-endoplasmic reticulum membrane network|cellular metabolic process|nitrogen compound metabolic process|cellular localization|regulation of cellular process|protein serine/threonine phosphat…	-	-	-	-	14:17965374-17977073	378	16.7365518349973	9.85969000599087	13.5912390219097	21.0599554813179	15.3048958835546	14.2511444693716	16.6237787203504	15.4443366683872	14.5834675116638	89	38	47	82	65	60	69	55	50
ENSOART00000018597	ENSOARG00000017084	-	-	-	-	-	-	-	-	13:36879440-36882678	915	0.699163973059435	3.32288336077399	2.38927141357561	0.848797885852398	1.26449801761527	3.13996339011698	0.497680616851442	1.62407212417497	2.5304068244102	9	31	20	8	13	32	5	14	21
ENSOART00000018596	ENSOARG00000017081	KRT84	keratin 84 [Source:HGNC Symbol;Acc:HGNC:6461]	GO:0005623|GO:0005576|GO:0032502|GO:0009987|GO:0005198|GO:0030280|GO:0048856|GO:0043229|GO:0050793|GO:0050794|GO:0005622|GO:0005615|GO:0043227|GO:0009888|GO:0007275|GO:0045682|GO:0070062|GO:0048513|GO:0045595|GO:0048731|GO:0099512|GO:0031982|GO:1903561|GO:0060429|GO:0005856|GO:0045604|GO:0008544|GO:0030856|GO:0043588|GO:0030154|GO:0045111|GO:0005882|GO:0009913|GO:0030855|GO:0045616|GO:0030216|GO:…	cell|extracellular region|developmental process|cellular process|structural molecule activity|structural constituent of epidermis|anatomical structure development|intracellular organelle|regulation of developmental process|regulation of cellular process|intracellular|extracellular space|membrane-bounded organelle|tissue development|multicellular organism development|regulation of epidermis develo…	-	-	-	-	3:133820569-133827920	1782	35.1826907024373	53.386640213233	32.6333596868984	115.822177845294	66.9773355482687	38.6939462297118	72.927274450015	50.1539259090778	13.9825553388982	882	970	532	2126	1341	768	1427	842	226
ENSOART00000018595	ENSOARG00000017072	TRPV5	transient receptor potential cation channel subfamily V member 5 [Source:HGNC Symbol;Acc:HGNC:3145]	GO:0005623|GO:0005215|GO:0016020|GO:0009987|GO:0005886|GO:0022857|GO:0016043|GO:0045177|GO:0071944|GO:0031224|GO:0042592|GO:0016324|GO:0016021|GO:0003014|GO:0050878|GO:0006810|GO:0022607|GO:0048878|GO:0006461|GO:0015267|GO:0006811|GO:0055085|GO:0015075|GO:0035809|GO:0005216|GO:0050801|GO:0034220|GO:0051259|GO:0008324|GO:0006812|GO:0030001|GO:0005261|GO:0051262|GO:0098655|GO:0005262|GO:0072509|GO:…	cell|transporter activity|membrane|cellular process|plasma membrane|transmembrane transporter activity|cellular component organization|apical part of cell|cell periphery|intrinsic component of membrane|homeostatic process|apical plasma membrane|integral component of membrane|renal system process|regulation of body fluid levels|transport|cellular component assembly|chemical homeostasis|protein com…	-	-	-	-	4:105660945-105690505	2199	11.2815442521417	10.3919997769119	6.36273136272333	8.87373028516051	2.10466068720726	3.34792522395624	2.94039993727153	5.45450859211846	13.3365398918482	349	233	128	201	52	82	71	113	266
ENSOART00000018594	ENSOARG00000017085	-	-	-	-	-	-	-	-	17:71682366-71685859	2320	6.40362380857417	23.8429139741486	12.25021763464	8.57830083182993	14.5781607032102	14.7443752224005	5.80962596613063	11.9413284659093	12.1182169740963	209	564	260	205	380	381	148	261	255
ENSOART00000018599	ENSOARG00000017087	-	-	GO:0005623|GO:0009987|GO:0016043|GO:0043229|GO:0006457|GO:0005622|GO:0005515|GO:0007023|GO:0005737|GO:0022607|GO:0008092|GO:0099512|GO:0006461|GO:0005856|GO:0015631|GO:0048487|GO:0015630|GO:0043623|GO:0005874|GO:0007021	cell|cellular process|cellular component organization|intracellular organelle|protein folding|intracellular|protein binding|post-chaperonin tubulin folding pathway|cytoplasm|cellular component assembly|cytoskeletal protein binding|supramolecular fiber|protein complex assembly|cytoskeleton|tubulin binding|beta-tubulin binding|microtubule cytoskeleton|cellular protein complex assembly|microtubule|t…	-	-	-	-	7:8632927-8646608	279	45.350656585154	23.9041366011309	42.705254544745	49.4105328444454	38.6001816730994	26.7092747888985	50.9206154335321	49.458510857271	51.3717012365991	178	68	109	142	121	83	156	130	130
ENSOART00000018598	ENSOARG00000017086	-	-	GO:0023052|GO:0016020|GO:0009987|GO:0050896|GO:0004871|GO:0038023|GO:0050794|GO:0031224|GO:0007165|GO:0007154|GO:0004872|GO:0051716|GO:0004888|GO:0016021|GO:0007186|GO:0004930	signaling|membrane|cellular process|response to stimulus|signal transducer activity|signaling receptor activity|regulation of cellular process|intrinsic component of membrane|signal transduction|cell communication|receptor activity|cellular response to stimulus|transmembrane signaling receptor activity|integral component of membrane|G-protein coupled receptor signaling pathway|G-protein coupled r…	-	-	-	-	21:45593239-45596517	912	0	0.215124014063166	0	0	0	0.295296988530044	0	0	0	0	2	0	0	0	3	0	0	0
ENSOART00000016258	ENSOARG00000014934	ZBTB44	zinc finger and BTB domain containing 44 [Source:HGNC Symbol;Acc:HGNC:25001]	GO:0097159|GO:0003676	organic cyclic compound binding|nucleic acid binding	-	-	-	-	21:35580560-35632501	2561	20.4007402159779	22.7481267395411	36.7921643312972	18.3852017665133	26.2388052115065	28.2212027691368	21.4072294328208	34.2765034215254	30.9962457362047	735	594	862	485	755	805	602	827	720
ENSOART00000016259	ENSOARG00000014936	LMO4	LIM domain only 4 [Source:HGNC Symbol;Acc:HGNC:6644]	GO:0005623|GO:0002376|GO:0032991|GO:0008152|GO:0032502|GO:0009987|GO:0040011|GO:0016043|GO:0031252|GO:0048856|GO:0009058|GO:0040012|GO:0019222|GO:0044237|GO:0002520|GO:0050793|GO:0006807|GO:0065009|GO:0050794|GO:0048870|GO:0005622|GO:0043234|GO:0048646|GO:0071704|GO:0009653|GO:0005515|GO:0097159|GO:0048598|GO:0009888|GO:0051270|GO:0048729|GO:0035148|GO:0006139|GO:0044249|GO:2000145|GO:0007507|GO:…	cell|immune system process|macromolecular complex|metabolic process|developmental process|cellular process|locomotion|cellular component organization|cell leading edge|anatomical structure development|biosynthetic process|regulation of locomotion|regulation of metabolic process|cellular metabolic process|immune system development|regulation of developmental process|nitrogen compound metabolic pro…	-	-	-	-	1:63827050-63842685	632	63.997535685117	58.1946110203294	80.9442454189828	69.278067951633	67.456694816859	72.7348701503281	79.109572956906	67.8523541928453	66.116214214677	569	375	468	451	479	512	549	404	379
ENSOART00000016252	ENSOARG00000014927	USP19	ubiquitin specific peptidase 19 [Source:HGNC Symbol;Acc:HGNC:12617]	GO:0005623|GO:0003824|GO:0016020|GO:0008152|GO:0032502|GO:0009987|GO:0050896|GO:0048856|GO:0043229|GO:0012505|GO:0019222|GO:0042175|GO:0044237|GO:0050793|GO:0006807|GO:0009056|GO:0006950|GO:0050794|GO:0016787|GO:0005622|GO:0043227|GO:0005789|GO:0071704|GO:0051716|GO:0005515|GO:0036503|GO:0009888|GO:0033554|GO:0010033|GO:0007275|GO:0001666|GO:0043231|GO:0061061|GO:0048635|GO:1901862|GO:0005737|GO:…	cell|catalytic activity|membrane|metabolic process|developmental process|cellular process|response to stimulus|anatomical structure development|intracellular organelle|endomembrane system|regulation of metabolic process|nuclear outer membrane-endoplasmic reticulum membrane network|cellular metabolic process|regulation of developmental process|nitrogen compound metabolic process|catabolic process|…	-	-	-	-	19:50843011-50856490	4164	18.5902443795251	44.3043826263758	34.2838857432085	22.6383488727847	30.7579159514732	39.0262830487336	15.9218707046041	28.4736589182958	37.3331333944878	1089	1881	1306	971	1439	1810	728	1117	1410
ENSOART00000016253	ENSOARG00000014932	EBF3	-	GO:0005623|GO:0008152|GO:0032502|GO:0009987|GO:0048856|GO:0009058|GO:0043229|GO:0019222|GO:0044237|GO:0006807|GO:0050794|GO:0005622|GO:0043227|GO:0003700|GO:0071704|GO:0097159|GO:0006139|GO:0044249|GO:0007275|GO:0006725|GO:0043231|GO:0003676|GO:0000981|GO:0043169|GO:0046483|GO:0001228|GO:0034645|GO:0051252|GO:0016070|GO:0010628|GO:0003677|GO:0031328|GO:0010468|GO:0010467|GO:0000982|GO:0005634|GO:…	cell|metabolic process|developmental process|cellular process|anatomical structure development|biosynthetic process|intracellular organelle|regulation of metabolic process|cellular metabolic process|nitrogen compound metabolic process|regulation of cellular process|intracellular|membrane-bounded organelle|transcription factor activity, sequence-specific DNA binding|organic substance metabolic pro…	-	-	-	-	22:48124079-48161106	1209	1.29349794316353	2.19028293917038	2.16988893509462	1.20448211159265	1.69321804125336	3.1932169229289	2.41046135252752	2.01929563117465	4.55959530141349	22	27	24	15	23	43	32	23	50
ENSOART00000016250	ENSOARG00000014930	SMAD5	SMAD family member 5 [Source:HGNC Symbol;Acc:HGNC:6771]	GO:0000003|GO:0005623|GO:0002376|GO:0023052|GO:0022414|GO:0032991|GO:0008152|GO:0032502|GO:0009987|GO:0050896|GO:0019953|GO:0048856|GO:0009058|GO:0043229|GO:0002262|GO:0019222|GO:0044237|GO:0002520|GO:0050793|GO:0006807|GO:0003006|GO:0050794|GO:0005622|GO:0043234|GO:0043227|GO:0048609|GO:0003700|GO:0007165|GO:0071704|GO:0007154|GO:0051716|GO:0005515|GO:0097159|GO:0009888|GO:0006139|GO:0042592|GO:…	reproduction|cell|immune system process|signaling|reproductive process|macromolecular complex|metabolic process|developmental process|cellular process|response to stimulus|sexual reproduction|anatomical structure development|biosynthetic process|intracellular organelle|myeloid cell homeostasis|regulation of metabolic process|cellular metabolic process|immune system development|regulation of devel…	K16790	mothers against decapentaplegic homolog 5[-]	oas04550|oas04350	Signaling pathways regulating pluripotency of stem cells - Ovis aries (sheep)|TGF-beta signaling pathway - Ovis aries (sheep)	5:44761085-44974362	1936	26.9132805897864	21.2771082305109	34.3850573612649	32.0930251777725	26.8021771349635	23.6048748136047	34.0100086818649	33.1703962091876	32.7452887821861	733	420	609	640	583	509	723	605	575
ENSOART00000016256	ENSOARG00000014926	ADGRD1	adhesion G protein-coupled receptor D1 [Source:HGNC Symbol;Acc:HGNC:19893]	GO:0005623|GO:0023052|GO:0016020|GO:0008152|GO:0009987|GO:0050896|GO:0004871|GO:0005886|GO:0009058|GO:0019222|GO:0044237|GO:0006807|GO:0071944|GO:0038023|GO:0065009|GO:0050794|GO:0031224|GO:0005622|GO:0007165|GO:0071704|GO:0007154|GO:0004872|GO:0051716|GO:0004888|GO:1901135|GO:0006139|GO:0044249|GO:0016021|GO:0006725|GO:0019637|GO:0007186|GO:0007166|GO:0050790|GO:0046483|GO:0043085|GO:0007187|GO:…	cell|signaling|membrane|metabolic process|cellular process|response to stimulus|signal transducer activity|plasma membrane|biosynthetic process|regulation of metabolic process|cellular metabolic process|nitrogen compound metabolic process|cell periphery|signaling receptor activity|regulation of molecular function|regulation of cellular process|intrinsic component of membrane|intracellular|signal …	-	-	-	-	17:45630207-45808806	5770	4.00382882597606	4.6743943956423	11.1203954104737	4.8624754970836	1.65050271682703	4.45019766915949	9.18588794399552	4.23109114595828	3.72602742780417	325	275	587	289	107	286	582	230	195
ENSOART00000016257	ENSOARG00000014935	-	-	GO:0005623|GO:0032991|GO:0008152|GO:0009987|GO:0005198|GO:0009058|GO:0043229|GO:0003735|GO:0044237|GO:0006807|GO:1990904|GO:0005622|GO:0071704|GO:0044249|GO:0030529|GO:0005737|GO:0019538|GO:0034645|GO:0005840|GO:0044267|GO:0010467|GO:0006518|GO:0043043|GO:0006412|GO:0043604	cell|macromolecular complex|metabolic process|cellular process|structural molecule activity|biosynthetic process|intracellular organelle|structural constituent of ribosome|cellular metabolic process|nitrogen compound metabolic process|ribonucleoprotein complex|intracellular|organic substance metabolic process|cellular biosynthetic process|intracellular ribonucleoprotein complex|cytoplasm|protein …	-	-	-	-	22:41608055-41608570	516	48.2154580444762	37.8244784666973	33.2588322927183	25.7754503345512	35.014887794267	43.3251016291421	37.7691743005118	29.0048767079626	34.4003125802537	350	199	157	137	203	249	214	141	161
ENSOART00000016254	ENSOARG00000014926	ADGRD1	adhesion G protein-coupled receptor D1 [Source:HGNC Symbol;Acc:HGNC:19893]	GO:0005623|GO:0023052|GO:0016020|GO:0008152|GO:0009987|GO:0050896|GO:0004871|GO:0005886|GO:0009058|GO:0019222|GO:0044237|GO:0006807|GO:0071944|GO:0038023|GO:0065009|GO:0050794|GO:0031224|GO:0005622|GO:0007165|GO:0071704|GO:0007154|GO:0004872|GO:0051716|GO:0004888|GO:1901135|GO:0006139|GO:0044249|GO:0016021|GO:0006725|GO:0019637|GO:0007186|GO:0007166|GO:0050790|GO:0046483|GO:0043085|GO:0007187|GO:…	cell|signaling|membrane|metabolic process|cellular process|response to stimulus|signal transducer activity|plasma membrane|biosynthetic process|regulation of metabolic process|cellular metabolic process|nitrogen compound metabolic process|cell periphery|signaling receptor activity|regulation of molecular function|regulation of cellular process|intrinsic component of membrane|intracellular|signal …	-	-	-	-	17:45630207-45808806	5866	1.38143549585694	0.317674976326675	0.223620624822066	0.0330996447986253	1.24417277902215	2.00502683584013	3.83467733841692	1.12188412162639	1.6351735436494	114	19	12	2	82	131	247	62	87
ENSOART00000016255	ENSOARG00000014933	HAS1	hyaluronan synthase 1 [Source:HGNC Symbol;Acc:HGNC:4818]	GO:0003824|GO:0016020|GO:0008152|GO:0009987|GO:0050896|GO:0040011|GO:0040013|GO:0009058|GO:0040012|GO:0044237|GO:0006807|GO:0050794|GO:0016740|GO:0031224|GO:0048870|GO:0071704|GO:0051716|GO:0051270|GO:1901135|GO:0010033|GO:0044249|GO:2000145|GO:0016021|GO:0016477|GO:0006082|GO:0036119|GO:0016757|GO:2000146|GO:0051271|GO:0030336|GO:0001667|GO:0036120|GO:0016758|GO:0070848|GO:0071310|GO:1901137|GO:…	catalytic activity|membrane|metabolic process|cellular process|response to stimulus|locomotion|negative regulation of locomotion|biosynthetic process|regulation of locomotion|cellular metabolic process|nitrogen compound metabolic process|regulation of cellular process|transferase activity|intrinsic component of membrane|cell motility|organic substance metabolic process|cellular response to stimul…	-	-	-	-	14:56579323-56590162	4979	0.656730768801444	0.15757595146108	0.0878112832110301	0.116988863058086	0	0.108196655836133	0.292653924001383	0.149229362685288	0.199293223912031	46	8	4	6	0	6	16	7	9
ENSOART00000021944	ENSOARG00000020157	-	-	-	-	-	-	-	-	JH924836.1:2159-6533	3873	10.2229441016942	24.6396158213207	16.7082873721451	11.0792686862078	17.3272997492332	23.9465035968585	9.47613451409995	16.5535095138542	21.6347851636142	557	973	592	442	754	1033	403	604	760
ENSOART00000024955	ENSOARG00000023053	SNORA30	-	-	-	-	-	-	-	14:62622318-62622465	148	0.960705887114671	1.98810281077016	2.21560327250533	1.31190889451849	1.80416802065888	1.21351484625543	0.615375357323066	0	1.48991135414114	2	3	3	2	3	2	1	0	2
ENSOART00000024950	ENSOARG00000023048	-	-	-	-	-	-	-	-	3:85072894-85072970	77	0	1.27332617101786	1.4195207113887	0	1.15628992967275	2.33247009410135	1.18279938810148	4.13550833103923	2.86372571964791	0	1	1	0	1	2	1	3	2
ENSOART00000024953	ENSOARG00000023051	-	microRNA 590 [Source:HGNC Symbol;Acc:HGNC:32846]	-	-	-	-	-	-	24:33118791-33118901	111	5.76337869684129	6.18490583023731	8.86241309002132	9.6206652264689	10.4235647398015	12.9417409998065	11.4862412777951	13.387621564145	4.96637118047047	9	7	9	11	13	16	14	14	5
ENSOART00000019640	ENSOARG00000018045	SNX5	sorting nexin 5 [Source:HGNC Symbol;Acc:HGNC:14969]	GO:0005623|GO:0032991|GO:0016020|GO:0005886|GO:0031090|GO:0043229|GO:0030904|GO:0019898|GO:0012505|GO:0008289|GO:0071944|GO:0051641|GO:0042995|GO:0005622|GO:0043234|GO:0043227|GO:0033036|GO:0005515|GO:0019897|GO:0098562|GO:0005543|GO:0051649|GO:0031312|GO:0009898|GO:0008104|GO:0046907|GO:0031234|GO:0005737|GO:0050839|GO:0006810|GO:0045184|GO:0008092|GO:0005768|GO:0010008|GO:0031982|GO:0097708|GO:…	cell|macromolecular complex|membrane|plasma membrane|organelle membrane|intracellular organelle|retromer complex|extrinsic component of membrane|endomembrane system|lipid binding|cell periphery|cellular localization|cell projection|intracellular|protein complex|membrane-bounded organelle|macromolecule localization|protein binding|extrinsic component of plasma membrane|cytoplasmic side of membrane…	K17920	sorting nexin-5/6/32[-]	oas04144	Endocytosis - Ovis aries (sheep)	13:37339696-37367226	5206	19.9759849081579	19.6493813462382	27.5688094310715	27.5057700415361	23.9861401697927	21.5745859523504	26.6421554815609	25.4658889668354	26.557025233244	1463	1043	1313	1475	1403	1251	1523	1249	1254
ENSOART00000019642	ENSOARG00000018046	CAPRIN1	cell cycle associated protein 1 [Source:HGNC Symbol;Acc:HGNC:6743]	GO:0005623|GO:0032991|GO:0016020|GO:0032502|GO:0009987|GO:0016043|GO:0048856|GO:0043229|GO:0050793|GO:1990904|GO:0050794|GO:0005622|GO:0009653|GO:0097159|GO:0060996|GO:0030030|GO:0007275|GO:0051130|GO:0045597|GO:0003676|GO:0030529|GO:0005737|GO:0048468|GO:0045595|GO:0051128|GO:0048731|GO:0016358|GO:0035770|GO:0000902|GO:0003723|GO:0048858|GO:0031346|GO:0060997|GO:0005829|GO:0036464|GO:0050773|GO:…	cell|macromolecular complex|membrane|developmental process|cellular process|cellular component organization|anatomical structure development|intracellular organelle|regulation of developmental process|ribonucleoprotein complex|regulation of cellular process|intracellular|anatomical structure morphogenesis|organic cyclic compound binding|dendritic spine development|cell projection organization|mul…	-	-	-	-	15:62858788-62891822	2130	60.070445917786	45.4470803616375	78.6206840511282	91.6120204084488	76.5513195021126	59.9390001376789	88.9318455447431	83.5706943395038	75.4682312603551	1800	987	1532	2010	1832	1422	2080	1677	1458
ENSOART00000019643	ENSOARG00000018048	-	-	GO:0005623|GO:0005215|GO:0032991|GO:0016020|GO:0009987|GO:0005886|GO:0022857|GO:0071944|GO:1902495|GO:0031224|GO:0071804|GO:0016021|GO:0034702|GO:0008076|GO:0031226|GO:0006810|GO:0005887|GO:0034703|GO:0015267|GO:0006811|GO:0071805|GO:0055085|GO:0043269|GO:0015075|GO:0005216|GO:0034705|GO:0034220|GO:0008324|GO:0006812|GO:0034765|GO:0030001|GO:0015672|GO:0005244|GO:0005261|GO:0098655|GO:0006813|GO:…	cell|transporter activity|macromolecular complex|membrane|cellular process|plasma membrane|transmembrane transporter activity|cell periphery|transmembrane transporter complex|intrinsic component of membrane|cellular potassium ion transport|integral component of membrane|ion channel complex|voltage-gated potassium channel complex|intrinsic component of plasma membrane|transport|integral component …	-	-	-	-	4:85261138-85275692	786	0.0904078123284432	0.49909075211496	0.83437476928954	0.370539153413618	0.113275222118068	0	0.57936102343393	0.675220825890629	0	1	4	6	3	1	0	5	5	0
ENSOART00000019644	ENSOARG00000018050	-	chromosome 5 open reading frame, human C5orf63 [Source:NCBI gene;Acc:101106424]	GO:0005623|GO:0008152|GO:0043229|GO:0005622|GO:0043227|GO:0043231|GO:0055114|GO:0005737|GO:0005739	cell|metabolic process|intracellular organelle|intracellular|membrane-bounded organelle|intracellular membrane-bounded organelle|oxidation-reduction process|cytoplasm|mitochondrion	-	-	-	-	5:24419955-24426472	516	3.58167551464727	2.28092415499212	7.4144403351913	7.52567892979597	6.20952770928932	2.60994796968142	5.47126399674797	5.96549748269418	3.20504186646641	26	12	35	40	36	15	31	29	15
ENSOART00000019646	ENSOARG00000018049	ASIC1	acid sensing ion channel subunit 1 [Source:HGNC Symbol;Acc:HGNC:100]	GO:0005623|GO:0023052|GO:0007610|GO:0005215|GO:0016020|GO:0009987|GO:0050896|GO:0045202|GO:0005886|GO:0051051|GO:0022857|GO:0043229|GO:0012505|GO:0023051|GO:0071944|GO:0051641|GO:0050794|GO:0023057|GO:0031224|GO:0005622|GO:0043227|GO:0007269|GO:0007154|GO:0004872|GO:0051716|GO:0001505|GO:0009268|GO:0051048|GO:0016021|GO:0043231|GO:0051649|GO:0007611|GO:0050877|GO:0005737|GO:0060341|GO:0031226|GO:…	cell|signaling|behavior|transporter activity|membrane|cellular process|response to stimulus|synapse|plasma membrane|negative regulation of transport|transmembrane transporter activity|intracellular organelle|endomembrane system|regulation of signaling|cell periphery|cellular localization|regulation of cellular process|negative regulation of signaling|intrinsic component of membrane|intracellular|…	K04829	acid-sensing ion channel 1[-]	oas04750	Inflammatory mediator regulation of TRP channels - Ovis aries (sheep)	3:136054143-136079595	5091	0.0279285938505149	0.134850628001638	0	0	0.0699373780479899	0.0352779802093507	0	0.0416989643802816	0.129939234185556	2	7	0	0	4	2	0	2	6
ENSOART00000019648	ENSOARG00000018051	OCIAD1	OCIA domain containing 1 [Source:HGNC Symbol;Acc:HGNC:16074]	GO:0005623|GO:0016020|GO:0032502|GO:0009987|GO:0043229|GO:0012505|GO:0050793|GO:0050794|GO:0005622|GO:0043227|GO:0043231|GO:0005737|GO:0045595|GO:0005768|GO:0031982|GO:0097708|GO:0031410|GO:2000736|GO:0005739|GO:0030154|GO:0048863	cell|membrane|developmental process|cellular process|intracellular organelle|endomembrane system|regulation of developmental process|regulation of cellular process|intracellular|membrane-bounded organelle|intracellular membrane-bounded organelle|cytoplasm|regulation of cell differentiation|endosome|vesicle|intracellular vesicle|cytoplasmic vesicle|regulation of stem cell differentiation|mitochond…	-	-	-	-	6:67463055-67484883	744	64.7775721621165	44.6884737142597	102.844809768336	99.6910924197167	64.2404567422521	60.9407616760435	104.656700486439	108.142661301419	91.8765626353348	678	339	700	764	537	505	855	758	620
ENSOART00000019649	ENSOARG00000018052	PTRHD1	peptidyl-tRNA hydrolase domain containing 1 [Source:HGNC Symbol;Acc:HGNC:33782]	GO:0003824|GO:0005576|GO:0016787|GO:0005615|GO:0043227|GO:0070062|GO:0016788|GO:0031982|GO:1903561|GO:0052689|GO:0004045	catalytic activity|extracellular region|hydrolase activity|extracellular space|membrane-bounded organelle|extracellular exosome|hydrolase activity, acting on ester bonds|vesicle|extracellular vesicle|carboxylic ester hydrolase activity|aminoacyl-tRNA hydrolase activity	-	-	-	-	3:32159095-32162149	423	5.88166191777786	4.86896841954852	9.30296526651451	10.0982869043787	9.67896270390221	6.57982601261024	10.1189033331556	7.77892701827473	10.4258572299238	35	21	36	44	46	31	47	31	40
ENSOART00000013028	ENSOARG00000011978	MIEN1	migration and invasion enhancer 1 [Source:HGNC Symbol;Acc:HGNC:28230]	GO:0005623|GO:0005622|GO:0005737|GO:0005829	cell|intracellular|cytoplasm|cytosol	-	-	-	-	11:39666143-39667110	348	40.8525063233985	40.5838498742661	24.1862761188389	28.1758824069861	32.992721159145	31.9913108362276	31.4034099935418	25.9261513665247	20.2761462135032	200	144	77	101	129	124	120	85	64
ENSOART00000013022	ENSOARG00000011973	-	motile sperm domain containing 1 [Source:NCBI gene;Acc:101107333]	GO:0016020|GO:0031224|GO:0016021	membrane|intrinsic component of membrane|integral component of membrane	-	-	-	-	X:95005000-95014436	642	12.511588906864	8.70785706136576	12.25904768765	13.9119560029312	16.3589311833913	9.92921309908998	13.1923935622521	13.5574245078825	6.86937322158533	113	57	72	92	118	71	93	82	40
ENSOART00000013023	ENSOARG00000011974	PPP1R18	protein phosphatase 1 regulatory subunit 18 [Source:HGNC Symbol;Acc:HGNC:29413]	GO:0005515|GO:0019899|GO:0019902	protein binding|enzyme binding|phosphatase binding	-	-	-	-	20:27391396-27398933	1695	14.0489388153593	24.70737821913	15.5419614535222	9.22128765150044	10.5543950202767	19.0157558204027	12.5187283099224	12.8376271778343	14.1798738007463	335	427	241	161	201	359	233	205	218
ENSOART00000013020	ENSOARG00000011971	UBL3	ubiquitin like 3 [Source:HGNC Symbol;Acc:HGNC:12504]	GO:0005623|GO:0016020|GO:0005576|GO:0005886|GO:0071944|GO:0005622|GO:0005615|GO:0043227|GO:0070062|GO:0031982|GO:1903561	cell|membrane|extracellular region|plasma membrane|cell periphery|intracellular|extracellular space|membrane-bounded organelle|extracellular exosome|vesicle|extracellular vesicle	-	-	-	-	10:31052269-31095668	932	39.0500649661901	32.5170956587535	45.3891916698857	31.3535946526576	24.2563119475565	30.7301578880152	34.9816780782746	35.6475524585274	34.4241050819979	512	309	387	301	254	319	358	313	291
ENSOART00000013021	ENSOARG00000011971	UBL3	ubiquitin like 3 [Source:HGNC Symbol;Acc:HGNC:12504]	GO:0005623|GO:0016020|GO:0005576|GO:0005886|GO:0071944|GO:0005622|GO:0005615|GO:0043227|GO:0070062|GO:0031982|GO:1903561	cell|membrane|extracellular region|plasma membrane|cell periphery|intracellular|extracellular space|membrane-bounded organelle|extracellular exosome|vesicle|extracellular vesicle	-	-	-	-	10:31087404-31095668	357	0.199049133025648	0.274638978062677	0.306171133828935	0.271936297463216	0.249395867184319	1.25745392376808	0.510227187024167	0.297324128375369	0.308833165844382	1	1	1	1	1	5	2	1	1
ENSOART00000013026	ENSOARG00000011972	SLC9B1	solute carrier family 9 member B1 [Source:HGNC Symbol;Acc:HGNC:24244]	GO:0005623|GO:0005215|GO:0016020|GO:0022857|GO:0043229|GO:0031224|GO:0005622|GO:0043227|GO:0016021|GO:0043231|GO:0005737|GO:0006810|GO:0015291|GO:0006811|GO:0055085|GO:0015075|GO:0005739|GO:0015992|GO:0034220|GO:0008324|GO:0015297|GO:0006812|GO:0030001|GO:0015672|GO:0098655|GO:1902600|GO:0015299|GO:0006814|GO:0015078	cell|transporter activity|membrane|transmembrane transporter activity|intracellular organelle|intrinsic component of membrane|intracellular|membrane-bounded organelle|integral component of membrane|intracellular membrane-bounded organelle|cytoplasm|transport|secondary active transmembrane transporter activity|ion transport|transmembrane transport|ion transmembrane transporter activity|mitochondri…	-	-	-	-	6:21993146-22040542	1542	0.507081392115664	0.381633224376113	1.20510639370356	0.881412201505286	0.865813447008803	1.63026336411506	0.354379583205501	0.413014450700416	1.28700513859663	11	6	17	14	15	28	6	6	18
ENSOART00000013027	ENSOARG00000011975	MOB1B	MOB kinase activator 1B [Source:HGNC Symbol;Acc:HGNC:29801]	GO:0005623|GO:0023052|GO:0008152|GO:0005576|GO:0098772|GO:0009987|GO:0050896|GO:0043229|GO:0019222|GO:0044237|GO:0006807|GO:0050794|GO:0005622|GO:0005615|GO:0043227|GO:0007165|GO:0071704|GO:0007154|GO:0030234|GO:0051716|GO:0005515|GO:0043231|GO:0070062|GO:0005737|GO:0019538|GO:0019899|GO:0008047|GO:0035556|GO:0031982|GO:1903561|GO:0019209|GO:0019900|GO:0035329|GO:0005829|GO:0031981|GO:0006796|GO:…	cell|signaling|metabolic process|extracellular region|molecular function regulator|cellular process|response to stimulus|intracellular organelle|regulation of metabolic process|cellular metabolic process|nitrogen compound metabolic process|regulation of cellular process|intracellular|extracellular space|membrane-bounded organelle|signal transduction|organic substance metabolic process|cell commun…	K06685	MOB kinase activator 1[-]	oas04390|oas04392	Hippo signaling pathway - Ovis aries (sheep)|Hippo signaling pathway - multiple species - Ovis aries (sheep)	6:85922030-85945597	4254	21.5221883536424	16.0003975274934	41.241548493481	35.0990243540795	29.8142717468809	23.321383013369	32.1976482955547	44.4642420372759	32.9408043835867	1288	694	1605	1538	1425	1105	1504	1782	1271
ENSOART00000013024	ENSOARG00000011970	TESK1	testis associated actin remodelling kinase 1 [Source:HGNC Symbol;Acc:HGNC:11731]	GO:0003824|GO:0008152|GO:0009987|GO:0044237|GO:0006807|GO:0016740|GO:0036094|GO:0097367|GO:0071704|GO:0097159|GO:0000166|GO:0016772|GO:0019538|GO:0043169|GO:0016773|GO:0006796|GO:0036211|GO:0017076|GO:0016301|GO:0044267|GO:0032555|GO:0046872|GO:0006464|GO:0032559|GO:0016310|GO:0005524|GO:0004672|GO:0006468	catalytic activity|metabolic process|cellular process|cellular metabolic process|nitrogen compound metabolic process|transferase activity|small molecule binding|carbohydrate derivative binding|organic substance metabolic process|organic cyclic compound binding|nucleotide binding|transferase activity, transferring phosphorus-containing groups|protein metabolic process|cation binding|phosphotransfe…	-	-	-	-	2:52603605-52607846	1758	9.0976997870367	11.0462365774509	10.6324927405021	6.79237472008377	8.45481558808218	9.39699020502257	6.00914929818959	6.82278975771814	11.4140406915508	225	198	171	123	167	184	116	113	182
ENSOART00000010599	ENSOARG00000009736	PHF1	PHD finger protein 1 [Source:HGNC Symbol;Acc:HGNC:8919]	GO:0005623|GO:0032991|GO:0008152|GO:0009987|GO:0050896|GO:0016043|GO:0043229|GO:0019222|GO:0044237|GO:0006807|GO:0006950|GO:0050794|GO:0005622|GO:0043234|GO:0043227|GO:0032259|GO:0071704|GO:0051716|GO:0005515|GO:1902494|GO:0033554|GO:0031519|GO:0043231|GO:0051130|GO:0042393|GO:0006325|GO:1990234|GO:0019538|GO:0140030|GO:0051128|GO:0043169|GO:0006996|GO:0010638|GO:0090734|GO:0005694|GO:0006974|GO:…	cell|macromolecular complex|metabolic process|cellular process|response to stimulus|cellular component organization|intracellular organelle|regulation of metabolic process|cellular metabolic process|nitrogen compound metabolic process|response to stress|regulation of cellular process|intracellular|protein complex|membrane-bounded organelle|methylation|organic substance metabolic process|cellular …	-	-	-	-	20:7687494-7694726	4705	5.96767585930059	12.5488891056938	11.1516517938371	4.97270631771364	7.4532163320192	9.33122070903249	4.54864943487482	8.61796049853731	14.6690081279336	395	602	480	241	394	489	235	382	626
ENSOART00000010598	ENSOARG00000009735	SLC43A1	solute carrier family 43 member 1 [Source:HGNC Symbol;Acc:HGNC:9225]	GO:0005215|GO:0016020|GO:0022857|GO:0031224|GO:0016021|GO:0006810|GO:0006811|GO:0055085|GO:0071702|GO:0015075|GO:0006820|GO:0006865|GO:0008509|GO:0015711|GO:0008514|GO:0015804|GO:0015171|GO:0015175	transporter activity|membrane|transmembrane transporter activity|intrinsic component of membrane|integral component of membrane|transport|ion transport|transmembrane transport|organic substance transport|ion transmembrane transporter activity|anion transport|amino acid transport|anion transmembrane transporter activity|organic anion transport|organic anion transmembrane transporter activity|neutr…	-	-	-	-	15:77948389-77965571	3502	2.69962724734392	6.13334049546444	10.3316359180971	2.19001124995862	4.62554258684639	9.35762914477174	2.78254981404943	3.90998852522804	9.88552114824966	133	219	331	79	182	365	107	129	314
ENSOART00000010593	ENSOARG00000009732	FYN	FYN proto-oncogene, Src family tyrosine kinase [Source:HGNC Symbol;Acc:HGNC:4037]	GO:0005623|GO:0002376|GO:0023052|GO:0003824|GO:0016020|GO:0008152|GO:0032502|GO:0009987|GO:0050896|GO:0040011|GO:0004871|GO:0045202|GO:0005886|GO:0051606|GO:0016043|GO:0048856|GO:0043229|GO:0012505|GO:0019222|GO:0023051|GO:1903829|GO:0044237|GO:0050793|GO:0006807|GO:0071944|GO:0009056|GO:0009605|GO:0002684|GO:0051641|GO:0050794|GO:0016740|GO:0036094|GO:0097367|GO:0042995|GO:1904951|GO:0048870|GO:…	cell|immune system process|signaling|catalytic activity|membrane|metabolic process|developmental process|cellular process|response to stimulus|locomotion|signal transducer activity|synapse|plasma membrane|detection of stimulus|cellular component organization|anatomical structure development|intracellular organelle|endomembrane system|regulation of metabolic process|regulation of signaling|positiv…	K05703	tyrosine-protein kinase Fyn[2.7.10.2]	oas04510|oas04360|oas05162|oas04072|oas04380|oas04611|oas04650|oas04071|oas04660|oas04725|oas04664|oas04520|oas05416|oas05020	Focal adhesion - Ovis aries (sheep)|Axon guidance - Ovis aries (sheep)|Measles - Ovis aries (sheep)|Phospholipase D signaling pathway - Ovis aries (sheep)|Osteoclast differentiation - Ovis aries (sheep)|Platelet activation - Ovis aries (sheep)|Natural killer cell mediated cytotoxicity - Ovis aries (sheep)|Sphingolipid signaling pathway - Ovis aries (sheep)|T cell receptor signaling pathway - Ovis…	8:25708337-25896168	2210	37.5037168067144	42.4705836564873	43.0807514504274	44.8946736987277	80.9085797597763	55.5754972096116	48.0897233365709	52.7364047247675	31.6787168342922	1166	957	871	1022	2009	1368	1167	1098	635
ENSOART00000010592	ENSOARG00000009733	RELL1	RELT like 1 [Source:HGNC Symbol;Acc:HGNC:27379]	GO:0005623|GO:0016020|GO:0005886|GO:0043229|GO:0071944|GO:0031224|GO:0005622|GO:0016021|GO:0005856|GO:0015630	cell|membrane|plasma membrane|intracellular organelle|cell periphery|intrinsic component of membrane|intracellular|integral component of membrane|cytoskeleton|microtubule cytoskeleton	-	-	-	-	6:56923943-56985283	968	19.3129589138571	21.9863278040195	19.1969206022994	15.3444550658454	14.8032356092288	19.47754559192	15.7113613937389	17.5446962232219	16.1732912474055	263	217	170	153	161	210	167	160	142
ENSOART00000010591	ENSOARG00000009731	RGS13	regulator of G protein signaling 13 [Source:HGNC Symbol;Acc:HGNC:9995]	GO:0005623|GO:0023052|GO:0016020|GO:0009987|GO:0050896|GO:0005886|GO:0043229|GO:0023051|GO:0071944|GO:0050794|GO:0023057|GO:0005622|GO:0043227|GO:0007165|GO:0007154|GO:0051716|GO:0009968|GO:0043231|GO:0005737|GO:0007186|GO:0009966|GO:0005829|GO:0008277|GO:0045744|GO:0005634	cell|signaling|membrane|cellular process|response to stimulus|plasma membrane|intracellular organelle|regulation of signaling|cell periphery|regulation of cellular process|negative regulation of signaling|intracellular|membrane-bounded organelle|signal transduction|cell communication|cellular response to stimulus|negative regulation of signal transduction|intracellular membrane-bounded organelle|…	-	-	-	-	12:10698559-10716437	558	0	0.527310422928285	0.391767364791863	0.521942248356817	0	0	0.163217836709344	0.380447002974935	0	0	3	2	3	0	0	1	2	0
ENSOART00000010597	ENSOARG00000009737	PROSER1	proline and serine rich 1 [Source:HGNC Symbol;Acc:HGNC:20291]	-	-	-	-	-	-	10:23488542-23514517	2148	6.45309251278705	8.85800678398335	11.7044549223887	9.08441941204281	9.94452175252321	11.7452185755424	8.18271752587536	10.7726533269177	12.575292820223	195	194	230	201	240	281	193	218	245
ENSOART00000010596	ENSOARG00000009738	GALNT10	polypeptide N-acetylgalactosaminyltransferase 10 [Source:HGNC Symbol;Acc:HGNC:19873]	GO:0005623|GO:0003824|GO:0016020|GO:0008152|GO:0009987|GO:0031090|GO:0009058|GO:0043229|GO:0012505|GO:0044237|GO:0006807|GO:0016740|GO:0031224|GO:0005622|GO:0043227|GO:0030246|GO:0071704|GO:0070085|GO:1901135|GO:0044249|GO:0006486|GO:0016021|GO:0043231|GO:0005737|GO:0019538|GO:0016757|GO:0005794|GO:0034645|GO:0006493|GO:0036211|GO:0009100|GO:0016758|GO:0000139|GO:0044267|GO:1901137|GO:0006464|GO:…	cell|catalytic activity|membrane|metabolic process|cellular process|organelle membrane|biosynthetic process|intracellular organelle|endomembrane system|cellular metabolic process|nitrogen compound metabolic process|transferase activity|intrinsic component of membrane|intracellular|membrane-bounded organelle|carbohydrate binding|organic substance metabolic process|glycosylation|carbohydrate deriva…	K00710	polypeptide N-acetylgalactosaminyltransferase[2.4.1.41]	oas01100|oas00512	Metabolic pathways - Ovis aries (sheep)|Mucin type O-glycan biosynthesis - Ovis aries (sheep)	5:63016723-63244040	2439	5.79975877820932	7.96198602015523	8.51529417238519	4.85605309541324	6.6415129721755	6.81004874089896	5.37680608031481	7.65952495504671	11.707780705506	199	198	190	122	182	185	144	176	259
ENSOART00000010595	ENSOARG00000009739	STMN4	stathmin 4 [Source:HGNC Symbol;Acc:HGNC:16078]	GO:0009987|GO:0016043|GO:0050794|GO:0007017|GO:0000226|GO:0051128|GO:0032886|GO:0006996|GO:0007010|GO:0070507|GO:0033043|GO:0051493|GO:0031110	cellular process|cellular component organization|regulation of cellular process|microtubule-based process|microtubule cytoskeleton organization|regulation of cellular component organization|regulation of microtubule-based process|organelle organization|cytoskeleton organization|regulation of microtubule cytoskeleton organization|regulation of organelle organization|regulation of cytoskeleton orga…	-	-	-	-	2:38338214-38361732	1111	0.44789734866703	0.706184214513697	0.0983826235615929	1.04858244674385	0.400539522529458	0.808120703483717	0.40988097607477	0.668778574986542	0.694666139914592	7	8	1	12	5	10	5	7	7
ENSOART00000010594	ENSOARG00000009741	-	-	-	-	-	-	-	-	3:7636864-7651600	881	7.98782696910464	14.4722245078809	7.56850524976387	5.73010831567212	6.97073294997623	14.3692503071608	5.58199775433984	6.38555032121494	10.3869628220449	99	130	61	52	69	141	54	53	83
ENSOART00000017619	ENSOARG00000016182	-	-	-	-	-	-	-	-	5:85896564-85897233	657	0.108159117945444	0.597085739973149	0	0	0.135516475775954	0.136682037477781	0.2772467363282	0.161559686194835	0.167813455413158	1	4	0	0	1	1	2	1	1
ENSOART00000017618	ENSOARG00000016177	RALGPS2	Ral GEF with PH domain and SH3 binding motif 2 [Source:HGNC Symbol;Acc:HGNC:30279]	GO:0005623|GO:0023052|GO:0098772|GO:0009987|GO:0050896|GO:0005085|GO:0023051|GO:0065009|GO:0050794|GO:0005622|GO:0007165|GO:0007154|GO:0051716|GO:0009966|GO:0035556|GO:1902531|GO:0007264|GO:0051056|GO:0007265|GO:0046578|GO:0032485	cell|signaling|molecular function regulator|cellular process|response to stimulus|guanyl-nucleotide exchange factor activity|regulation of signaling|regulation of molecular function|regulation of cellular process|intracellular|signal transduction|cell communication|cellular response to stimulus|regulation of signal transduction|intracellular signal transduction|regulation of intracellular signal …	-	-	-	-	12:58253669-58366453	1762	13.9584964805201	13.5816216729557	30.7083936206245	20.6615001831215	18.134060591399	17.7322209748686	17.3663063124769	29.6387188802036	20.0230509094262	346	244	495	375	359	348	336	492	320
ENSOART00000017615	ENSOARG00000016178	-	neuronal regeneration related protein [Source:NCBI gene;Acc:101105161]	GO:0023052|GO:0009987|GO:0050896|GO:0023051|GO:0050794|GO:0007165|GO:0007154|GO:0051716|GO:0010033|GO:0009966|GO:0007166|GO:0071559|GO:0071560|GO:0070848|GO:0007167|GO:0071310|GO:0071363|GO:0007178|GO:0017015|GO:0007179	signaling|cellular process|response to stimulus|regulation of signaling|regulation of cellular process|signal transduction|cell communication|cellular response to stimulus|response to organic substance|regulation of signal transduction|cell surface receptor signaling pathway|response to transforming growth factor beta|cellular response to transforming growth factor beta stimulus|response to growt…	-	-	-	-	7:1958310-1963660	201	7.78029359843138	3.90333662848118	6.52616211545394	15.9387140319112	4.4278548211963	3.12692163199507	9.51493359214902	7.92124730074678	4.38819662513212	22	8	12	33	10	7	21	15	8
ENSOART00000017614	ENSOARG00000016174	DSN1	DSN1 homolog, MIS12 kinetochore complex component [Source:HGNC Symbol;Acc:HGNC:16165]	GO:0005623|GO:0032991|GO:0009987|GO:0043229|GO:0005622|GO:0043234|GO:0043227|GO:0043231|GO:0005737|GO:0007059|GO:0000444|GO:0000776|GO:0051301|GO:0005694|GO:0005829|GO:0000777|GO:0005634|GO:0000793|GO:0000775|GO:0000779	cell|macromolecular complex|cellular process|intracellular organelle|intracellular|protein complex|membrane-bounded organelle|intracellular membrane-bounded organelle|cytoplasm|chromosome segregation|MIS12/MIND type complex|kinetochore|cell division|chromosome|cytosol|condensed chromosome kinetochore|nucleus|condensed chromosome|chromosome, centromeric region|condensed chromosome, centromeric reg…	-	-	-	-	13:65379618-65397184	3439	5.02276524763651	5.76085176921226	6.73846816499652	5.08131040272935	5.40904793136284	4.7253586753594	5.32276728994261	6.20389625213989	6.7644989854085	243	202	212	180	209	181	201	201	211
ENSOART00000017617	ENSOARG00000016179	GFRA1	GDNF family receptor alpha 1 [Source:HGNC Symbol;Acc:HGNC:4243]	GO:0005576|GO:0032502|GO:0048856|GO:0005615|GO:0043227|GO:0004872|GO:0007275|GO:0070062|GO:0048731|GO:0031982|GO:1903561|GO:0007399	extracellular region|developmental process|anatomical structure development|extracellular space|membrane-bounded organelle|receptor activity|multicellular organism development|extracellular exosome|system development|vesicle|extracellular vesicle|nervous system development	-	-	-	-	22:35426236-35492671	1008	7.61608193961366	7.97847540280576	17.8929599892273	9.72738797384044	14.3924610306578	10.0648352885059	10.9320061811869	17.7961987783223	21.7660635111665	108	82	165	101	163	113	121	169	199
ENSOART00000017616	ENSOARG00000016180	-	-	GO:0097159|GO:0003676|GO:0043169|GO:0016032|GO:0046872|GO:0019058|GO:0019068|GO:0046914|GO:0008270	organic cyclic compound binding|nucleic acid binding|cation binding|viral process|metal ion binding|viral life cycle|virion assembly|transition metal ion binding|zinc ion binding	-	-	-	-	3:21528251-21529747	1221	0.582194075472725	0.803246325266441	0.895292707332008	0.874605929678991	1.53073870819469	1.17652190907331	0.596658038110051	1.13012389827198	1.62535784088125	10	10	10	11	21	16	8	13	18
ENSOART00000017613	ENSOARG00000016175	-	-	GO:0005576|GO:0031012|GO:0005578	extracellular region|extracellular matrix|proteinaceous extracellular matrix	-	-	-	-	6:116388120-116389593	872	30.9767085540065	17.8833428506028	23.9427816298445	12.2464889924088	7.5529990119946	19.8714802561665	44.2816176893705	20.206575948462	17.4480873470903	380	159	191	110	74	193	424	166	138
ENSOART00000017612	ENSOARG00000016166	CDC25C	cell division cycle 25C [Source:HGNC Symbol;Acc:HGNC:1727]	GO:0005623|GO:0003824|GO:0008152|GO:0009987|GO:0043229|GO:0044237|GO:0006807|GO:0050794|GO:0016787|GO:0005622|GO:0043227|GO:0071704|GO:0005515|GO:0044770|GO:0043231|GO:0045787|GO:0090068|GO:0005737|GO:0016788|GO:0019538|GO:0019904|GO:0010564|GO:0019899|GO:0007049|GO:0051726|GO:0000278|GO:0042578|GO:0044839|GO:0019900|GO:1901987|GO:0031981|GO:0050699|GO:0044772|GO:0005654|GO:0006796|GO:0036211|GO:…	cell|catalytic activity|metabolic process|cellular process|intracellular organelle|cellular metabolic process|nitrogen compound metabolic process|regulation of cellular process|hydrolase activity|intracellular|membrane-bounded organelle|organic substance metabolic process|protein binding|cell cycle phase transition|intracellular membrane-bounded organelle|positive regulation of cell cycle|positiv…	K05867	M-phase inducer phosphatase 3[3.1.3.48]	oas05206|oas04110|oas04114|oas04914	MicroRNAs in cancer - Ovis aries (sheep)|Cell cycle - Ovis aries (sheep)|Oocyte meiosis - Ovis aries (sheep)|Progesterone-mediated oocyte maturation - Ovis aries (sheep)	5:47086156-47121674	1443	0.295557881889297	0.203907980591811	0.454482722565196	0.336386896030381	0.123342025275615	0.124463061154403	0	0.073558360242555	0.152811420937553	6	3	6	5	2	2	0	1	2
ENSOART00000021418	ENSOARG00000019667	STK36	serine/threonine kinase 36 [Source:HGNC Symbol;Acc:HGNC:17209]	GO:0005623|GO:0023052|GO:0003824|GO:0008152|GO:0032502|GO:0009987|GO:0050896|GO:0016043|GO:0048856|GO:0009058|GO:0043229|GO:0019222|GO:0023051|GO:0044237|GO:0006807|GO:0065009|GO:0050794|GO:0016740|GO:0036094|GO:0097367|GO:0005622|GO:0043227|GO:0007165|GO:0051091|GO:0071704|GO:0007154|GO:0051716|GO:0005515|GO:0097159|GO:0007017|GO:0051090|GO:0030030|GO:0006139|GO:0044249|GO:0000166|GO:0007275|GO:…	cell|signaling|catalytic activity|metabolic process|developmental process|cellular process|response to stimulus|cellular component organization|anatomical structure development|biosynthetic process|intracellular organelle|regulation of metabolic process|regulation of signaling|cellular metabolic process|nitrogen compound metabolic process|regulation of molecular function|regulation of cellular pr…	-	-	-	-	2:219621619-219651960	4036	2.13109875447619	3.11048998045251	3.68336744916849	3.12699791012583	3.41811157968742	3.31455188923024	2.50463496080234	3.02446824126078	3.96097776216745	121	128	136	130	155	149	111	115	145
ENSOART00000021417	ENSOARG00000019665	RPGRIP1	RPGR interacting protein 1 [Source:HGNC Symbol;Acc:HGNC:13436]	GO:0005623|GO:0032502|GO:0009987|GO:0048856|GO:0043229|GO:0042995|GO:0005622|GO:0005929|GO:0009653|GO:0008283|GO:0032391|GO:0035869|GO:0007275|GO:0009887|GO:0050877|GO:0005930|GO:0007423|GO:0043005|GO:0048513|GO:0097730|GO:0048468|GO:0048731|GO:0060041|GO:0061351|GO:0005856|GO:0097733|GO:0001654|GO:0007399|GO:0048666|GO:0007600|GO:0030154|GO:0042461|GO:0022008|GO:0050953|GO:0048592|GO:0030182|GO:…	cell|developmental process|cellular process|anatomical structure development|intracellular organelle|cell projection|intracellular|cilium|anatomical structure morphogenesis|cell proliferation|photoreceptor connecting cilium|ciliary transition zone|multicellular organism development|animal organ morphogenesis|neurological system process|axoneme|sensory organ development|neuron projection|animal or…	-	-	-	-	7:23041563-23092580	3855	0.0184333438366164	0	0.0283535913818235	0.0503664115145878	0.0692650757607043	0	0	0.027534296713361	0	1	0	1	2	3	0	0	1	0
ENSOART00000021414	ENSOARG00000019662	IL17REL	interleukin 17 receptor E like [Source:HGNC Symbol;Acc:HGNC:33808]	-	-	-	-	-	-	3:223613111-223616130	876	1.78520435306474	5.15015237966811	3.24429442018637	2.10564372796004	0.304813775179812	0.92239954674373	0.623805156738451	4.48328129190668	2.89478210587697	22	46	26	19	3	9	6	37	23
ENSOART00000021415	ENSOARG00000019664	RNF25	ring finger protein 25 [Source:HGNC Symbol;Acc:HGNC:14662]	GO:0005623|GO:0003824|GO:0008152|GO:0009987|GO:0009058|GO:0043229|GO:0019222|GO:0044237|GO:0006807|GO:0065009|GO:0050794|GO:0016740|GO:0005622|GO:0043227|GO:0051091|GO:0071704|GO:0005515|GO:0051090|GO:0006139|GO:0044249|GO:0006725|GO:0043231|GO:0005737|GO:0008134|GO:0019538|GO:0019787|GO:0051092|GO:0046483|GO:0004842|GO:0034645|GO:0051252|GO:0016070|GO:0051059|GO:0005829|GO:0036211|GO:0010468|GO:…	cell|catalytic activity|metabolic process|cellular process|biosynthetic process|intracellular organelle|regulation of metabolic process|cellular metabolic process|nitrogen compound metabolic process|regulation of molecular function|regulation of cellular process|transferase activity|intracellular|membrane-bounded organelle|positive regulation of sequence-specific DNA binding transcription factor …	-	-	-	-	2:219612596-219620595	1380	17.8223701439684	19.4733402519476	18.7726745193691	24.9035194931727	27.4749622815227	20.3636202914653	23.7573007787823	22.2289377015577	19.5737166506079	346	274	237	354	426	313	360	289	245
ENSOART00000021412	ENSOARG00000019661	TWF1	twinfilin actin binding protein 1 [Source:HGNC Symbol;Acc:HGNC:9620]	GO:0005623|GO:0003824|GO:0016020|GO:0008152|GO:0009987|GO:0030054|GO:0050896|GO:0005886|GO:0044877|GO:0016043|GO:0031252|GO:0043229|GO:0005911|GO:0019222|GO:0008289|GO:0044237|GO:0006807|GO:0071944|GO:0051641|GO:0050794|GO:0016740|GO:0036094|GO:0097367|GO:0042995|GO:0005622|GO:0030055|GO:0071704|GO:0033036|GO:0005515|GO:0097159|GO:0032403|GO:0051651|GO:0031253|GO:0000166|GO:0097435|GO:0005543|GO:…	cell|catalytic activity|membrane|metabolic process|cellular process|cell junction|response to stimulus|plasma membrane|macromolecular complex binding|cellular component organization|cell leading edge|intracellular organelle|cell-cell junction|regulation of metabolic process|lipid binding|cellular metabolic process|nitrogen compound metabolic process|cell periphery|cellular localization|regulation…	-	-	-	-	3:142711643-142722645	1155	21.6019367025453	12.312749672219	23.8493148972003	28.6621649732048	15.8741982414712	15.9353706339337	28.7796128477391	29.4082527170196	20.5230526161434	351	145	252	341	206	205	365	320	215
ENSOART00000021413	ENSOARG00000019663	PTHLH	parathyroid hormone like hormone [Source:HGNC Symbol;Acc:HGNC:9607]	GO:0005623|GO:0023052|GO:0008152|GO:0005576|GO:0032502|GO:0009987|GO:0050896|GO:0048856|GO:0009058|GO:0043229|GO:0012505|GO:0019222|GO:0023051|GO:0044237|GO:0050793|GO:0006807|GO:0065009|GO:0050794|GO:0005622|GO:0043227|GO:0007165|GO:0071704|GO:0007154|GO:0051716|GO:0005515|GO:0009888|GO:1901135|GO:0006139|GO:0044249|GO:0005102|GO:0007275|GO:0010469|GO:0006725|GO:0043231|GO:0005737|GO:0048513|GO:…	cell|signaling|metabolic process|extracellular region|developmental process|cellular process|response to stimulus|anatomical structure development|biosynthetic process|intracellular organelle|endomembrane system|regulation of metabolic process|regulation of signaling|cellular metabolic process|regulation of developmental process|nitrogen compound metabolic process|regulation of molecular function…	-	-	-	-	3:186632460-186639002	528	2.15407005628495	5.38682798159583	3.93348531940293	4.41278446338036	3.03428258019903	3.23076534946575	2.93219591001268	6.03094964943221	6.2644000117298	16	29	19	24	18	19	17	30	30
ENSOART00000021410	ENSOARG00000019659	-	-	GO:0003824|GO:0008152|GO:0009987|GO:0044237|GO:0006807|GO:0016740|GO:0036094|GO:0097367|GO:0071704|GO:0097159|GO:0000166|GO:0016772|GO:0019538|GO:0016773|GO:0006796|GO:0036211|GO:0017076|GO:0016301|GO:0044267|GO:0032555|GO:0006464|GO:0032559|GO:0016310|GO:0005524|GO:0004672|GO:0006468	catalytic activity|metabolic process|cellular process|cellular metabolic process|nitrogen compound metabolic process|transferase activity|small molecule binding|carbohydrate derivative binding|organic substance metabolic process|organic cyclic compound binding|nucleotide binding|transferase activity, transferring phosphorus-containing groups|protein metabolic process|phosphotransferase activity, …	-	-	-	-	3:223593822-223594242	351	31.3901243119177	39.6780246593134	22.4225316680093	16.3185020896516	22.8214638129107	27.1137668521715	14.5296043513989	16.9347691580638	22.9298571058608	155	142	72	59	90	106	56	56	73
ENSOART00000021411	ENSOARG00000019660	CCDC91	coiled-coil domain containing 91 [Source:HGNC Symbol;Acc:HGNC:24855]	GO:0005623|GO:0043229|GO:0012505|GO:0051641|GO:0005622|GO:0043227|GO:0005515|GO:0043231|GO:0051649|GO:0046907|GO:0005737|GO:0006810|GO:0005794|GO:0042802|GO:0005829|GO:0031981|GO:0005654|GO:0016482|GO:0007034|GO:0016192|GO:0005634|GO:0007041|GO:0005802|GO:0090160|GO:0048193|GO:0006892	cell|intracellular organelle|endomembrane system|cellular localization|intracellular|membrane-bounded organelle|protein binding|intracellular membrane-bounded organelle|establishment of localization in cell|intracellular transport|cytoplasm|transport|Golgi apparatus|identical protein binding|cytosol|nuclear lumen|nucleoplasm|cytosolic transport|vacuolar transport|vesicle-mediated transport|nucleu…	-	-	-	-	3:185939359-186263504	1342	12.447552303847	10.5970386523197	18.8155531058627	17.6511378535215	14.5907220414322	15.1197525645513	17.8474971346919	24.5985316420921	18.8134679094902	235	145	231	244	220	226	263	311	229
ENSOART00000016692	ENSOARG00000015341	TSPAN19	tetraspanin 19 [Source:HGNC Symbol;Acc:HGNC:31886]	GO:0016020|GO:0031224|GO:0016021	membrane|intrinsic component of membrane|integral component of membrane	-	-	-	-	3:121115450-121137581	744	0.286619639493451	0	0.293825523593897	0.391456686267613	0	0	0	0.142667626115601	0.444570323413083	3	0	2	3	0	0	0	1	3
ENSOART00000010049	ENSOARG00000009232	PFDN6	prefoldin subunit 6 [Source:HGNC Symbol;Acc:HGNC:4926]	GO:0032991|GO:0009987|GO:0016043|GO:0006457|GO:0043234|GO:0005515|GO:0016272|GO:0051087|GO:0022607|GO:0051082|GO:0006461|GO:0043623|GO:0051131	macromolecular complex|cellular process|cellular component organization|protein folding|protein complex|protein binding|prefoldin complex|chaperone binding|cellular component assembly|unfolded protein binding|protein complex assembly|cellular protein complex assembly|chaperone-mediated protein complex assembly	-	-	-	-	20:7562345-7563125	387	11.7553813141115	13.1783253658326	11.2981051339622	20.5701890747756	16.7888034123291	11.1356855571221	16.237179215226	13.4395115702076	10.5410265830451	64	52	40	82	73	48	69	49	37
ENSOART00000010048	ENSOARG00000009230	DPT	dermatopontin [Source:HGNC Symbol;Acc:HGNC:3011]	GO:0005576|GO:0009987|GO:0031012|GO:0016043|GO:0050794|GO:0005615|GO:0043227|GO:0008283|GO:0008285|GO:0042127|GO:0097435|GO:0070062|GO:0031982|GO:1903561|GO:0030198|GO:0030199	extracellular region|cellular process|extracellular matrix|cellular component organization|regulation of cellular process|extracellular space|membrane-bounded organelle|cell proliferation|negative regulation of cell proliferation|regulation of cell proliferation|supramolecular fiber organization|extracellular exosome|vesicle|extracellular vesicle|extracellular matrix organization|collagen fibril …	-	-	-	-	12:34444488-34479754	606	41.5240021345473	39.4897976695509	34.6326875841606	27.2340163251527	22.0305262806736	44.4464910970016	54.1007839516824	26.6239409792719	41.2989555348564	354	244	192	170	150	300	360	152	227
ENSOART00000010045	ENSOARG00000009223	PALM	paralemmin [Source:HGNC Symbol;Acc:HGNC:8594]	GO:0005623|GO:0023052|GO:0016020|GO:0008152|GO:0032502|GO:0009987|GO:0050896|GO:0045202|GO:0005886|GO:0016043|GO:0048856|GO:0009058|GO:0043229|GO:0019222|GO:0023051|GO:0044237|GO:0050793|GO:0006807|GO:0071944|GO:0051641|GO:0065009|GO:0050794|GO:0023057|GO:0042995|GO:0005622|GO:0043227|GO:0098794|GO:0007165|GO:0071704|GO:0007154|GO:0009653|GO:0044089|GO:0033036|GO:0051716|GO:0005515|GO:0044092|GO:…	cell|signaling|membrane|metabolic process|developmental process|cellular process|response to stimulus|synapse|plasma membrane|cellular component organization|anatomical structure development|biosynthetic process|intracellular organelle|regulation of metabolic process|regulation of signaling|cellular metabolic process|regulation of developmental process|nitrogen compound metabolic process|cell per…	-	-	-	-	5:40702601-40715789	1530	6.96895696105034	34.6796037109348	22.7906874822569	7.74111993445287	15.0084535469052	26.8759000213488	9.88073351389245	14.4302040574635	15.3487705171456	150	541	319	122	258	458	166	208	213
ENSOART00000010044	ENSOARG00000009224	NEK3	NIMA related kinase 3 [Source:HGNC Symbol;Acc:HGNC:7746]	GO:0003824|GO:0008152|GO:0032502|GO:0009987|GO:0016043|GO:0048856|GO:0019222|GO:0044237|GO:0006807|GO:0050794|GO:0016740|GO:0036094|GO:0097367|GO:0071704|GO:0009653|GO:0097159|GO:0030030|GO:0007163|GO:0000166|GO:0007275|GO:0016772|GO:0019538|GO:0048468|GO:0048731|GO:0000902|GO:0030010|GO:0048858|GO:0016773|GO:0007399|GO:0006796|GO:0032268|GO:0036211|GO:0017076|GO:0016301|GO:0048666|GO:0044267|GO:…	catalytic activity|metabolic process|developmental process|cellular process|cellular component organization|anatomical structure development|regulation of metabolic process|cellular metabolic process|nitrogen compound metabolic process|regulation of cellular process|transferase activity|small molecule binding|carbohydrate derivative binding|organic substance metabolic process|anatomical structure…	-	-	-	-	10:21807469-21831130	6128	0.951185709786648	1.24837106313085	2.30106876002048	1.23569486605103	1.14740545931567	1.0988357966348	1.14431997052268	1.45498628618156	2.42884658062066	82	78	129	78	79	75	77	84	135
ENSOART00000010046	ENSOARG00000009229	-	-	GO:0005623|GO:0032991|GO:0043229|GO:0005622|GO:0043227|GO:0032993|GO:0005515|GO:0097159|GO:0000786|GO:0043231|GO:0003676|GO:0046983|GO:0005694|GO:0003677|GO:0046982|GO:0000785|GO:0005634	cell|macromolecular complex|intracellular organelle|intracellular|membrane-bounded organelle|protein-DNA complex|protein binding|organic cyclic compound binding|nucleosome|intracellular membrane-bounded organelle|nucleic acid binding|protein dimerization activity|chromosome|DNA binding|protein heterodimerization activity|chromatin|nucleus	-	-	-	-	20:29944009-29944431	423	159.475490335904	133.784076287608	108.275812210311	153.310572041631	117.408822172438	98.0598757143152	123.363814328368	85.3177923516732	44.5699661784288	949	577	419	668	558	462	573	340	171
ENSOART00000010041	ENSOARG00000009221	MRPL3	mitochondrial ribosomal protein L3 [Source:HGNC Symbol;Acc:HGNC:10379]	GO:0005623|GO:0032991|GO:0008152|GO:0009987|GO:0005198|GO:0009058|GO:0043229|GO:0003735|GO:0044237|GO:0006807|GO:1990904|GO:0005622|GO:0043227|GO:0071704|GO:0097159|GO:0005761|GO:0044249|GO:0043231|GO:0003676|GO:0030529|GO:0005737|GO:0019538|GO:0005762|GO:0003723|GO:0034645|GO:0015934|GO:0005840|GO:0005759|GO:0044267|GO:0010467|GO:0005739|GO:0006518|GO:0043043|GO:0006412|GO:0043604	cell|macromolecular complex|metabolic process|cellular process|structural molecule activity|biosynthetic process|intracellular organelle|structural constituent of ribosome|cellular metabolic process|nitrogen compound metabolic process|ribonucleoprotein complex|intracellular|membrane-bounded organelle|organic substance metabolic process|organic cyclic compound binding|mitochondrial ribosome|cellul…	K02906	large subunit ribosomal protein L3[-]	oas03010	Ribosome - Ovis aries (sheep)	1:256491695-256548772	1897	15.9628302407187	13.1321465584539	18.381524432184	16.9905478230376	14.1692496053484	14.0092054046498	20.2590508800018	17.4577618226239	15.5178200645128	426	254	319	332	302	296	422	312	267
ENSOART00000010040	ENSOARG00000009215	WDR46	WD repeat domain 46 [Source:HGNC Symbol;Acc:HGNC:13923]	GO:0009987|GO:0016043|GO:1903829|GO:0051641|GO:0050794|GO:1904951|GO:0051050|GO:0033036|GO:0097159|GO:0032388|GO:0051649|GO:0051130|GO:0008104|GO:0003676|GO:0046907|GO:0060341|GO:0051222|GO:0006810|GO:0045184|GO:0051128|GO:0090316|GO:0006996|GO:0032880|GO:0032386|GO:0010638|GO:0006839|GO:1903827|GO:0003723|GO:0070201|GO:0006886|GO:0034613|GO:0015031|GO:1903955|GO:0033043|GO:0071702|GO:0007005|GO:…	cellular process|cellular component organization|positive regulation of cellular protein localization|cellular localization|regulation of cellular process|positive regulation of establishment of protein localization|positive regulation of transport|macromolecule localization|organic cyclic compound binding|positive regulation of intracellular transport|establishment of localization in cell|positi…	-	-	-	-	20:7552295-7561628	1806	15.3895954406069	18.3012355163807	14.1630019669981	25.5336041761334	23.4090066662843	23.3154757657016	18.9098136264887	12.7538840710904	18.7415952268689	391	337	234	475	475	469	375	217	307
ENSOART00000010043	ENSOARG00000009225	RND3	Rho family GTPase 3 [Source:HGNC Symbol;Acc:HGNC:671]	GO:0005623|GO:0023052|GO:0003824|GO:0016020|GO:0005576|GO:0009987|GO:0030054|GO:0050896|GO:0050794|GO:0036094|GO:0097367|GO:0016787|GO:0005622|GO:0005615|GO:0043227|GO:0030055|GO:0007165|GO:0007154|GO:0051716|GO:0097159|GO:0000166|GO:0070062|GO:0005912|GO:0001882|GO:0016817|GO:0035556|GO:0031982|GO:1903561|GO:0016818|GO:0032549|GO:0001883|GO:0007264|GO:0017076|GO:0005925|GO:0032555|GO:0032561|GO:…	cell|signaling|catalytic activity|membrane|extracellular region|cellular process|cell junction|response to stimulus|regulation of cellular process|small molecule binding|carbohydrate derivative binding|hydrolase activity|intracellular|extracellular space|membrane-bounded organelle|cell-substrate junction|signal transduction|cell communication|cellular response to stimulus|organic cyclic compound …	-	-	-	-	2:157872711-157892124	735	44.9711576876862	28.1554923568747	58.0008651981827	57.9847127171424	62.9684801884018	42.997665727729	70.9971339604079	61.9541574090182	43.6507019543158	465	211	390	439	520	352	573	429	291
ENSOART00000010042	ENSOARG00000009222	CA6	carbonic anhydrase 6 [Source:HGNC Symbol;Acc:HGNC:1380]	GO:0003824|GO:0008152|GO:0005576|GO:0009987|GO:0050896|GO:0051606|GO:0044237|GO:0016829|GO:0005615|GO:0043227|GO:0050906|GO:0070062|GO:0050877|GO:0006730|GO:0043169|GO:0009593|GO:0031982|GO:1903561|GO:0050907|GO:0016836|GO:0007600|GO:0046872|GO:0007606|GO:0004089|GO:0046914|GO:0008270|GO:0001580|GO:0050909|GO:0050913	catalytic activity|metabolic process|extracellular region|cellular process|response to stimulus|detection of stimulus|cellular metabolic process|lyase activity|extracellular space|membrane-bounded organelle|detection of stimulus involved in sensory perception|extracellular exosome|neurological system process|one-carbon metabolic process|cation binding|detection of chemical stimulus|vesicle|extrac…	K01672	carbonic anhydrase[4.2.1.1]	oas00910	Nitrogen metabolism - Ovis aries (sheep)	12:42577127-42600271	951	4.85845752791936	3.91899350395851	5.97699818301745	1.42916678729879	1.87180204502398	2.64339233171969	2.10672160501328	5.24584810726637	1.97088168612992	65	38	52	14	20	28	22	47	17
ENSOART00000016691	ENSOARG00000015336	BRINP2	BMP/retinoic acid inducible neural specific 2 [Source:HGNC Symbol;Acc:HGNC:13746]	GO:0032502|GO:0009987|GO:0050896|GO:0048856|GO:0050793|GO:0050794|GO:0051716|GO:0010033|GO:0045786|GO:0007275|GO:0045597|GO:0048468|GO:0045595|GO:0048731|GO:0007049|GO:0051726|GO:0000278|GO:0050769|GO:0032526|GO:0007399|GO:0045930|GO:0033993|GO:0007346|GO:0071310|GO:0051960|GO:0030154|GO:0050767|GO:0045666|GO:0022008|GO:0071396|GO:0071300|GO:0030182|GO:0048699|GO:0045664	developmental process|cellular process|response to stimulus|anatomical structure development|regulation of developmental process|regulation of cellular process|cellular response to stimulus|response to organic substance|negative regulation of cell cycle|multicellular organism development|positive regulation of cell differentiation|cell development|regulation of cell differentiation|system develop…	-	-	-	-	12:56545767-56605876	2373	0.239643697791499	0.247989225447942	0.138183432082086	0.24546462248892	0.112522910685847	0.0756848703100734	0.0767598422956712	0.134190535815432	0.325231387039659	8	6	3	6	3	2	2	3	7
ENSOART00000024846	ENSOARG00000022944	-	-	-	-	-	-	-	-	12:69855026-69855112	87	0.816787821725935	0	1.25635741122908	1.11587653096975	2.04577635026107	2.06437008328511	0	1.2200541819541	1.26728092191316	1	0	1	1	2	2	0	1	1
ENSOART00000024844	ENSOARG00000022942	U5	-	-	-	-	-	-	-	3:60850669-60850780	112	0	0	0	0.866796948164	0.794949326650016	0.80178659484734	0.813174579319766	0	0.984405716128969	0	0	0	1	1	1	1	0	1
ENSOART00000024845	ENSOARG00000022943	SNORD48	small nucleolar RNA, C/D box 48 [Source:HGNC Symbol;Acc:HGNC:10188]	-	-	-	-	-	-	20:26643371-26643433	63	6.76968291375008	10.8972150342276	10.4098185501838	10.7868064660409	14.126965381912	9.97636901636522	8.67386217941084	6.7393469098417	10.500327638709	6	7	6	7	10	7	6	4	6
ENSOART00000018278	ENSOARG00000016787	-	bone marrow stromal cell antigen 2B [Source:NCBI gene;Acc:100422801]	GO:0002376|GO:0016020|GO:0050896|GO:0006950|GO:0009607|GO:0009605|GO:0031224|GO:0051707|GO:0098542|GO:0016021|GO:0043207|GO:0006952|GO:0051607|GO:0009615	immune system process|membrane|response to stimulus|response to stress|response to biotic stimulus|response to external stimulus|intrinsic component of membrane|response to other organism|defense response to other organism|integral component of membrane|response to external biotic stimulus|defense response|defense response to virus|response to virus	-	-	-	-	5:5467620-5477662	715	1.59069788771812	0.823046758025127	1.37584315103828	1.08622386790901	3.2365279425634	1.13010070342309	1.27366513328671	0.742270726083964	1.23360492538679	16	6	9	8	26	9	10	5	8
ENSOART00000018279	ENSOARG00000016788	RDH14	retinol dehydrogenase 14 [Source:HGNC Symbol;Acc:HGNC:19979]	GO:0005623|GO:0003824|GO:0016020|GO:0008152|GO:0032502|GO:0009987|GO:0031090|GO:0043229|GO:0012505|GO:0044237|GO:0005622|GO:0043227|GO:0016491|GO:0042445|GO:0071704|GO:0010817|GO:0043231|GO:0016614|GO:0055114|GO:0005774|GO:0005737|GO:0044255|GO:0006629|GO:0005783|GO:0001503|GO:0006720|GO:0005773|GO:0016616|GO:0001649|GO:0042572|GO:0005739|GO:0005634|GO:0030154|GO:0005765|GO:0000323|GO:0004033|GO:…	cell|catalytic activity|membrane|metabolic process|developmental process|cellular process|organelle membrane|intracellular organelle|endomembrane system|cellular metabolic process|intracellular|membrane-bounded organelle|oxidoreductase activity|hormone metabolic process|organic substance metabolic process|regulation of hormone levels|intracellular membrane-bounded organelle|oxidoreductase activit…	-	-	-	-	3:26415796-26420111	1011	14.4135526049642	18.237903204756	12.3256988050133	12.1951728889068	10.9163872936224	12.5215722261213	14.6828690169556	14.8036759459037	6.9793262930753	205	188	114	127	124	141	163	141	64
ENSOART00000018276	ENSOARG00000016785	RPS19BP1	ribosomal protein S19 binding protein 1 [Source:HGNC Symbol;Acc:HGNC:28749]	GO:0005623|GO:0043229|GO:0005622|GO:0043227|GO:0005515|GO:0097159|GO:0043231|GO:0003676|GO:0005737|GO:0019899|GO:0003723|GO:0005829|GO:0031981|GO:0005654|GO:0005730|GO:0005634	cell|intracellular organelle|intracellular|membrane-bounded organelle|protein binding|organic cyclic compound binding|intracellular membrane-bounded organelle|nucleic acid binding|cytoplasm|enzyme binding|RNA binding|cytosol|nuclear lumen|nucleoplasm|nucleolus|nucleus	-	-	-	-	3:214934657-214937869	414	73.4871339080588	95.7083075824414	56.5028942245819	68.7072672728256	64.9252814042173	58.7703077263156	61.5930932252253	53.5854031926308	40.4789379940892	428	404	214	293	302	271	280	209	152
ENSOART00000018277	ENSOARG00000016784	KRT35	keratin 35, type I [Source:NCBI gene;Acc:100141296]	GO:0005623|GO:0005576|GO:0005198|GO:0043229|GO:0005622|GO:0005615|GO:0043227|GO:0070062|GO:0099512|GO:0031982|GO:1903561|GO:0005856|GO:0045111|GO:0005882	cell|extracellular region|structural molecule activity|intracellular organelle|intracellular|extracellular space|membrane-bounded organelle|extracellular exosome|supramolecular fiber|vesicle|extracellular vesicle|cytoskeleton|intermediate filament cytoskeleton|intermediate filament	-	-	-	-	11:41168178-41172256	1371	535.588080683237	981.345515853014	530.44165610391	1137.64402964592	1145.81409041373	693.305789595879	1182.97551246985	874.401644746644	190.588720534491	10330	13718	6653	16066	17650	10587	17809	11294	2370
ENSOART00000018274	ENSOARG00000016777	SLF1	SMC5-SMC6 complex localization factor 1 [Source:HGNC Symbol;Acc:HGNC:25408]	GO:0005623|GO:0032991|GO:0008152|GO:0009987|GO:0050896|GO:0044877|GO:0016043|GO:0043229|GO:0019222|GO:0044237|GO:0006807|GO:0006950|GO:0051641|GO:0050794|GO:0005622|GO:0043227|GO:0071704|GO:0032993|GO:0044089|GO:0033036|GO:0051716|GO:0005515|GO:0007062|GO:0032403|GO:0033554|GO:0000786|GO:0006139|GO:2001022|GO:0016234|GO:0006725|GO:0043231|GO:0051130|GO:0045787|GO:0008104|GO:0090068|GO:0005737|GO:…	cell|macromolecular complex|metabolic process|cellular process|response to stimulus|macromolecular complex binding|cellular component organization|intracellular organelle|regulation of metabolic process|cellular metabolic process|nitrogen compound metabolic process|response to stress|cellular localization|regulation of cellular process|intracellular|membrane-bounded organelle|organic substance me…	-	-	-	-	5:91306880-91366564	3132	3.60863320107165	3.35065870023897	8.13188967357013	5.76536207667703	4.37629314103784	4.67256209408236	5.14666454596979	6.64255288696011	9.43408623965108	159	107	233	186	154	163	177	196	268
ENSOART00000018272	ENSOARG00000016781	-	dynein light chain 1, cytoplasmic [Source:NCBI gene;Acc:101106123]	GO:0005623|GO:0032991|GO:0009987|GO:0043229|GO:0005622|GO:0043234|GO:1902494|GO:0007017|GO:0030286|GO:0005875|GO:0005856|GO:0015630	cell|macromolecular complex|cellular process|intracellular organelle|intracellular|protein complex|catalytic complex|microtubule-based process|dynein complex|microtubule associated complex|cytoskeleton|microtubule cytoskeleton	K10418|K10418	dynein light chain LC8-type[-]|dynein light chain LC8-type[-]	oas04962|oas04962	Vasopressin-regulated water reabsorption - Ovis aries (sheep)|Vasopressin-regulated water reabsorption - Ovis aries (sheep)	1:69790494-69792328	276	230.248314778536	87.4167046687444	131.091989076725	254.311018747464	213.47940430426	143.781460956574	199.957307206483	156.141222020066	125.43150384482	894	246	331	723	662	442	606	406	314
ENSOART00000018273	ENSOARG00000016778	POLK	DNA polymerase kappa [Source:HGNC Symbol;Acc:HGNC:9183]	GO:0005623|GO:0003824|GO:0008152|GO:0009987|GO:0050896|GO:0009058|GO:0043229|GO:0044237|GO:0006807|GO:0006950|GO:0016740|GO:0005622|GO:0043227|GO:0071704|GO:0051716|GO:0097159|GO:0033554|GO:0006139|GO:0009314|GO:0044249|GO:0006725|GO:0043231|GO:0016772|GO:0003676|GO:0046483|GO:0016779|GO:0090734|GO:0005694|GO:0006974|GO:0034645|GO:0071478|GO:0031981|GO:0006259|GO:0003677|GO:0005654|GO:0009416|GO:…	cell|catalytic activity|metabolic process|cellular process|response to stimulus|biosynthetic process|intracellular organelle|cellular metabolic process|nitrogen compound metabolic process|response to stress|transferase activity|intracellular|membrane-bounded organelle|organic substance metabolic process|cellular response to stimulus|organic cyclic compound binding|cellular response to stress|nucl…	K03511	DNA polymerase kappa[2.7.7.7]	oas05200|oas05202|oas05225|oas05226|oas05224|oas05222|oas05212|oas05210|oas05220|oas05218|oas05214|oas05213|oas05223|oas05217|oas03460|oas05216	Pathways in cancer - Ovis aries (sheep)|Transcriptional misregulation in cancer - Ovis aries (sheep)|Hepatocellular carcinoma - Ovis aries (sheep)|Gastric cancer - Ovis aries (sheep)|Breast cancer - Ovis aries (sheep)|Small cell lung cancer - Ovis aries (sheep)|Pancreatic cancer - Ovis aries (sheep)|Colorectal cancer - Ovis aries (sheep)|Chronic myeloid leukemia - Ovis aries (sheep)|Melanoma - Ov…	7:6703648-6786501	2918	5.23745622325508	4.43667679652799	8.27872511049191	5.68913473311752	5.21577004643276	4.79984689192424	7.95844301976904	8.07547573733353	6.76323619435467	215	132	221	171	171	156	255	222	179
ENSOART00000011313	ENSOARG00000010400	FREM3	FRAS1 related extracellular matrix 3 [Source:HGNC Symbol;Acc:HGNC:25172]	GO:0016020|GO:0005576|GO:0009987|GO:0031012|GO:0031224|GO:0005615|GO:0007154|GO:0016021|GO:0005578|GO:0005604	membrane|extracellular region|cellular process|extracellular matrix|intrinsic component of membrane|extracellular space|cell communication|integral component of membrane|proteinaceous extracellular matrix|basement membrane	-	-	-	-	17:13934208-14035214	6339	0	0	0	0.0918895013671254	0.0140454842380189	0.0849836171964201	0	0.0502341286464774	0.365250393490351	0	0	0	6	1	6	0	3	21
ENSOART00000011310	ENSOARG00000010395	TGIF1	TGFB induced factor homeobox 1 [Source:HGNC Symbol;Acc:HGNC:11776]	GO:0005623|GO:0008152|GO:0009987|GO:0009058|GO:0043229|GO:0019222|GO:0044237|GO:0006807|GO:0050794|GO:0005622|GO:0043227|GO:0003700|GO:0071704|GO:0097159|GO:0006139|GO:0044249|GO:0006725|GO:0043231|GO:0003676|GO:0000981|GO:0046483|GO:0009890|GO:0034645|GO:0051252|GO:0016070|GO:0031981|GO:0010629|GO:0003677|GO:0005654|GO:0001227|GO:0010468|GO:0010467|GO:0000982|GO:0005634|GO:0045892|GO:0043565|GO:…	cell|metabolic process|cellular process|biosynthetic process|intracellular organelle|regulation of metabolic process|cellular metabolic process|nitrogen compound metabolic process|regulation of cellular process|intracellular|membrane-bounded organelle|transcription factor activity, sequence-specific DNA binding|organic substance metabolic process|organic cyclic compound binding|nucleobase-contain…	-	-	-	-	23:37866036-37871728	1221	16.4173122277766	12.7717239686533	15.8458155663098	11.9264444956226	12.5377274474846	13.6033651753092	13.3509455067527	11.4751957058465	16.0727844184443	282	159	177	150	172	185	179	132	178
ENSOART00000011311	ENSOARG00000010398	-	-	GO:0097159|GO:0003676	organic cyclic compound binding|nucleic acid binding	-	-	-	-	5:87109410-87109976	567	0	0.172920838039463	0.192774417595996	0	0.157027027486423	0	0	0	0	0	1	1	0	1	0	0	0	0
ENSOART00000011316	ENSOARG00000010397	DLG4	discs large MAGUK scaffold protein 4 [Source:HGNC Symbol;Acc:HGNC:2903]	GO:0005623|GO:0023052|GO:0007610|GO:0032991|GO:0016020|GO:0032502|GO:0009987|GO:0030054|GO:0045202|GO:0005886|GO:0098793|GO:0016043|GO:0048856|GO:0043229|GO:0019898|GO:0008021|GO:0060076|GO:0012505|GO:0023051|GO:0043235|GO:0071944|GO:1902495|GO:0097060|GO:0050795|GO:0050794|GO:0031224|GO:0042995|GO:0005622|GO:0043227|GO:0098794|GO:0099634|GO:0007154|GO:0009653|GO:0007626|GO:0033036|GO:0005515|GO:…	cell|signaling|behavior|macromolecular complex|membrane|developmental process|cellular process|cell junction|synapse|plasma membrane|presynapse|cellular component organization|anatomical structure development|intracellular organelle|extrinsic component of membrane|synaptic vesicle|excitatory synapse|endomembrane system|regulation of signaling|receptor complex|cell periphery|transmembrane transpor…	K11828	discs large protein 4[-]	oas05016|oas04390|oas04724|oas05030	Huntington's disease - Ovis aries (sheep)|Hippo signaling pathway - Ovis aries (sheep)|Glutamatergic synapse - Ovis aries (sheep)|Cocaine addiction - Ovis aries (sheep)	11:26540750-26562824	2202	2.90530296735656	7.30459004656915	6.60225328815315	2.86570471509261	4.48654212581171	5.70822407901259	4.9629367292246	6.02552268847801	5.45754027774257	90	164	133	65	111	140	120	125	109
ENSOART00000011317	ENSOARG00000010402	-	-	GO:0003824|GO:0009987|GO:0036094|GO:0097367|GO:0016787|GO:0005515|GO:0097159|GO:0007017|GO:0000166|GO:0016817|GO:0008092|GO:0007018|GO:0016818|GO:0015631|GO:0017076|GO:0032555|GO:0032559|GO:0008017|GO:0016462|GO:0005524|GO:0017111|GO:0003774|GO:0003777	catalytic activity|cellular process|small molecule binding|carbohydrate derivative binding|hydrolase activity|protein binding|organic cyclic compound binding|microtubule-based process|nucleotide binding|hydrolase activity, acting on acid anhydrides|cytoskeletal protein binding|microtubule-based movement|hydrolase activity, acting on acid anhydrides, in phosphorus-containing anhydrides|tubulin bin…	-	-	-	-	15:16101946-16102887	876	0	0	0	0	0.507990193527658	0	0	0.242339529292253	0	0	0	0	0	5	0	0	2	0
ENSOART00000011314	ENSOARG00000010394	LEPR	leptin receptor [Source:NCBI gene;Acc:443264]	GO:0000003|GO:0002376|GO:0023052|GO:0040007|GO:0007610|GO:0022414|GO:0032991|GO:0016020|GO:0008152|GO:0032502|GO:0009987|GO:0050896|GO:0004871|GO:0019953|GO:0048856|GO:0009058|GO:0019222|GO:0044237|GO:0002520|GO:0048589|GO:0043235|GO:0009056|GO:0038023|GO:0050795|GO:0065009|GO:0050794|GO:0007631|GO:0031224|GO:0007165|GO:0048646|GO:0071704|GO:0007154|GO:0009653|GO:0004872|GO:0051716|GO:0005515|GO:…	reproduction|immune system process|signaling|growth|behavior|reproductive process|macromolecular complex|membrane|metabolic process|developmental process|cellular process|response to stimulus|signal transducer activity|sexual reproduction|anatomical structure development|biosynthetic process|regulation of metabolic process|cellular metabolic process|immune system development|developmental growth|…	K05062	leptin receptor[-]	oas04080|oas04060|oas04630|oas04932|oas04152|oas04920	Neuroactive ligand-receptor interaction - Ovis aries (sheep)|Cytokine-cytokine receptor interaction - Ovis aries (sheep)|Jak-STAT signaling pathway - Ovis aries (sheep)|Non-alcoholic fatty liver disease (NAFLD) - Ovis aries (sheep)|AMPK signaling pathway - Ovis aries (sheep)|Adipocytokine signaling pathway - Ovis aries (sheep)	1:40760256-40858312	3559	0.0798835493883911	0.248024065181778	0.429998531823574	0.0545553572320135	0.100042481495453	0.176597709477665	0.0255902087338617	0.208770159261042	0.464681540628454	4	9	14	2	4	7	1	7	15
ENSOART00000011315	ENSOARG00000010394	LEPR	leptin receptor [Source:NCBI gene;Acc:443264]	GO:0000003|GO:0002376|GO:0023052|GO:0040007|GO:0007610|GO:0022414|GO:0032991|GO:0016020|GO:0008152|GO:0032502|GO:0009987|GO:0050896|GO:0004871|GO:0019953|GO:0048856|GO:0009058|GO:0019222|GO:0044237|GO:0002520|GO:0048589|GO:0043235|GO:0009056|GO:0038023|GO:0050795|GO:0065009|GO:0050794|GO:0007631|GO:0031224|GO:0007165|GO:0048646|GO:0071704|GO:0007154|GO:0009653|GO:0004872|GO:0051716|GO:0005515|GO:…	reproduction|immune system process|signaling|growth|behavior|reproductive process|macromolecular complex|membrane|metabolic process|developmental process|cellular process|response to stimulus|signal transducer activity|sexual reproduction|anatomical structure development|biosynthetic process|regulation of metabolic process|cellular metabolic process|immune system development|developmental growth|…	K05062	leptin receptor[-]	oas04080|oas04060|oas04630|oas04932|oas04152|oas04920	Neuroactive ligand-receptor interaction - Ovis aries (sheep)|Cytokine-cytokine receptor interaction - Ovis aries (sheep)|Jak-STAT signaling pathway - Ovis aries (sheep)|Non-alcoholic fatty liver disease (NAFLD) - Ovis aries (sheep)|AMPK signaling pathway - Ovis aries (sheep)|Adipocytokine signaling pathway - Ovis aries (sheep)	1:40760256-40853979	2749	5.27500100138813	5.49434104015822	17.853722392198	2.26016752435051	4.50035132136883	7.8710225878441	2.45149731564625	6.44826443830079	17.5665334142801	204	154	449	64	139	241	74	167	438
ENSOART00000011318	ENSOARG00000010396	MAP3K14	mitogen-activated protein kinase kinase kinase 14 [Source:HGNC Symbol;Acc:HGNC:6853]	GO:0005623|GO:0002376|GO:0023052|GO:0003824|GO:0008152|GO:0009987|GO:0050896|GO:0004871|GO:0043229|GO:0023051|GO:0044237|GO:0006807|GO:0006950|GO:0009607|GO:0009605|GO:0050794|GO:0016740|GO:0036094|GO:0097367|GO:0005622|GO:0043227|GO:0051707|GO:0007165|GO:0071704|GO:0005057|GO:0007154|GO:0006955|GO:0051716|GO:0097159|GO:0009612|GO:0004702|GO:0000166|GO:0098542|GO:0043231|GO:0009967|GO:0016772|GO:…	cell|immune system process|signaling|catalytic activity|metabolic process|cellular process|response to stimulus|signal transducer activity|intracellular organelle|regulation of signaling|cellular metabolic process|nitrogen compound metabolic process|response to stress|response to biotic stimulus|response to external stimulus|regulation of cellular process|transferase activity|small molecule bindi…	K04466	mitogen-activated protein kinase kinase kinase 14[2.7.11.25]	oas04010|oas05166|oas05169|oas04210|oas04380|oas04668|oas04660|oas04064|oas04672	MAPK signaling pathway - Ovis aries (sheep)|HTLV-I infection - Ovis aries (sheep)|Epstein-Barr virus infection - Ovis aries (sheep)|Apoptosis - Ovis aries (sheep)|Osteoclast differentiation - Ovis aries (sheep)|TNF signaling pathway - Ovis aries (sheep)|T cell receptor signaling pathway - Ovis aries (sheep)|NF-kappa B signaling pathway - Ovis aries (sheep)|Intestinal immune network for IgA produc…	11:44337984-44356974	2882	11.7896743539459	17.0155074635533	12.2508550405832	6.26548023044846	9.38828905059635	12.0560935688332	7.01509311663241	9.09710480474997	14.6517908204378	478	500	323	186	304	387	222	247	383
ENSOART00000011319	ENSOARG00000010403	-	-	-	-	-	-	-	-	24:29188-32064	2145	0	0.0914653150702132	0.203828614968633	0	0.0415078436292782	0.0837296956856896	0.127378395641698	0.0494847150722643	0.257001026122248	0	2	4	0	1	2	3	1	5
ENSOART00000022444	ENSOARG00000020601	POLR1A	RNA polymerase I subunit A [Source:HGNC Symbol;Acc:HGNC:17264]	GO:0005623|GO:0003824|GO:0032991|GO:0008152|GO:0009987|GO:0009058|GO:0043229|GO:0044237|GO:0003682|GO:0006807|GO:0051641|GO:0016740|GO:0005622|GO:0043227|GO:0071704|GO:0033036|GO:1902494|GO:0097159|GO:0006139|GO:0044249|GO:0006725|GO:0043231|GO:0008104|GO:0016772|GO:0003676|GO:0060341|GO:1990234|GO:0043169|GO:1900181|GO:0046483|GO:0032880|GO:0016779|GO:1903827|GO:1904750|GO:0034645|GO:0016070|GO:…	cell|catalytic activity|macromolecular complex|metabolic process|cellular process|biosynthetic process|intracellular organelle|cellular metabolic process|chromatin binding|nitrogen compound metabolic process|cellular localization|transferase activity|intracellular|membrane-bounded organelle|organic substance metabolic process|macromolecule localization|catalytic complex|organic cyclic compound bi…	K02999	DNA-directed RNA polymerase I subunit RPA1[2.7.7.6]	oas01100|oas00230|oas00240|oas03020	Metabolic pathways - Ovis aries (sheep)|Purine metabolism - Ovis aries (sheep)|Pyrimidine metabolism - Ovis aries (sheep)|RNA polymerase - Ovis aries (sheep)	3:57780869-57865312	5166	12.8792157247682	16.7449111927923	15.7002773503527	19.6568290884346	20.5193792142715	17.5532042922866	18.5453503020689	18.5538373042213	15.5155167270355	936	882	742	1046	1191	1010	1052	903	727
ENSOART00000022445	ENSOARG00000020602	NUDT17	nudix hydrolase 17 [Source:HGNC Symbol;Acc:HGNC:26618]	GO:0003824|GO:0016787	catalytic activity|hydrolase activity	-	-	-	-	1:98209569-98211883	939	11.4308463161844	17.9651522309584	16.0646189716697	12.0963868037711	11.658608337878	17.4974533352575	9.11662115155648	11.4171755357917	22.3087444700722	151	172	138	117	123	183	94	101	190
ENSOART00000022446	ENSOARG00000020603	DNAAF2	dynein axonemal assembly factor 2 [Source:HGNC Symbol;Acc:HGNC:20188]	GO:0005623|GO:0009987|GO:0040011|GO:0016043|GO:0048870|GO:0005622|GO:0007017|GO:0030030|GO:0000226|GO:0001539|GO:0005737|GO:0022607|GO:0006996|GO:0007010|GO:0044782|GO:0006461|GO:0035082|GO:0005829|GO:0001578|GO:0030031|GO:0070925|GO:0060285|GO:0060271|GO:0070286|GO:0043623	cell|cellular process|locomotion|cellular component organization|cell motility|intracellular|microtubule-based process|cell projection organization|microtubule cytoskeleton organization|cilium or flagellum-dependent cell motility|cytoplasm|cellular component assembly|organelle organization|cytoskeleton organization|cilium organization|protein complex assembly|axoneme assembly|cytosol|microtubule …	-	-	-	-	7:39754398-39760765	2283	3.26927971237295	3.99527549489083	3.06428489241032	2.97664830206122	3.15781129967548	2.98881553237011	3.82946051996459	4.27740414908481	3.62193899455542	105	93	64	70	81	76	96	92	75
ENSOART00000022447	ENSOARG00000020604	ECE2	endothelin converting enzyme 2 [Source:NCBI gene;Acc:101121054]	GO:0005623|GO:0003824|GO:0016020|GO:0008152|GO:0009987|GO:0031090|GO:0043229|GO:0044237|GO:0006807|GO:0031224|GO:0016787|GO:0005622|GO:0043227|GO:0042445|GO:0071704|GO:0010817|GO:0016021|GO:0016486|GO:0005737|GO:0019538|GO:0008233|GO:0031982|GO:0097708|GO:0012506|GO:0031410|GO:0051604|GO:0030659|GO:0006508|GO:0010467|GO:0006518|GO:0008237|GO:0016485|GO:0004175|GO:0004222	cell|catalytic activity|membrane|metabolic process|cellular process|organelle membrane|intracellular organelle|cellular metabolic process|nitrogen compound metabolic process|intrinsic component of membrane|hydrolase activity|intracellular|membrane-bounded organelle|hormone metabolic process|organic substance metabolic process|regulation of hormone levels|integral component of membrane|peptide hor…	-	-	-	-	1:201104265-201134410	2652	1.98348097085722	1.70118155527499	1.19533659287222	1.9767677007903	1.98009687400777	2.1666830926036	1.95737808454934	1.520927272074	1.78762316665302	74	46	29	54	59	64	57	38	43
ENSOART00000022440	ENSOARG00000020598	-	deoxyribose-phosphate aldolase [Source:NCBI gene;Acc:101103966]	GO:0005623|GO:0003824|GO:0008152|GO:0009987|GO:0044237|GO:0006807|GO:0009056|GO:0016829|GO:0005622|GO:0071704|GO:1901135|GO:0006139|GO:0006725|GO:0005737|GO:0016830|GO:0019637|GO:0046483|GO:0019439|GO:0046434|GO:0006796|GO:0009264|GO:0004139|GO:0009166|GO:0009117	cell|catalytic activity|metabolic process|cellular process|cellular metabolic process|nitrogen compound metabolic process|catabolic process|lyase activity|intracellular|organic substance metabolic process|carbohydrate derivative metabolic process|nucleobase-containing compound metabolic process|cellular aromatic compound metabolic process|cytoplasm|carbon-carbon lyase activity|organophosphate met…	-	-	-	-	3:198705339-198784345	930	9.78351090013151	5.80027003502281	10.6959020044258	8.76862977239453	9.66598595911497	8.2059009283317	12.2405155737995	12.0983348357618	11.4994219452815	128	55	91	84	101	85	125	106	97
ENSOART00000022441	ENSOARG00000020596	EIF4G1	eukaryotic translation initiation factor 4 gamma 1 [Source:HGNC Symbol;Acc:HGNC:3296]	GO:0005623|GO:0040007|GO:0007610|GO:0032991|GO:0016020|GO:0008152|GO:0032502|GO:0009987|GO:0050896|GO:0016043|GO:0016049|GO:0048856|GO:0009058|GO:0043229|GO:0019222|GO:0044237|GO:0050793|GO:0006807|GO:0009056|GO:0006950|GO:1990904|GO:0040008|GO:0065009|GO:0050794|GO:0036094|GO:0097367|GO:0005622|GO:0043234|GO:0043227|GO:0071704|GO:0045927|GO:0008283|GO:0044089|GO:0005515|GO:0097159|GO:0016458|GO:…	cell|growth|behavior|macromolecular complex|membrane|metabolic process|developmental process|cellular process|response to stimulus|cellular component organization|cell growth|anatomical structure development|biosynthetic process|intracellular organelle|regulation of metabolic process|cellular metabolic process|regulation of developmental process|nitrogen compound metabolic process|catabolic proce…	K03260	translation initiation factor 4G[-]	oas03013|oas05416	RNA transport - Ovis aries (sheep)|Viral myocarditis - Ovis aries (sheep)	1:201062361-201080786	6081	19.0420704772234	16.6284694005164	18.0294884642626	25.9266959064249	27.5016520453602	31.3447193910786	22.8834795595173	8.74506250475068	4.33320314694956	1629	1031	1003	1624	1879	2123	1528	501	239
ENSOART00000022442	ENSOARG00000020599	LRR1	leucine rich repeat protein 1 [Source:HGNC Symbol;Acc:HGNC:19742]	-	-	-	-	-	-	7:39736392-39745805	1209	3.17491613102478	3.73162405673223	3.16447577581366	2.97105587526188	2.42936263931826	2.89618553156223	4.06760961255037	3.68740941344937	3.1917869373247	54	46	35	37	33	39	54	42	35
ENSOART00000022443	ENSOARG00000020600	PSMD2	proteasome 26S subunit, non-ATPase 2 [Source:HGNC Symbol;Acc:HGNC:9559]	GO:0005623|GO:0032991|GO:0016020|GO:0008152|GO:0005576|GO:0098772|GO:0019222|GO:0006807|GO:0009056|GO:0065009|GO:0005622|GO:0043234|GO:0005615|GO:0043227|GO:0071704|GO:0030234|GO:1902494|GO:0070062|GO:0022624|GO:0019538|GO:0000502|GO:0050790|GO:0031982|GO:1903561|GO:0005838|GO:0030163|GO:0042176|GO:0051246	cell|macromolecular complex|membrane|metabolic process|extracellular region|molecular function regulator|regulation of metabolic process|nitrogen compound metabolic process|catabolic process|regulation of molecular function|intracellular|protein complex|extracellular space|membrane-bounded organelle|organic substance metabolic process|enzyme regulator activity|catalytic complex|extracellular exos…	K03028	26S proteasome regulatory subunit N1[-]	oas05169|oas03050	Epstein-Barr virus infection - Ovis aries (sheep)|Proteasome - Ovis aries (sheep)	1:201088514-201097299	2940	88.4673694168592	117.0255838405	100.497751473999	115.903321517301	115.765035690764	107.921662146331	102.49981769686	105.242654779714	82.3139545573082	3659	3508	2703	3510	3824	3534	3309	2915	2195
ENSOART00000022448	ENSOARG00000020605	PIAS3	protein inhibitor of activated STAT 3 [Source:HGNC Symbol;Acc:HGNC:16861]	GO:0005623|GO:0003824|GO:0008152|GO:0009987|GO:0043229|GO:0019222|GO:0044237|GO:0006807|GO:0050794|GO:0016740|GO:0005622|GO:0043227|GO:0071704|GO:0005515|GO:0043231|GO:0005737|GO:0019538|GO:0019787|GO:0008022|GO:0019899|GO:0043169|GO:0051247|GO:0032268|GO:0036211|GO:0044267|GO:0051248|GO:0032269|GO:0051246|GO:0019789|GO:0032270|GO:0005634|GO:0046872|GO:0006464|GO:0031401|GO:0046914|GO:0008270|GO:…	cell|catalytic activity|metabolic process|cellular process|intracellular organelle|regulation of metabolic process|cellular metabolic process|nitrogen compound metabolic process|regulation of cellular process|transferase activity|intracellular|membrane-bounded organelle|organic substance metabolic process|protein binding|intracellular membrane-bounded organelle|cytoplasm|protein metabolic process…	K16064	E3 SUMO-protein ligase PIAS3[-]	oas04630|oas04120	Jak-STAT signaling pathway - Ovis aries (sheep)|Ubiquitin mediated proteolysis - Ovis aries (sheep)	1:98212851-98219718	1884	11.4321939026524	19.1573617928301	22.0475610259528	16.7986102288408	21.3532725198695	19.6815376952899	12.422976559158	20.0008475967133	19.4872136014293	303	368	380	326	452	413	257	355	333
ENSOART00000022449	ENSOARG00000020606	ALG3	ALG3, alpha-1,3- mannosyltransferase [Source:HGNC Symbol;Acc:HGNC:23056]	GO:0005623|GO:0003824|GO:0016020|GO:0008152|GO:0009987|GO:0009058|GO:0043229|GO:0012505|GO:0042175|GO:0044237|GO:0006807|GO:0016740|GO:0031224|GO:0005622|GO:0043227|GO:0005789|GO:0071704|GO:0070085|GO:1901135|GO:0044249|GO:0006486|GO:0016021|GO:0043231|GO:0005737|GO:0019538|GO:0016757|GO:0005783|GO:0034645|GO:0097502|GO:0036211|GO:0009100|GO:0016758|GO:0044267|GO:1901137|GO:0000030|GO:0006464|GO:…	cell|catalytic activity|membrane|metabolic process|cellular process|biosynthetic process|intracellular organelle|endomembrane system|nuclear outer membrane-endoplasmic reticulum membrane network|cellular metabolic process|nitrogen compound metabolic process|transferase activity|intrinsic component of membrane|intracellular|membrane-bounded organelle|endoplasmic reticulum membrane|organic substanc…	K03845	alpha-1,3-mannosyltransferase[2.4.1.258]	oas01100|oas00510	Metabolic pathways - Ovis aries (sheep)|N-Glycan biosynthesis - Ovis aries (sheep)	1:201135369-201140685	1323	7.30713502039421	5.85643536661695	9.41895804374036	10.1263897436302	8.27470387699731	6.58263092958079	10.3942244142664	7.94280171517058	8.58350948628153	136	79	114	138	123	97	151	99	103
ENSOART00000024139	ENSOARG00000022237	U12	RNA, U12 small nuclear [Source:HGNC Symbol;Acc:HGNC:19380]	-	-	-	-	-	-	3:217499497-217499646	150	7.58232659812302	2.61523554108239	2.91474919405146	5.82487549166208	5.93332546040304	2.99274033856803	4.25019246791131	4.95341997873365	2.94009173883852	16	4	4	9	10	5	7	7	4
ENSOART00000024136	ENSOARG00000022234	U6	-	-	-	-	-	-	-	7:83760419-83760525	107	0.664117200842583	5.49979842979407	8.17219400201343	0.907301478452037	1.66338824740853	5.87393689748606	6.80859312647077	9.92006671308475	1.0304059832378	1	6	8	1	2	7	8	10	1
ENSOART00000024135	ENSOARG00000022233	U6	-	-	-	-	-	-	-	3:27975370-27975478	109	3.91275250978216	2.69944234856865	1.00278068602688	0.890653744902459	4.08256339018558	2.47074177559083	2.50666659313249	2.92141414211028	1.01149945143527	6	3	1	1	5	3	3	3	1
ENSOART00000005364	ENSOARG00000004926	RBM42	RNA binding motif protein 42 [Source:HGNC Symbol;Acc:HGNC:28117]	GO:0008152|GO:0009987|GO:0019222|GO:0044237|GO:0006807|GO:0050794|GO:0071704|GO:0097159|GO:0006139|GO:0006725|GO:0003676|GO:0046483|GO:0003723|GO:0051252|GO:0016070|GO:0010629|GO:0010468|GO:0010467|GO:0050684|GO:0006396|GO:0033119|GO:0043484|GO:0016071|GO:0048024|GO:0008380|GO:0048025|GO:0006397|GO:0000398|GO:0000375	metabolic process|cellular process|regulation of metabolic process|cellular metabolic process|nitrogen compound metabolic process|regulation of cellular process|organic substance metabolic process|organic cyclic compound binding|nucleobase-containing compound metabolic process|cellular aromatic compound metabolic process|nucleic acid binding|heterocycle metabolic process|RNA binding|regulation of…	-	-	-	-	14:45474716-45482682	1434	32.567502514737	45.4137370446422	29.3473643282982	36.896357891006	35.7503716745372	40.445709041322	32.1347672317817	32.2728861174605	34.3671966714092	657	664	385	545	576	646	506	436	447
ENSOART00000001598	ENSOARG00000001492	-	GTPase IMAP family member 4-like [Source:NCBI gene;Acc:101113997]	GO:0036094|GO:0097367|GO:0097159|GO:0000166|GO:0001882|GO:0032549|GO:0001883|GO:0017076|GO:0032555|GO:0032561|GO:0005525|GO:0019001	small molecule binding|carbohydrate derivative binding|organic cyclic compound binding|nucleotide binding|nucleoside binding|ribonucleoside binding|purine nucleoside binding|purine nucleotide binding|purine ribonucleotide binding|guanyl ribonucleotide binding|GTP binding|guanyl nucleotide binding	-	-	-	-	4:112567950-112571833	960	0	0.510866996687073	0.22771478078527	0	0	0	0	0	0.803931334838658	0	5	2	0	0	0	0	0	7
ENSOART00000001591	ENSOARG00000001487	ISL2	ISL LIM homeobox 2 [Source:HGNC Symbol;Acc:HGNC:18524]	GO:0005623|GO:0008152|GO:0032502|GO:0009987|GO:0050896|GO:0040011|GO:0016043|GO:0048856|GO:0009058|GO:0043229|GO:0019222|GO:0044237|GO:0050793|GO:0006807|GO:0009605|GO:0050794|GO:0005622|GO:0043227|GO:0071704|GO:0009653|GO:0097159|GO:0030030|GO:0006139|GO:0044249|GO:0007275|GO:0006725|GO:0043231|GO:0006935|GO:0003676|GO:0048513|GO:0048468|GO:0021517|GO:0045595|GO:0045596|GO:0048731|GO:0043169|GO:…	cell|metabolic process|developmental process|cellular process|response to stimulus|locomotion|cellular component organization|anatomical structure development|biosynthetic process|intracellular organelle|regulation of metabolic process|cellular metabolic process|regulation of developmental process|nitrogen compound metabolic process|response to external stimulus|regulation of cellular process|int…	-	-	-	-	18:30628852-30633792	1080	0	0.0907834399707181	0.202413138475796	0.269670161651022	0.0824391894303721	0.1662964789313	0.168658431266322	0.0982821424351915	0	0	1	2	3	1	2	2	1	0
ENSOART00000001590	ENSOARG00000001486	GATAD2B	GATA zinc finger domain containing 2B [Source:HGNC Symbol;Acc:HGNC:30778]	GO:0005623|GO:0032991|GO:0008152|GO:0009987|GO:0044877|GO:0016043|GO:0009058|GO:0043229|GO:0019222|GO:0044237|GO:0003682|GO:0006807|GO:0050794|GO:0005622|GO:0043234|GO:0043227|GO:0003700|GO:0071704|GO:0097159|GO:0006139|GO:0044249|GO:0006725|GO:0043231|GO:0003676|GO:0006325|GO:0031490|GO:0043169|GO:0006996|GO:0031491|GO:0046483|GO:0005694|GO:0034645|GO:0051252|GO:0016070|GO:0031981|GO:0006338|GO:…	cell|macromolecular complex|metabolic process|cellular process|macromolecular complex binding|cellular component organization|biosynthetic process|intracellular organelle|regulation of metabolic process|cellular metabolic process|chromatin binding|nitrogen compound metabolic process|regulation of cellular process|intracellular|protein complex|membrane-bounded organelle|transcription factor activi…	-	-	-	-	1:102804423-102817308	4432	16.2150903676344	22.5055670871452	34.2085145990938	24.9713035516976	25.3033232738844	22.9722088323466	23.8564610235827	31.4939261745043	31.1700405965844	1011	1017	1387	1140	1260	1134	1161	1315	1253
ENSOART00000001593	ENSOARG00000001485	METAP1D	methionyl aminopeptidase type 1D, mitochondrial [Source:HGNC Symbol;Acc:HGNC:32583]	GO:0005623|GO:0003824|GO:0008152|GO:0009987|GO:0043229|GO:0044237|GO:0006807|GO:0016787|GO:0005622|GO:0043227|GO:0071704|GO:0043231|GO:0005737|GO:0019538|GO:0043169|GO:0008233|GO:0006508|GO:0036211|GO:0044267|GO:0005739|GO:0046872|GO:0006464|GO:0008238|GO:0008237|GO:0070084|GO:0008235|GO:0004177|GO:0070006	cell|catalytic activity|metabolic process|cellular process|intracellular organelle|cellular metabolic process|nitrogen compound metabolic process|hydrolase activity|intracellular|membrane-bounded organelle|organic substance metabolic process|intracellular membrane-bounded organelle|cytoplasm|protein metabolic process|cation binding|peptidase activity|proteolysis|protein modification process|cellu…	-	-	-	-	2:136603071-136624919	5149	0	0	0	0.0377087815864704	0.0172915759535447	0.0348805976395036	0.0176880079401464	0.0618438806545	0.0214125927765478	0	0	0	2	1	2	1	3	1
ENSOART00000001592	ENSOARG00000001485	METAP1D	methionyl aminopeptidase type 1D, mitochondrial [Source:HGNC Symbol;Acc:HGNC:32583]	GO:0005623|GO:0003824|GO:0008152|GO:0009987|GO:0043229|GO:0044237|GO:0006807|GO:0016787|GO:0005622|GO:0043227|GO:0071704|GO:0043231|GO:0005737|GO:0019538|GO:0043169|GO:0008233|GO:0006508|GO:0036211|GO:0044267|GO:0005739|GO:0046872|GO:0006464|GO:0008238|GO:0008237|GO:0070084|GO:0008235|GO:0004177|GO:0070006	cell|catalytic activity|metabolic process|cellular process|intracellular organelle|cellular metabolic process|nitrogen compound metabolic process|hydrolase activity|intracellular|membrane-bounded organelle|organic substance metabolic process|intracellular membrane-bounded organelle|cytoplasm|protein metabolic process|cation binding|peptidase activity|proteolysis|protein modification process|cellu…	-	-	-	-	2:136603071-136680841	5155	0.510196716236731	0.665901766492835	1.42069286007828	1.14877919492851	1.03591952041834	0.714081184268582	0.953974785950222	0.947169124380274	1.28323668699774	37	35	67	61	60	41	54	46	60
ENSOART00000001595	ENSOARG00000001478	DRP2	dystrophin related protein 2 [Source:HGNC Symbol;Acc:HGNC:3032]	GO:0005623|GO:0016020|GO:0005886|GO:0071944|GO:0043169|GO:0046872|GO:0046914|GO:0008270	cell|membrane|plasma membrane|cell periphery|cation binding|metal ion binding|transition metal ion binding|zinc ion binding	-	-	-	-	X:125486901-125516282	2883	1.60263375270597	2.27929517743571	2.76781536949296	0.976537109828884	1.51270620329908	1.89966448423356	1.42148630043608	1.87769004694081	2.21802921993079	65	67	73	29	49	61	45	51	58
ENSOART00000001597	ENSOARG00000001489	TPST2	tyrosylprotein sulfotransferase 2 [Source:HGNC Symbol;Acc:HGNC:12021]	GO:0005623|GO:0003824|GO:0008152|GO:0005576|GO:0009987|GO:0043229|GO:0012505|GO:0044237|GO:0006807|GO:0016740|GO:0005622|GO:0005615|GO:0043227|GO:0071704|GO:0005515|GO:0043231|GO:0070062|GO:0005737|GO:0019538|GO:0006790|GO:0005783|GO:0046983|GO:0042802|GO:0031982|GO:1903561|GO:0042803|GO:0051923|GO:0036211|GO:0008146|GO:0044267|GO:0006464|GO:0008476|GO:0006477|GO:0006478|GO:0018193	cell|catalytic activity|metabolic process|extracellular region|cellular process|intracellular organelle|endomembrane system|cellular metabolic process|nitrogen compound metabolic process|transferase activity|intracellular|extracellular space|membrane-bounded organelle|organic substance metabolic process|protein binding|intracellular membrane-bounded organelle|extracellular exosome|cytoplasm|prote…	-	-	-	-	17:65894279-65906441	1380	0.103032225574617	0.284264732726347	0.316820564570811	0.211046213466017	8.38435882700752	0.975893588663488	0.329983887260195	0.230749377891319	0.719044175259421	2	4	4	3	130	15	5	3	9
ENSOART00000001596	ENSOARG00000001489	TPST2	tyrosylprotein sulfotransferase 2 [Source:HGNC Symbol;Acc:HGNC:12021]	GO:0005623|GO:0003824|GO:0008152|GO:0005576|GO:0009987|GO:0043229|GO:0012505|GO:0044237|GO:0006807|GO:0016740|GO:0005622|GO:0005615|GO:0043227|GO:0071704|GO:0005515|GO:0043231|GO:0070062|GO:0005737|GO:0019538|GO:0006790|GO:0005783|GO:0046983|GO:0042802|GO:0031982|GO:1903561|GO:0042803|GO:0051923|GO:0036211|GO:0008146|GO:0044267|GO:0006464|GO:0008476|GO:0006477|GO:0006478|GO:0018193	cell|catalytic activity|metabolic process|extracellular region|cellular process|intracellular organelle|endomembrane system|cellular metabolic process|nitrogen compound metabolic process|transferase activity|intracellular|extracellular space|membrane-bounded organelle|organic substance metabolic process|protein binding|intracellular membrane-bounded organelle|extracellular exosome|cytoplasm|prote…	-	-	-	-	17:65890278-65906516	1134	14.7933648432565	21.9679735638334	9.92841799068711	10.8724160411682	4.08126000984901	16.2304700901176	8.83388990204094	8.42418363730213	11.7640420486359	236	254	103	127	52	205	110	90	121
ENSOART00000014348	ENSOARG00000013197	-	-	GO:0003824|GO:0008152|GO:0009987|GO:0044237|GO:0006807|GO:0016740|GO:0032259|GO:0071704|GO:0019538|GO:0008168|GO:0036211|GO:0006479|GO:0044267|GO:0006464|GO:0008171|GO:0008276|GO:0008757|GO:0004719|GO:0051998	catalytic activity|metabolic process|cellular process|cellular metabolic process|nitrogen compound metabolic process|transferase activity|methylation|organic substance metabolic process|protein metabolic process|methyltransferase activity|protein modification process|protein methylation|cellular protein metabolic process|cellular protein modification process|O-methyltransferase activity|protein m…	-	-	-	-	9:33682501-33683597	951	0	0.1030979129005	0.57467452564106	0	0	0	0	0	0.811539517818204	0	1	5	0	0	0	0	0	7
ENSOART00000014349	ENSOARG00000013194	RNF166	ring finger protein 166 [Source:HGNC Symbol;Acc:HGNC:28856]	GO:0043169|GO:0046872	cation binding|metal ion binding	-	-	-	-	14:13448481-13455118	837	8.57753481572461	18.2796126042195	11.6231573172786	10.3228578008348	10.7399843990166	14.5882896891558	6.96355501841282	9.25754373905675	13.3040336558394	101	156	89	89	101	136	64	73	101
ENSOART00000019060	ENSOARG00000017510	-	-	GO:0016020|GO:0031224|GO:0016021	membrane|intrinsic component of membrane|integral component of membrane	-	-	-	-	7:86330934-86331638	705	0.201680101124782	0.834721180124774	0.310079701494836	0.688519561662184	0.757494658319191	0.382001210694185	0.645925906977403	0.903359266638356	0.312775716897715	2	6	2	5	6	3	5	6	2
ENSOART00000010849	ENSOARG00000009968	CDK19	cyclin dependent kinase 19 [Source:HGNC Symbol;Acc:HGNC:19338]	GO:0003824|GO:0008152|GO:0009987|GO:0044237|GO:0006807|GO:0016740|GO:0036094|GO:0097367|GO:0071704|GO:0097159|GO:0000166|GO:0016772|GO:0019538|GO:0016773|GO:0006796|GO:0036211|GO:0017076|GO:0016301|GO:0044267|GO:0032555|GO:0006464|GO:0032559|GO:0016310|GO:0005524|GO:0004672|GO:0006468|GO:0004674	catalytic activity|metabolic process|cellular process|cellular metabolic process|nitrogen compound metabolic process|transferase activity|small molecule binding|carbohydrate derivative binding|organic substance metabolic process|organic cyclic compound binding|nucleotide binding|transferase activity, transferring phosphorus-containing groups|protein metabolic process|phosphotransferase activity, …	-	-	-	-	8:26592432-26760228	3854	16.1569965771087	11.7061589483317	29.8658117368128	16.6252521816437	16.7660954611766	16.8894456354946	18.2422779100272	26.3022211634782	30.8957287600122	876	460	1053	660	726	725	772	955	1080
ENSOART00000014347	ENSOARG00000013192	CYHR1	cysteine and histidine rich 1 [Source:HGNC Symbol;Acc:HGNC:17806]	GO:0005623|GO:0043229|GO:0005622|GO:0043227|GO:0043231|GO:0043169|GO:0031981|GO:0005654|GO:0005634|GO:0046872	cell|intracellular organelle|intracellular|membrane-bounded organelle|intracellular membrane-bounded organelle|cation binding|nuclear lumen|nucleoplasm|nucleus|metal ion binding	-	-	-	-	9:13431729-13444431	1912	0	22.8778700274883	0	0	14.7097889707368	18.3132701458769	11.4313223833509	0	0	0	446	0	0	316	390	240	0	0
ENSOART00000003498	ENSOARG00000003224	SMPDL3B	sphingomyelin phosphodiesterase acid like 3B [Source:HGNC Symbol;Acc:HGNC:21416]	GO:0005623|GO:0002376|GO:0023052|GO:0003824|GO:0016020|GO:0008152|GO:0005576|GO:0009987|GO:0050896|GO:0005886|GO:0023051|GO:0044237|GO:0006807|GO:0071944|GO:0009056|GO:0006950|GO:0009605|GO:0002684|GO:0050794|GO:0023057|GO:0016787|GO:0002682|GO:0005615|GO:0043227|GO:0007165|GO:0071704|GO:0007154|GO:0006955|GO:0002683|GO:0051716|GO:0009968|GO:0002764|GO:0050776|GO:0070062|GO:0002218|GO:0044255|GO:…	cell|immune system process|signaling|catalytic activity|membrane|metabolic process|extracellular region|cellular process|response to stimulus|plasma membrane|regulation of signaling|cellular metabolic process|nitrogen compound metabolic process|cell periphery|catabolic process|response to stress|response to external stimulus|positive regulation of immune system process|regulation of cellular proc…	-	-	-	-	2:238279485-238310785	1251	7.8981491956552	8.93748009296945	7.16493969883339	18.547098887653	18.2133215648244	10.1193521347791	17.3257692175854	14.9333184375371	4.23025087050042	139	114	82	239	256	141	238	176	48
ENSOART00000025690	ENSOARG00000023788	SNORD58	-	-	-	-	-	-	-	23:49327269-49327334	66	5.38529519812271	2.97262273978193	6.62442998648059	11.767425235681	8.09142021386409	5.44107503276216	9.65952833616207	11.2577726789401	6.68202667917846	5	2	4	8	6	4	7	7	4
ENSOART00000025691	ENSOARG00000023789	SNORA70	-	-	-	-	-	-	-	15:33493823-33493957	135	0	2.90581726786932	0.809652553903183	0.719120431069393	1.31838920350158	0.665185915725201	0.674633725065288	0.786257139481532	0	0	4	1	1	2	1	1	1	0
ENSOART00000019066	ENSOARG00000017517	SERINC5	serine incorporator 5 [Source:HGNC Symbol;Acc:HGNC:18825]	GO:0005623|GO:0002376|GO:0016020|GO:0008152|GO:0005576|GO:0032502|GO:0009987|GO:0050896|GO:0005886|GO:0048856|GO:0044237|GO:0006807|GO:0071944|GO:0006950|GO:0009607|GO:0009605|GO:0031224|GO:0005615|GO:0043227|GO:0051707|GO:0071704|GO:0006955|GO:0098542|GO:0007275|GO:0016021|GO:0070062|GO:0043207|GO:0044255|GO:0006952|GO:0006575|GO:0051607|GO:0019637|GO:0006629|GO:0048731|GO:0045087|GO:0009615|GO:…	cell|immune system process|membrane|metabolic process|extracellular region|developmental process|cellular process|response to stimulus|plasma membrane|anatomical structure development|cellular metabolic process|nitrogen compound metabolic process|cell periphery|response to stress|response to biotic stimulus|response to external stimulus|intrinsic component of membrane|extracellular space|membrane…	-	-	-	-	7:10872939-10975648	2108	56.6171720218837	52.5746749579526	63.5218518815258	80.5481001334279	83.2190998238329	65.2495369868127	89.9895909245514	85.7520595363963	56.5381366609551	1679	1130	1225	1749	1971	1532	2083	1703	1081
ENSOART00000025693	ENSOARG00000023791	oar-mir-376e	oar-mir-376e [Source:miRBase;Acc:MI0016932]	-	-	-	-	-	-	18:64634599-64634704	106	2.01174539418045	1.85087830967554	0	2.74758277908589	0	0.847170741725491	5.1552199745555	1.00136522481139	1.04012679440042	3	2	0	3	0	1	6	1	1
[truncated: 20,421 more rows]
