# Supplementary material for: Analysis of differential expression of hair follicle tissue transcriptome in Hetian sheep undergoing different periodic changes
Source: PeerJ. 2024 Nov 25;12:e18542. doi: 10.7717/peerj.18542 (PMC11604043; doi:10.7717/peerj.18542)
Supplement: Supplemental Information 3 [file peerj-12-18542-s003.zip › gene_expression_anno.xls]

gene_id	gene_name	description	gene_type	GO_id	GO_term	KO_ID	KO_Description	kegg_id	kegg_term	locus	S00617149I_FPKM	S00617149II_FPKM	S00617149III_FPKM	S01180635I_FPKM	S01180635II_FPKM	S01180635III_FPKM	S01180656I_FPKM	S01180656II_FPKM	S01180656III_FPKM	S00617149I_count	S00617149II_count	S00617149III_count	S01180635I_count	S01180635II_count	S01180635III_count	S01180656I_count	S01180656II_count	S01180656III_count
ENSOARG00000003398	-	-		GO:0005623|GO:0005622|GO:0043169|GO:0046872|GO:0046914|GO:0008270	cell|intracellular|cation binding|metal ion binding|transition metal ion binding|zinc ion binding	-	-	-	-	21:4774099-4780322	0	0	0	0	0	0	0	0	0	0	0	0	0	0	0	0	0	0
ENSOARG00000003399	-	histone-lysine N-methyltransferase 2B-like [Source:NCBI gene;Acc:101108414]		-	-	-	-	-	-	14:60974760-60981088	0	0	0	0	0	0	0	0	0	0	0	0	0	0	0	0	0	0
ENSOARG00000010325	LLGL2	LLGL2, scribble cell polarity complex component [Source:HGNC Symbol;Acc:HGNC:6629]	protein_coding	GO:0005623|GO:0009987|GO:0043229|GO:0050794|GO:0005622|GO:0043227|GO:0005515|GO:0007163|GO:0043231|GO:0005737|GO:0019904|GO:0032878|GO:0030165|GO:0005829	cell|cellular process|intracellular organelle|regulation of cellular process|intracellular|membrane-bounded organelle|protein binding|establishment or maintenance of cell polarity|intracellular membrane-bounded organelle|cytoplasm|protein domain specific binding|regulation of establishment or maintenance of cell polarity|PDZ domain binding|cytosol	-	-	-	-	11:54989798-55014722	6.4970715821222	10.2550735020596	7.19271160416039	5.60051117882119	5.93677140120677	7.97954372904546	3.26715083568445	6.4295628176166	7.15812746303413	507	580	365	320	370	493	199	336	276
ENSOARG00000003394	AHDC1	AT-hook DNA binding motif containing 1 [Source:HGNC Symbol;Acc:HGNC:25230]	protein_coding	-	-	-	-	-	-	2:238636618-238641219	12.9566390690457	36.5806632156247	22.1906418924354	12.3867817369728	15.0062752164475	22.1540036403569	11.1217538421278	18.4043256597943	22.1579118329277	800	1637	891	560	740	1083	536	761	676
ENSOARG00000010327	UQCC2	ubiquinol-cytochrome c reductase complex assembly factor 2 [Source:HGNC Symbol;Acc:HGNC:21237]	protein_coding	GO:0005623|GO:0023052|GO:0016020|GO:0008152|GO:0032502|GO:0009987|GO:0016043|GO:0031090|GO:0048856|GO:0009058|GO:0043229|GO:0019222|GO:0023051|GO:0044237|GO:0050793|GO:0006807|GO:0009056|GO:0050794|GO:0042645|GO:0005622|GO:0043227|GO:0071704|GO:0007154|GO:0033036|GO:0010817|GO:0009888|GO:0031966|GO:0046883|GO:1901135|GO:0006139|GO:0044249|GO:0007275|GO:0006725|GO:0043231|GO:0061061|GO:0008104|GO:…	cell|signaling|membrane|metabolic process|developmental process|cellular process|cellular component organization|organelle membrane|anatomical structure development|biosynthetic process|intracellular organelle|regulation of metabolic process|regulation of signaling|cellular metabolic process|regulation of developmental process|nitrogen compound metabolic process|catabolic process|regulation of ce…	-	-	-	-	20:7918928-7944643	48.7724622404974	37.2264013684254	52.9260684004485	38.7379916535761	29.6679178132704	32.5487603326144	44.316157026079	33.8321557418716	44.1037468328992	282	156	199	164	137	149	200	131	126
ENSOARG00000010326	DRG1	developmentally regulated GTP binding protein 1 [Source:HGNC Symbol;Acc:HGNC:3029]	protein_coding	GO:0005623|GO:0032991|GO:0016020|GO:0043229|GO:1990904|GO:0036094|GO:0097367|GO:0005622|GO:0043227|GO:0005515|GO:0097159|GO:0000166|GO:0043231|GO:0030529|GO:0005737|GO:0001882|GO:0042802|GO:0032549|GO:0001883|GO:0005829|GO:0031981|GO:0005654|GO:0005844|GO:0017076|GO:0032555|GO:0005634|GO:0032561|GO:0005525|GO:0016604|GO:0019001	cell|macromolecular complex|membrane|intracellular organelle|ribonucleoprotein complex|small molecule binding|carbohydrate derivative binding|intracellular|membrane-bounded organelle|protein binding|organic cyclic compound binding|nucleotide binding|intracellular membrane-bounded organelle|intracellular ribonucleoprotein complex|cytoplasm|nucleoside binding|identical protein binding|ribonucleosid…	-	-	-	-	17:69619935-69634683	24.7949676174459	22.6832936313914	21.96547996595	29.4004995599323	26.616681800151	21.4030134462684	29.5220934772276	22.9394389133722	16.4317197335583	736	488	424	639	631	503	684	456	241
ENSOARG00000010321	CCHCR1	coiled-coil alpha-helical rod protein 1 [Source:HGNC Symbol;Acc:HGNC:13930]	protein_coding	GO:0005623|GO:0032502|GO:0009987|GO:0043229|GO:0051641|GO:0005622|GO:0033036|GO:0051649|GO:0008104|GO:0046907|GO:0005737|GO:0006810|GO:0045184|GO:0005814|GO:0005856|GO:0006886|GO:0005829|GO:0034613|GO:0015031|GO:0005815|GO:0071702|GO:0051169|GO:0030154|GO:0006913|GO:0015630|GO:0015833|GO:0006611|GO:0051168	cell|developmental process|cellular process|intracellular organelle|cellular localization|intracellular|macromolecule localization|establishment of localization in cell|protein localization|intracellular transport|cytoplasm|transport|establishment of protein localization|centriole|cytoskeleton|intracellular protein transport|cytosol|cellular protein localization|protein transport|microtubule orga…	-	-	-	-	20:27070313-27081285	9.92050579669517	20.5883232434718	10.3804180282615	11.4960012524105	11.223815223849	12.7717519772837	7.45783288587147	9.59022778195227	8.73907635185938	363	546	247	308	328	370	213	235	158
ENSOARG00000010320	ADRA1B	adrenoceptor alpha 1B [Source:HGNC Symbol;Acc:HGNC:278]	protein_coding	GO:0005623|GO:0023052|GO:0016020|GO:0008152|GO:0009987|GO:0050896|GO:0004871|GO:0005886|GO:0031090|GO:0043229|GO:0012505|GO:0019222|GO:0023051|GO:0044237|GO:0006807|GO:0071944|GO:0038023|GO:0050794|GO:0031224|GO:0005622|GO:0043227|GO:0007165|GO:0071704|GO:0007154|GO:0004872|GO:0051716|GO:0005515|GO:0004888|GO:0016021|GO:0043231|GO:0009967|GO:0005737|GO:0019538|GO:0007186|GO:0005635|GO:0023014|GO:…	cell|signaling|membrane|metabolic process|cellular process|response to stimulus|signal transducer activity|plasma membrane|organelle membrane|intracellular organelle|endomembrane system|regulation of metabolic process|regulation of signaling|cellular metabolic process|nitrogen compound metabolic process|cell periphery|signaling receptor activity|regulation of cellular process|intrinsic component …	-	-	-	-	5:68843926-68844813	1.04064738010977	0.773180214114512	0.861713284785274	0.983898860980836	2.60598621879579	1.21324259320211	1.64091465656637	1.55396809949944	1.4581530461344	13	7	7	9	26	12	16	13	9
ENSOARG00000010323	LEPROTL1	leptin receptor overlapping transcript like 1 [Source:HGNC Symbol;Acc:HGNC:6555]	protein_coding	GO:0016020|GO:0031224|GO:0016021	membrane|intrinsic component of membrane|integral component of membrane	-	-	-	-	26:24967451-24971658	14.3602269160354	9.65918670328495	26.2232117994384	26.7219728995806	22.4756383448843	12.4697386487352	25.9871098417325	20.1031985042881	25.0671040749796	80	39	95	109	100	55	113	75	69
ENSOARG00000010322	TNFRSF6B	TNF receptor superfamily member 6b [Source:HGNC Symbol;Acc:HGNC:11921]	protein_coding	-	-	-	-	-	-	13:53374809-53375949	5.45416278899201	6.78517547030711	5.77480033623187	4.76243324390144	7.61288468874654	7.90530287214277	3.09296265296917	3.60498241875257	3.07633258745264	61	55	42	39	68	70	27	27	17
ENSOARG00000010329	ZBTB24	zinc finger and BTB domain containing 24 [Source:HGNC Symbol;Acc:HGNC:21143]	protein_coding	GO:0002376|GO:0032502|GO:0009987|GO:0048856|GO:0002520|GO:0097159|GO:0007275|GO:0003676|GO:0048513|GO:0048534|GO:0048731|GO:0030097|GO:0030154|GO:0002244	immune system process|developmental process|cellular process|anatomical structure development|immune system development|organic cyclic compound binding|multicellular organism development|nucleic acid binding|animal organ development|hematopoietic or lymphoid organ development|system development|hemopoiesis|cell differentiation|hematopoietic progenitor cell differentiation	-	-	-	-	8:27795216-27803455	5.83091256094714	5.58050152824192	9.64036311241138	7.22699757500547	8.27154156265351	6.55590823544223	8.54994349614265	9.31096566703562	9.61813806740701	173	120	186	157	196	154	198	185	141
ENSOARG00000010328	DNASE2	deoxyribonuclease 2, lysosomal [Source:HGNC Symbol;Acc:HGNC:2960]	protein_coding	GO:0002376|GO:0003824|GO:0008152|GO:0005576|GO:0032502|GO:0009987|GO:0048856|GO:0002262|GO:0044237|GO:0002520|GO:0006807|GO:0009056|GO:0016787|GO:0005615|GO:0043227|GO:0071704|GO:0006139|GO:0042592|GO:0007275|GO:0006725|GO:0070062|GO:0016788|GO:0048513|GO:0034101|GO:0048534|GO:0048731|GO:0031982|GO:1903561|GO:0046483|GO:0019439|GO:0030097|GO:0004518|GO:0030218|GO:0006259|GO:0048872|GO:0044265|GO:…	immune system process|catalytic activity|metabolic process|extracellular region|developmental process|cellular process|anatomical structure development|myeloid cell homeostasis|cellular metabolic process|immune system development|nitrogen compound metabolic process|catabolic process|hydrolase activity|extracellular space|membrane-bounded organelle|organic substance metabolic process|nucleobase-co…	K01158	deoxyribonuclease II[3.1.22.1]	oas04142	Lysosome - Ovis aries (sheep)	5:10756279-10758393	16.4140154743327	23.1038809040578	18.1165092913707	19.0727506896529	23.7839455745243	17.2207515062905	18.5700533605958	15.7142371610939	11.3857190109934	248	253	178	211	287	206	219	159	85
ENSOARG00000015669	GABRB1	gamma-aminobutyric acid type A receptor beta1 subunit [Source:HGNC Symbol;Acc:HGNC:4081]	protein_coding	GO:0005623|GO:0023052|GO:0005215|GO:0032991|GO:0016020|GO:0009987|GO:0030054|GO:0050896|GO:0004871|GO:0045202|GO:0005886|GO:0022857|GO:0043235|GO:0071944|GO:0038023|GO:0050794|GO:0031224|GO:0007165|GO:0007154|GO:0004872|GO:0051716|GO:0004888|GO:1902710|GO:0016021|GO:0006810|GO:0007186|GO:0007214|GO:0015267|GO:0006811|GO:1902711|GO:0055085|GO:0015075|GO:0022824|GO:0005216|GO:0006820|GO:0022851|GO:…	cell|signaling|transporter activity|macromolecular complex|membrane|cellular process|cell junction|response to stimulus|signal transducer activity|synapse|plasma membrane|transmembrane transporter activity|receptor complex|cell periphery|signaling receptor activity|regulation of cellular process|intrinsic component of membrane|signal transduction|cell communication|receptor activity|cellular resp…	-	-	-	-	6:65594446-66045124	0.209794468922202	0.347360457319909	1.35506678491863	0.401166873632365	0.893175542573373	0.317992745797956	0.107502777068265	0.313270280362533	1.27391572363625	5	6	21	7	17	6	2	5	15
ENSOARG00000015668	GDPD2	glycerophosphodiester phosphodiesterase domain containing 2 [Source:HGNC Symbol;Acc:HGNC:25974]	protein_coding	GO:0005623|GO:0003824|GO:0016020|GO:0008152|GO:0032502|GO:0009987|GO:0005886|GO:0016043|GO:0031252|GO:0043229|GO:0050793|GO:0071944|GO:0050794|GO:0031224|GO:0042995|GO:0016787|GO:0005622|GO:0071704|GO:0030278|GO:0097435|GO:0016021|GO:0030027|GO:0045597|GO:0016788|GO:0006629|GO:0045595|GO:0001503|GO:0045778|GO:0006996|GO:0030029|GO:0099512|GO:0007015|GO:0007010|GO:0042578|GO:0005856|GO:0045669|GO:…	cell|catalytic activity|membrane|metabolic process|developmental process|cellular process|plasma membrane|cellular component organization|cell leading edge|intracellular organelle|regulation of developmental process|cell periphery|regulation of cellular process|intrinsic component of membrane|cell projection|hydrolase activity|intracellular|organic substance metabolic process|regulation of ossifi…	-	-	-	-	X:59885286-59892382	1.80236775942158	1.15240646848085	2.16322972889369	0.120052878551487	0.275233135225256	0.999405772507863	0.337918350728628	1.3785133122011	1.95734208553171	41	19	32	2	5	18	6	21	22
ENSOARG00000015667	-	-		-	-	-	-	-	-	4:105271488-105298762	0	0	0	0	0	0	0	0	0.45302546643314	0	0	0	0	0	0	0	0	2
ENSOARG00000015666	TLNRD1	talin rod domain containing 1 [Source:HGNC Symbol;Acc:HGNC:13519]	protein_coding	GO:0005623|GO:0043229|GO:0005622|GO:0005515|GO:0008092|GO:0005856|GO:0032432|GO:0042641|GO:0003779|GO:0015629|GO:0001725	cell|intracellular organelle|intracellular|protein binding|cytoskeletal protein binding|cytoskeleton|actin filament bundle|actomyosin|actin binding|actin cytoskeleton|stress fiber	-	-	-	-	18:25877128-25878952	17.1580665132198	27.1583344785146	11.1936628300808	8.01407421931374	9.02127057179642	15.1982337084708	7.80322457621843	6.87675485819254	13.8301263861956	231	265	98	79	97	162	82	62	92
ENSOARG00000015665	MAD2L1	mitotic arrest deficient 2 like 1 [Source:HGNC Symbol;Acc:HGNC:6763]	protein_coding	GO:0005623|GO:0032991|GO:0008152|GO:0009987|GO:0016043|GO:0043229|GO:0012505|GO:0000075|GO:0019222|GO:0044237|GO:0006807|GO:0009056|GO:0065009|GO:0050794|GO:0005622|GO:0043234|GO:0043227|GO:0071704|GO:0005515|GO:0044092|GO:0005643|GO:0045786|GO:0007093|GO:0044770|GO:0060548|GO:0043231|GO:0031577|GO:0045787|GO:0090068|GO:0005737|GO:0008219|GO:0007059|GO:0051983|GO:0019538|GO:1901978|GO:0051128|GO:…	cell|macromolecular complex|metabolic process|cellular process|cellular component organization|intracellular organelle|endomembrane system|cell cycle checkpoint|regulation of metabolic process|cellular metabolic process|nitrogen compound metabolic process|catabolic process|regulation of molecular function|regulation of cellular process|intracellular|protein complex|membrane-bounded organelle|orga…	K02537	mitotic spindle assembly checkpoint protein MAD2[-]	oas05166|oas04110|oas04114|oas04914	HTLV-I infection - Ovis aries (sheep)|Cell cycle - Ovis aries (sheep)|Oocyte meiosis - Ovis aries (sheep)|Progesterone-mediated oocyte maturation - Ovis aries (sheep)	6:5610961-5622911	9.83546053763095	6.47673247493796	8.93728163522542	18.4698703138919	12.0350790295911	5.64672519881259	13.1735914486537	9.51299226479315	4.97644992500752	88	42	52	121	86	40	92	57	22
ENSOARG00000015664	-	-		GO:0016020|GO:0031224|GO:0016021	membrane|intrinsic component of membrane|integral component of membrane	-	-	-	-	24:1118178-1270074	21.1813907620019	25.2623512711664	12.1454425198084	12.7481587130882	17.9805973941664	18.1377401261735	11.728689903089	13.9383414784705	9.4453648855426	118	102	44	52	80	80	51	52	26
ENSOARG00000015663	CCDC87	coiled-coil domain containing 87 [Source:HGNC Symbol;Acc:HGNC:25579]	protein_coding	-	-	-	-	-	-	21:43926438-43929011	0.276164370456694	0.38102095947684	0.764389929231724	0.452578186247595	0.311185136789061	0.453445673000028	0.283031731733424	0.453607168614311	0.335343174387124	10	10	18	12	9	13	8	11	6
ENSOARG00000015662	BARHL2	BarH like homeobox 2 [Source:HGNC Symbol;Acc:HGNC:954]	protein_coding	GO:0005623|GO:0040007|GO:0008152|GO:0032502|GO:0009987|GO:0040011|GO:0016043|GO:0016049|GO:0048856|GO:0009058|GO:0043229|GO:0019222|GO:0044237|GO:0048589|GO:0050793|GO:0006807|GO:0040008|GO:0050794|GO:0048870|GO:0005622|GO:0043227|GO:0003700|GO:0071704|GO:0009653|GO:0097159|GO:0030030|GO:0006139|GO:0044249|GO:0048638|GO:0007275|GO:0006725|GO:0043231|GO:0048588|GO:0001558|GO:0003676|GO:0016477|GO:…	cell|growth|metabolic process|developmental process|cellular process|locomotion|cellular component organization|cell growth|anatomical structure development|biosynthetic process|intracellular organelle|regulation of metabolic process|cellular metabolic process|developmental growth|regulation of developmental process|nitrogen compound metabolic process|regulation of growth|regulation of cellular p…	-	-	-	-	1:67323339-67327943	0	0	0	0	0	0	0	0	0	0	0	0	0	0	0	0	0	0
ENSOARG00000015661	APOH	apolipoprotein H [Source:HGNC Symbol;Acc:HGNC:616]	protein_coding	GO:0005623|GO:0032991|GO:0008152|GO:0005576|GO:0098772|GO:0032502|GO:0009987|GO:0050896|GO:0040011|GO:0031012|GO:0040013|GO:0048856|GO:0040012|GO:0009986|GO:0008289|GO:0044237|GO:0050793|GO:0006807|GO:0006950|GO:0009605|GO:0065009|GO:0050794|GO:0048870|GO:0005615|GO:0043227|GO:0048646|GO:0071704|GO:0009653|GO:0008283|GO:0030234|GO:0032994|GO:0005515|GO:0001568|GO:0001525|GO:0010633|GO:0051270|GO:…	cell|macromolecular complex|metabolic process|extracellular region|molecular function regulator|developmental process|cellular process|response to stimulus|locomotion|extracellular matrix|negative regulation of locomotion|anatomical structure development|regulation of locomotion|cell surface|lipid binding|cellular metabolic process|regulation of developmental process|nitrogen compound metabolic p…	K17305	beta-2-glycoprotein 1[-]	oas04979	Cholesterol metabolism - Ovis aries (sheep)	11:61501601-61513913	0	0	0	0	0	0	0	0	0	0	0	0	0	0	0	0	0	0
ENSOARG00000015660	-	DLA class II histocompatibility antigen, DR-1 beta chain-like [Source:NCBI gene;Acc:101119856]		GO:0005623|GO:0002376|GO:0032991|GO:0016020|GO:0050896|GO:0005886|GO:0071944|GO:0019882|GO:0043234|GO:0006955|GO:0098797|GO:0042613	cell|immune system process|macromolecular complex|membrane|response to stimulus|plasma membrane|cell periphery|antigen processing and presentation|protein complex|immune response|plasma membrane protein complex|MHC class II protein complex	K06752	major histocompatibility complex, class II[-]	oas05166|oas05168|oas05152|oas05164|oas04145|oas05322|oas04514|oas05145|oas04640|oas04659|oas05323|oas04658|oas05140|oas04612|oas05150|oas05416|oas05320|oas04940|oas05330|oas04672|oas05332|oas05310	HTLV-I infection - Ovis aries (sheep)|Herpes simplex infection - Ovis aries (sheep)|Tuberculosis - Ovis aries (sheep)|Influenza A - Ovis aries (sheep)|Phagosome - Ovis aries (sheep)|Systemic lupus erythematosus - Ovis aries (sheep)|Cell adhesion molecules (CAMs) - Ovis aries (sheep)|Toxoplasmosis - Ovis aries (sheep)|Hematopoietic cell lineage - Ovis aries (sheep)|Th17 cell differentiation - Ovis…	20:25450028-25460293	0.0345667173600806	0.0476687602592286	0.106285352717456	0	0	0.0872776451882716	0	0	0.0699249322277695	1	1	2	0	0	2	0	0	1
ENSOARG00000014138	-	-		GO:0016020|GO:0031224|GO:0016021	membrane|intrinsic component of membrane|integral component of membrane	-	-	-	-	24:34421870-34426790	0.364553232809787	0	0.560587103948222	0.746754007308532	2.28209771344142	1.61151141261624	0	0.680358788377091	0.18440459691349	4	0	4	6	20	14	0	5	1
ENSOARG00000014139	TUBD1	tubulin delta 1 [Source:HGNC Symbol;Acc:HGNC:16811]	protein_coding	GO:0005623|GO:0003824|GO:0009987|GO:0005198|GO:0016043|GO:0043229|GO:0005200|GO:0036094|GO:0097367|GO:0016787|GO:0005622|GO:0043227|GO:0097159|GO:0007017|GO:0000166|GO:0043231|GO:0005737|GO:0001882|GO:0016817|GO:0006996|GO:0099512|GO:0007010|GO:0016818|GO:0005856|GO:0032549|GO:0001883|GO:0005829|GO:0031981|GO:0005654|GO:0017076|GO:0032555|GO:0005634|GO:0032561|GO:0015630|GO:0005525|GO:0016462|GO:…	cell|catalytic activity|cellular process|structural molecule activity|cellular component organization|intracellular organelle|structural constituent of cytoskeleton|small molecule binding|carbohydrate derivative binding|hydrolase activity|intracellular|membrane-bounded organelle|organic cyclic compound binding|microtubule-based process|nucleotide binding|intracellular membrane-bounded organelle|c…	-	-	-	-	11:10372832-10396635	3.47202979636948	3.39974677732211	4.99468276807688	3.21223663001662	3.27217048780011	3.44225611294347	3.77863516959589	3.2333911547299	5.28908025172502	93	66	87	63	70	73	79	58	70
ENSOARG00000019328	EFS	embryonal Fyn-associated substrate [Source:HGNC Symbol;Acc:HGNC:16898]	protein_coding	GO:0005515|GO:0019904|GO:0017124	protein binding|protein domain specific binding|SH3 domain binding	-	-	-	-	7:21173917-21183125	43.2681407712572	88.9069120282978	54.1691943994326	49.6526790406171	61.4577311840163	76.4763232289586	39.6380620418501	49.1771745969206	50.1736717316523	1302	1939	1060	1094	1477	1822	931	991	746
ENSOARG00000010498	COQ4	coenzyme Q4 [Source:HGNC Symbol;Acc:HGNC:19693]	protein_coding	GO:0005623|GO:0032991|GO:0016020|GO:0008152|GO:0009987|GO:0031090|GO:0009058|GO:0043229|GO:0019898|GO:0044237|GO:0005622|GO:0043234|GO:0043227|GO:0071704|GO:0031966|GO:0044249|GO:0043231|GO:0031312|GO:0005737|GO:0042180|GO:0031314|GO:0005740|GO:0005743|GO:0005739|GO:0009108|GO:0006744	cell|macromolecular complex|membrane|metabolic process|cellular process|organelle membrane|biosynthetic process|intracellular organelle|extrinsic component of membrane|cellular metabolic process|intracellular|protein complex|membrane-bounded organelle|organic substance metabolic process|mitochondrial membrane|cellular biosynthetic process|intracellular membrane-bounded organelle|extrinsic compone…	-	-	-	-	3:7876887-7884483	14.883467415957	24.971074752813	18.3098229462766	18.0502961019291	19.5300413324083	25.2653088281211	14.7969234209299	20.2688880415693	18.3142079232109	125	152	100	111	131	168	97	114	76
ENSOARG00000019326	-	-		GO:0005623|GO:0009987|GO:0016043|GO:0043229|GO:0005622|GO:0043227|GO:0043231|GO:0006325|GO:0022607|GO:0006996|GO:0031497|GO:0006333|GO:0034728|GO:0051276|GO:0005634|GO:0006334|GO:0065004|GO:0006323	cell|cellular process|cellular component organization|intracellular organelle|intracellular|membrane-bounded organelle|intracellular membrane-bounded organelle|chromatin organization|cellular component assembly|organelle organization|chromatin assembly|chromatin assembly or disassembly|nucleosome organization|chromosome organization|nucleus|nucleosome assembly|protein-DNA complex assembly|DNA pac…	-	-	-	-	3:181814321-181815163	0.25754563282844	0	0	0	0.214938745432248	0	0	0.256447850654908	0	3	0	0	0	2	0	0	2	0
ENSOARG00000010496	OSBPL3	oxysterol binding protein like 3 [Source:HGNC Symbol;Acc:HGNC:16370]	protein_coding	GO:0005623|GO:0016020|GO:0005886|GO:0031090|GO:0043229|GO:0012505|GO:0008289|GO:0071944|GO:0036094|GO:0005622|GO:0043227|GO:0033036|GO:0097159|GO:0005496|GO:0043231|GO:0005737|GO:0010876|GO:0006810|GO:0005635|GO:0031965|GO:0005783|GO:0015485|GO:0005829|GO:0048471|GO:0071702|GO:0006869|GO:0097038|GO:0005634	cell|membrane|plasma membrane|organelle membrane|intracellular organelle|endomembrane system|lipid binding|cell periphery|small molecule binding|intracellular|membrane-bounded organelle|macromolecule localization|organic cyclic compound binding|steroid binding|intracellular membrane-bounded organelle|cytoplasm|lipid localization|transport|nuclear envelope|nuclear membrane|endoplasmic reticulum|ch…	-	-	-	-	4:70920443-71017230	9.29092506274185	7.98511262004285	13.0899804199734	7.58505290813616	7.37632823895941	9.73540388969348	7.28157623558959	11.5872450589787	13.6036687223167	358	223	328	214	227	297	219	299	259
ENSOARG00000010495	-	-		-	-	-	-	-	-	5:107446287-107446694	0	0.480659999280555	0	0.238011172138657	0	0	0.223173657296129	0	0	0	2	0	1	0	0	1	0	0
ENSOARG00000019325	IL25	interleukin 25 [Source:NCBI gene;Acc:100499506]	protein_coding	GO:0002376|GO:0023052|GO:0008152|GO:0005576|GO:0032502|GO:0009987|GO:0050896|GO:0048856|GO:0009058|GO:0019222|GO:0023051|GO:0044237|GO:0002520|GO:0006807|GO:0006950|GO:0009607|GO:0009605|GO:0065009|GO:0050794|GO:0051707|GO:0007165|GO:0071704|GO:0007154|GO:0051716|GO:0005515|GO:0009620|GO:0006139|GO:0001816|GO:0044249|GO:0005102|GO:0007275|GO:0010469|GO:0006725|GO:0043207|GO:0048513|GO:0048534|GO:…	immune system process|signaling|metabolic process|extracellular region|developmental process|cellular process|response to stimulus|anatomical structure development|biosynthetic process|regulation of metabolic process|regulation of signaling|cellular metabolic process|immune system development|nitrogen compound metabolic process|response to stress|response to biotic stimulus|response to external s…	K05493	interleukin 17E[-]	oas04060|oas04657	Cytokine-cytokine receptor interaction - Ovis aries (sheep)|IL-17 signaling pathway - Ovis aries (sheep)	7:21163579-21166254	1.6725316390741	2.69228879350362	1.92907915182182	1.52291223954078	1.57056969038244	1.23233225670653	1.07139994731018	1.24883332760609	0.846405047244884	12	14	9	8	9	7	6	6	3
ENSOARG00000019322	CMTM5	CKLF like MARVEL transmembrane domain containing 5 [Source:HGNC Symbol;Acc:HGNC:19176]	protein_coding	GO:0016020|GO:0032502|GO:0009987|GO:0048856|GO:0050793|GO:0050794|GO:0031224|GO:0016021|GO:0061061|GO:0045595|GO:0045596|GO:0051148|GO:0051147|GO:0042692|GO:0030154|GO:0045445|GO:0045661|GO:0045662	membrane|developmental process|cellular process|anatomical structure development|regulation of developmental process|regulation of cellular process|intrinsic component of membrane|integral component of membrane|muscle structure development|regulation of cell differentiation|negative regulation of cell differentiation|negative regulation of muscle cell differentiation|regulation of muscle cell dif…	-	-	-	-	7:21159974-21162151	1.20730279052263	0.832949755824756	0.696270606814671	0.412156060759565	0.944908661696898	1.1436936547383	1.16011459262886	1.1267088215162	0.30538340890132	8	4	3	2	5	6	6	5	1
ENSOARG00000019323	NUP50	nucleoporin 50 [Source:HGNC Symbol;Acc:HGNC:8065]	protein_coding	GO:0005623|GO:0032991|GO:0016020|GO:0031090|GO:0043229|GO:0012505|GO:0051641|GO:0005622|GO:0043234|GO:0043227|GO:0005643|GO:0043231|GO:0051649|GO:0046907|GO:0006810|GO:0005635|GO:0031965|GO:0031981|GO:0005654|GO:0005634	cell|macromolecular complex|membrane|organelle membrane|intracellular organelle|endomembrane system|cellular localization|intracellular|protein complex|membrane-bounded organelle|nuclear pore|intracellular membrane-bounded organelle|establishment of localization in cell|intracellular transport|transport|nuclear envelope|nuclear membrane|nuclear lumen|nucleoplasm|nucleus	K14295	nuclear pore complex protein Nup50[-]	oas03013	RNA transport - Ovis aries (sheep)	3:219599098-219616595	25.0491582967802	18.0537715933367	25.3487828225197	23.0837379907236	20.1880767039096	17.7980959831437	30.9729269986711	27.1389251308118	18.4872727418398	1319	689	868	890	849	742	1273	957	481
ENSOARG00000019320	ATG16L1	autophagy related 16 like 1 [Source:HGNC Symbol;Acc:HGNC:21498]	protein_coding	GO:0005623|GO:0016020|GO:0008152|GO:0009987|GO:0050896|GO:0016043|GO:0031090|GO:0009058|GO:0043229|GO:0044237|GO:0006807|GO:0009056|GO:0006950|GO:0009607|GO:0009605|GO:0051641|GO:0042995|GO:0005622|GO:0043227|GO:0051707|GO:0005929|GO:0071704|GO:0033036|GO:0005515|GO:0044249|GO:0098542|GO:0043231|GO:0005930|GO:0008104|GO:0005774|GO:0005737|GO:0043207|GO:0006952|GO:0019538|GO:0022607|GO:0019899|GO:…	cell|membrane|metabolic process|cellular process|response to stimulus|cellular component organization|organelle membrane|biosynthetic process|intracellular organelle|cellular metabolic process|nitrogen compound metabolic process|catabolic process|response to stress|response to biotic stimulus|response to external stimulus|cellular localization|cell projection|intracellular|membrane-bounded organe…	K17890	autophagy-related protein 16-1[-]	oas04621|oas04140|oas04136	NOD-like receptor signaling pathway - Ovis aries (sheep)|Autophagy - animal - Ovis aries (sheep)|Autophagy - other - Ovis aries (sheep)	1:7455336-7499352	14.5187907130892	22.7341936346968	16.3469372256239	17.4983315463491	20.8760693797454	18.6913406911572	14.479378388093	16.9180865894868	11.9461086121392	519	589	380	458	596	529	404	405	211
ENSOARG00000019321	MPC1L	mitochondrial pyruvate carrier 1 like [Source:HGNC Symbol;Acc:HGNC:44205]	protein_coding	GO:0005623|GO:0016020|GO:0031090|GO:0043229|GO:0051641|GO:0031224|GO:0005622|GO:0043227|GO:0031966|GO:0016021|GO:0043231|GO:0051649|GO:0046907|GO:0005737|GO:0006810|GO:0006839|GO:0005740|GO:0006811|GO:0071702|GO:0005743|GO:0005739|GO:0006820|GO:0006850|GO:0015711|GO:0015718	cell|membrane|organelle membrane|intracellular organelle|cellular localization|intrinsic component of membrane|intracellular|membrane-bounded organelle|mitochondrial membrane|integral component of membrane|intracellular membrane-bounded organelle|establishment of localization in cell|intracellular transport|cytoplasm|transport|mitochondrial transport|mitochondrial envelope|ion transport|organic s…	-	-	-	-	X:37841746-37842129	0	0	0.284673138723707	0	0	0	0	0	0	0	0	1	0	0	0	0	0	0
ENSOARG00000013678	RAMP3	receptor activity modifying protein 3 [Source:HGNC Symbol;Acc:HGNC:9845]	protein_coding	GO:0005623|GO:0023052|GO:0005215|GO:0032991|GO:0016020|GO:0008152|GO:0009987|GO:0050896|GO:0004871|GO:0005886|GO:0016043|GO:0009058|GO:0043229|GO:0009986|GO:0019222|GO:0023051|GO:1903829|GO:0044237|GO:0006807|GO:0043235|GO:0071944|GO:0038023|GO:0051641|GO:0050794|GO:0031224|GO:0005622|GO:0043227|GO:0051050|GO:0007165|GO:0071704|GO:0007154|GO:0004872|GO:0033036|GO:0051716|GO:0004888|GO:1901135|GO:…	cell|signaling|transporter activity|macromolecular complex|membrane|metabolic process|cellular process|response to stimulus|signal transducer activity|plasma membrane|cellular component organization|biosynthetic process|intracellular organelle|cell surface|regulation of metabolic process|regulation of signaling|positive regulation of cellular protein localization|cellular metabolic process|nitrog…	-	-	-	-	4:76531252-76535198	1.60825133383604	3.32833014601828	2.96754019507475	1.317801189368	2.61768089503884	2.23447747997691	1.03022425554609	1.44096153185318	3.90576167815591	10	15	12	6	13	11	5	6	12
ENSOARG00000013679	URB1	URB1 ribosome biogenesis 1 homolog (S. cerevisiae) [Source:HGNC Symbol;Acc:HGNC:17344]	protein_coding	GO:0005623|GO:0043229|GO:0005622|GO:0043227|GO:0097159|GO:0043231|GO:0003676|GO:0003723|GO:0031981|GO:0005730|GO:0005634|GO:0001650	cell|intracellular organelle|intracellular|membrane-bounded organelle|organic cyclic compound binding|intracellular membrane-bounded organelle|nucleic acid binding|RNA binding|nuclear lumen|nucleolus|nucleus|fibrillar center	-	-	-	-	1:121358295-121434734	6.06388636068059	9.33431520109769	7.44989432344966	9.40163107365278	11.5915242326698	7.9724533911154	8.48766837640642	9.48991665717467	8.05786881562154	562	627	449	638	858	585	614	589	369
ENSOARG00000003187	-	-		GO:0005623|GO:0016020|GO:0009987|GO:0040011|GO:0016043|GO:0043229|GO:0012505|GO:0031224|GO:0048870|GO:0005622|GO:0043227|GO:0007163|GO:0010256|GO:0097435|GO:0016021|GO:0043231|GO:0016477|GO:0005737|GO:0005794|GO:0006996|GO:0030029|GO:0007015|GO:0030010|GO:0007010|GO:0007030|GO:0030036	cell|membrane|cellular process|locomotion|cellular component organization|intracellular organelle|endomembrane system|intrinsic component of membrane|cell motility|intracellular|membrane-bounded organelle|establishment or maintenance of cell polarity|endomembrane system organization|supramolecular fiber organization|integral component of membrane|intracellular membrane-bounded organelle|cell migr…	-	-	-	-	24:3525311-3589507	1.89766786963806	4.26686373738719	3.26942218083779	1.84779431749304	2.53006549176552	2.76303846247579	1.91346813398561	2.8074559924643	2.88044493060887	216	352	242	154	230	249	170	214	162
ENSOARG00000013672	GLDC	glycine decarboxylase [Source:HGNC Symbol;Acc:HGNC:4313]	protein_coding	GO:0005623|GO:0003824|GO:0016020|GO:0008152|GO:0009987|GO:0050896|GO:0005886|GO:0043229|GO:0044237|GO:0006807|GO:0071944|GO:0009056|GO:0016829|GO:0005622|GO:0043227|GO:0016491|GO:0071704|GO:0051716|GO:0010033|GO:0006520|GO:0043231|GO:0055114|GO:0005737|GO:0006082|GO:0016638|GO:0009063|GO:0034097|GO:0071310|GO:0005739|GO:0005634|GO:0019752|GO:0004375|GO:0009069|GO:0071345|GO:0046395|GO:0009071|GO:…	cell|catalytic activity|membrane|metabolic process|cellular process|response to stimulus|plasma membrane|intracellular organelle|cellular metabolic process|nitrogen compound metabolic process|cell periphery|catabolic process|lyase activity|intracellular|membrane-bounded organelle|oxidoreductase activity|organic substance metabolic process|cellular response to stimulus|response to organic substanc…	-	-	oas01100|oas01200|oas00260|oas00630	Metabolic pathways - Ovis aries (sheep)|Carbon metabolism - Ovis aries (sheep)|Glycine, serine and threonine metabolism - Ovis aries (sheep)|Glyoxylate and dicarboxylate metabolism - Ovis aries (sheep)	2:73957791-74044753	0.254024495879827	0.509836692649071	1.06540399645266	0	0.115667450783667	0.204187605887048	0.08877498914806	0.62072889125719	1.68259908552136	11	16	30	0	4	7	3	18	36
ENSOARG00000013673	-	RAB44, member RAS oncogene family [Source:NCBI gene;Acc:101102185]		GO:0003824|GO:0036094|GO:0097367|GO:0016787|GO:0097159|GO:0000166|GO:0001882|GO:0016817|GO:0043169|GO:0016818|GO:0032549|GO:0001883|GO:0017076|GO:0032555|GO:0046872|GO:0032561|GO:0005525|GO:0005509|GO:0016462|GO:0019001|GO:0017111|GO:0003924	catalytic activity|small molecule binding|carbohydrate derivative binding|hydrolase activity|organic cyclic compound binding|nucleotide binding|nucleoside binding|hydrolase activity, acting on acid anhydrides|cation binding|hydrolase activity, acting on acid anhydrides, in phosphorus-containing anhydrides|ribonucleoside binding|purine nucleoside binding|purine nucleotide binding|purine ribonucleo…	-	-	-	-	20:10695318-10732279	0.789820031435174	1.99266914562994	1.00634889390838	0.246566743544698	0.621616301199534	0.655555069496277	0.607140106661048	0.808732864878964	0.685083566933271	35	64	29	8	22	23	21	24	15
ENSOARG00000013670	COX5B	cytochrome c oxidase subunit 5B [Source:HGNC Symbol;Acc:HGNC:2269]	protein_coding	GO:0005623|GO:0005215|GO:0003824|GO:0009055|GO:0008152|GO:0005576|GO:0009987|GO:0004129|GO:0022857|GO:0043229|GO:0044237|GO:0005622|GO:0005615|GO:0043227|GO:0016491|GO:0015002|GO:0043231|GO:0070062|GO:0055114|GO:0005737|GO:0006091|GO:0006810|GO:0022900|GO:0031982|GO:1903561|GO:0005740|GO:0006811|GO:0055085|GO:0015075|GO:0005739|GO:0015992|GO:0034220|GO:0008324|GO:0006812|GO:0015672|GO:0098655|GO:…	cell|transporter activity|catalytic activity|electron carrier activity|metabolic process|extracellular region|cellular process|cytochrome-c oxidase activity|transmembrane transporter activity|intracellular organelle|cellular metabolic process|intracellular|extracellular space|membrane-bounded organelle|oxidoreductase activity|heme-copper terminal oxidase activity|intracellular membrane-bounded or…	K02265	cytochrome c oxidase subunit 5b[-]	oas01100|oas05016|oas05010|oas04932|oas05012|oas00190|oas04260	Metabolic pathways - Ovis aries (sheep)|Huntington's disease - Ovis aries (sheep)|Alzheimer's disease - Ovis aries (sheep)|Non-alcoholic fatty liver disease (NAFLD) - Ovis aries (sheep)|Parkinson's disease - Ovis aries (sheep)|Oxidative phosphorylation - Ovis aries (sheep)|Cardiac muscle contraction - Ovis aries (sheep)	3:103447213-103449202	229.375449315734	161.191940714537	153.336925111496	232.590816975842	173.268338601179	178.317097190016	225.566112643003	167.32622082004	158.182149402393	1394	710	606	1035	841	858	1070	681	475
ENSOARG00000013671	GADD45B	growth arrest and DNA damage inducible beta [Source:HGNC Symbol;Acc:HGNC:4096]	protein_coding	GO:0005623|GO:0023052|GO:0008152|GO:0009987|GO:0050896|GO:0043229|GO:0019222|GO:0023051|GO:0044237|GO:0006807|GO:0006950|GO:0065009|GO:0050794|GO:0005622|GO:0043227|GO:0007165|GO:0071704|GO:0007154|GO:0051716|GO:0044092|GO:0033554|GO:0043231|GO:0009967|GO:0005737|GO:0008219|GO:0019538|GO:0023014|GO:0010942|GO:0010941|GO:0007049|GO:0009966|GO:0051726|GO:0050790|GO:0080135|GO:0035556|GO:0043085|GO:…	cell|signaling|metabolic process|cellular process|response to stimulus|intracellular organelle|regulation of metabolic process|regulation of signaling|cellular metabolic process|nitrogen compound metabolic process|response to stress|regulation of molecular function|regulation of cellular process|intracellular|membrane-bounded organelle|signal transduction|organic substance metabolic process|cell …	K04402	growth arrest and DNA-damage-inducible protein[-]	oas05200|oas04010|oas05202|oas04218|oas05225|oas04210|oas04110|oas05226|oas05224|oas05222|oas05212|oas05210|oas04115|oas05220|oas05218|oas05214|oas05213|oas05223|oas05217|oas05216	Pathways in cancer - Ovis aries (sheep)|MAPK signaling pathway - Ovis aries (sheep)|Transcriptional misregulation in cancer - Ovis aries (sheep)|Cellular senescence - Ovis aries (sheep)|Hepatocellular carcinoma - Ovis aries (sheep)|Apoptosis - Ovis aries (sheep)|Cell cycle - Ovis aries (sheep)|Gastric cancer - Ovis aries (sheep)|Breast cancer - Ovis aries (sheep)|Small cell lung cancer - Ovis ari…	5:18678066-18681037	10.4940235527859	9.74133613848202	9.22837033379029	8.23985493646491	11.1304466992311	11.4305065351766	11.347725726425	9.96759432864541	8.96297363885621	327	220	187	188	277	282	276	208	138
ENSOARG00000013676	-	-		-	-	-	-	-	-	17:70697092-70700653	13.26265011483	15.249275078966	15.5644451561676	11.2811518587847	7.72041446751573	13.0778472291936	8.04865099534161	18.9359186675659	24.4873610692866	114	95	87	71	53	89	54	109	104
ENSOARG00000013677	IL4I1	interleukin 4 induced 1 [Source:HGNC Symbol;Acc:HGNC:19094]	protein_coding	GO:0003824|GO:0008152|GO:0016491|GO:0055114	catalytic activity|metabolic process|oxidoreductase activity|oxidation-reduction process	-	-	-	-	14:55264896-55273197	5.95505192543265	6.76991919051445	3.8049041397597	4.69657999453309	5.67103339917312	3.91968458913449	4.29827505314891	4.63407252477923	3.31015136243636	142	117	59	82	108	74	80	74	39
ENSOARG00000013674	RBM10	RNA binding motif protein 10 [Source:HGNC Symbol;Acc:HGNC:9896]	protein_coding	GO:0005623|GO:0008152|GO:0009987|GO:0009058|GO:0043229|GO:0019222|GO:0044237|GO:0006807|GO:0050794|GO:0005622|GO:0043227|GO:0071704|GO:0008283|GO:0097159|GO:0008285|GO:0006139|GO:0044249|GO:0042127|GO:0006725|GO:0043231|GO:0003676|GO:0008219|GO:0010942|GO:0010941|GO:0046483|GO:0009890|GO:0003723|GO:0012501|GO:0043067|GO:0034645|GO:0051252|GO:0016070|GO:0031981|GO:0010629|GO:0005654|GO:0043488|GO:…	cell|metabolic process|cellular process|biosynthetic process|intracellular organelle|regulation of metabolic process|cellular metabolic process|nitrogen compound metabolic process|regulation of cellular process|intracellular|membrane-bounded organelle|organic substance metabolic process|cell proliferation|organic cyclic compound binding|negative regulation of cell proliferation|nucleobase-contain…	-	-	-	-	X:54206566-54236388	9.87269166252569	15.5159335840779	15.3553618771066	14.9602995044441	15.5873757907916	14.9161615502325	13.0942788001303	14.0544242905594	15.9466607100894	1050	1196	1062	1165	1324	1256	1087	1001	838
ENSOARG00000013675	-	chromosome 9 open reading frame, human C8orf59 [Source:NCBI gene;Acc:101118453]		-	-	-	-	-	-	9:89927662-89930334	26.4819582358207	18.5898012876941	39.6513156205237	52.9821850734317	39.8480856903729	32.5681135599245	51.4870432307451	40.9316743057312	39.9616412346631	114	58	111	167	137	111	173	118	85
ENSOARG00000003189	INPP5F	inositol polyphosphate-5-phosphatase F [Source:HGNC Symbol;Acc:HGNC:17054]	protein_coding	GO:0005623|GO:0023052|GO:0007610|GO:0003824|GO:0016020|GO:0008152|GO:0032502|GO:0009987|GO:0050896|GO:0040011|GO:0016043|GO:0005905|GO:0044297|GO:0048856|GO:0040012|GO:0043229|GO:0012505|GO:0019222|GO:0023051|GO:0044237|GO:0050793|GO:0006807|GO:0009056|GO:0006950|GO:0009605|GO:0051641|GO:0050794|GO:0023057|GO:0042995|GO:0016787|GO:0048870|GO:0005622|GO:0043227|GO:0007165|GO:0071704|GO:0007154|GO:…	cell|signaling|behavior|catalytic activity|membrane|metabolic process|developmental process|cellular process|response to stimulus|locomotion|cellular component organization|clathrin-coated pit|cell body|anatomical structure development|regulation of locomotion|intracellular organelle|endomembrane system|regulation of metabolic process|regulation of signaling|cellular metabolic process|regulation …	-	-	oas01100|oas04070|oas00562	Metabolic pathways - Ovis aries (sheep)|Phosphatidylinositol signaling system - Ovis aries (sheep)|Inositol phosphate metabolism - Ovis aries (sheep)	22:38830145-38901290	3.56575720575076	3.73177968954358	8.01273736714992	5.02066785503262	5.25256857753318	4.75472103006986	4.82290904430263	6.09935776479328	9.47315348979024	323	245	472	333	380	341	341	370	424
ENSOARG00000022373	RF00421	-	snoRNA	-	-	-	-	-	-	24:33121707-33121829	4.62308629541592	7.17636837268417	7.99862087340756	9.47102643415699	8.68352228078357	8.02958574105525	6.66392999777171	10.3552726033376	7.01766935668664	8	9	9	12	12	11	9	12	6
ENSOARG00000022372	RF00221	small nucleolar RNA, C/D box 43 [Source:HGNC Symbol;Acc:HGNC:10182]	snoRNA	-	-	-	-	-	-	3:214732805-214732868	19.9919797483076	19.9220725755252	15.3723494910802	33.3710468466385	16.6886443833809	19.6402953412604	19.9209007907816	19.9015395345395	15.7345143197653	18	13	9	22	12	14	14	12	7
ENSOARG00000022371	-	-		-	-	-	-	-	-	2:141174711-141174793	0	0	0	0	0	0	0	0	0	0	0	0	0	0	0	0	0	0
ENSOARG00000022370	-	-		-	-	-	-	-	-	17:51554581-51554646	4.30835638775203	5.94423234838576	9.93768047908212	5.88397910731666	6.74321181301877	8.16181380881422	4.14014267572316	6.43282085964912	8.71972969223353	4	4	6	4	5	6	3	4	4
ENSOARG00000022377	-	-		-	-	-	-	-	-	6:25616244-25616323	0	1.22568299816541	0	1.21385697790715	0	0	0	1.32642097746611	0	0	1	0	1	0	0	0	1	0
ENSOARG00000022376	RF00026	-	snRNA	-	-	-	-	-	-	1:88167906-88168012	0	0.916398503301244	0	0	0	0	0	0	0	0	1	0	0	0	0	0	0	0
ENSOARG00000022375	RF00026	-	snRNA	-	-	-	-	-	-	11:26428901-26429007	2.65749085599658	3.66653584106037	6.12978422074224	3.62937029049439	3.32733096740305	2.51719491299878	5.95765257294404	5.95238315027202	2.68851561855181	4	4	6	4	4	3	7	6	2
ENSOARG00000022374	RF00156	-	snoRNA	-	-	-	-	-	-	1:85412860-85412990	3.25569135850302	2.24629538274982	3.33784687847033	2.223160785117	2.03814387301537	1.37045890192576	2.08587340914297	4.05099125903917	3.29516468774726	6	3	4	3	3	2	3	5	3
ENSOARG00000022379	RF00026	-	snRNA	-	-	-	-	-	-	15:67642505-67642611	0	0	0	0	0	0	2.55373286539933	0	0	0	0	0	0	0	0	3	0	0
ENSOARG00000022378	RF00026	-	snRNA	-	-	-	-	-	-	1:272030925-272031031	0	1.83279700660249	1.02163070345704	2.72181367149839	0	0.839343360173779	0.850979926886176	0	1.34425780927591	0	2	1	3	0	1	1	0	1
ENSOARG00000025932	-	-		-	-	-	-	-	-	3:1476799-1477426	0	0.327394456939009	0	0	0	0	0	0	0.480252372596067	0	2	0	0	0	0	0	0	2
ENSOARG00000025933	-	-		-	-	-	-	-	-	3:1516950-1531301	0.0661440220275842	0.0912663269768645	0.0406902978856889	0.0361298166048307	0.033122888743328	0.066843401308294	0.0508560239340646	0.0395196017759658	0.0535401398073783	5	5	2	2	2	4	3	2	2
ENSOARG00000021295	RF00001	-	rRNA	-	-	-	-	-	-	7:6519623-6519738	0	0	0	0	0	0	0	0	0	0	0	0	0	0	0	0	0	0
ENSOARG00000021294	RF00001	-	rRNA	-	-	-	-	-	-	20:50610102-50610212	0	0	0	0	0	0	0	0	0	0	0	0	0	0	0	0	0	0
ENSOARG00000021297	-	-		-	-	-	-	-	-	2:60832260-60832378	0	0	0	0	0	0	0	0	0	0	0	0	0	0	0	0	0	0
ENSOARG00000025937	-	-		-	-	-	-	-	-	3:1759107-1790250	3.61093338029143	6.83270137059651	2.85564539599776	1.54995544995084	3.61695942454073	3.38800917939643	0.793053662014791	1.84861905690933	6.47271732939739	35	48	18	11	28	26	6	12	31
ENSOARG00000021299	RF00001	-	rRNA	-	-	-	-	-	-	4:114830404-114830488	0	0	0	0	0	0	0	0	0	0	0	0	0	0	0	0	0	0
ENSOARG00000021298	RF02137	-	misc_RNA	-	-	-	-	-	-	4:68847424-68847519	0	0	0	0	0	0	0	0	0	0	0	0	0	0	0	0	0	0
ENSOARG00000018749	SLC12A3	solute carrier family 12 member 3 [Source:HGNC Symbol;Acc:HGNC:10912]	protein_coding	GO:0005623|GO:0005215|GO:0016020|GO:0005576|GO:0005886|GO:0022857|GO:0045177|GO:0071944|GO:0031224|GO:0005622|GO:0005615|GO:0043227|GO:0016324|GO:0016021|GO:0070062|GO:0005737|GO:0006810|GO:0031982|GO:1903561|GO:0005829|GO:0015291|GO:0006811|GO:0055085|GO:0015075|GO:0006820|GO:0034220|GO:0008509|GO:0008324|GO:0006812|GO:0015293|GO:0030001|GO:0015377|GO:0015698|GO:0015672|GO:0098656|GO:0006814|GO:…	cell|transporter activity|membrane|extracellular region|plasma membrane|transmembrane transporter activity|apical part of cell|cell periphery|intrinsic component of membrane|intracellular|extracellular space|membrane-bounded organelle|apical plasma membrane|integral component of membrane|extracellular exosome|cytoplasm|transport|vesicle|extracellular vesicle|cytosol|secondary active transmembrane…	-	-	-	-	14:24345417-24384349	1.28392901454343	2.15802052672398	1.18464924692644	0.478246937963555	0.146158285602377	1.88703976091027	0.388795664510083	0.592607503807009	0.0944732910295711	55	67	33	15	5	64	13	17	2
ENSOARG00000018748	MORN1	MORN repeat containing 1 [Source:HGNC Symbol;Acc:HGNC:25852]	protein_coding	-	-	-	-	-	-	12:48507947-48556384	0.8339864700684	1.75985182171651	1.73506701462524	1.27295578698036	1.47416192546338	1.6109995338883	1.25697144495391	1.53834094260123	2.68071766568994	17	26	23	19	24	26	20	21	27
ENSOARG00000018747	RAD21L1	RAD21 cohesin complex component like 1 [Source:HGNC Symbol;Acc:HGNC:16271]	protein_coding	GO:0000003|GO:0005623|GO:0022414|GO:0032991|GO:0008152|GO:0032502|GO:0009987|GO:0050896|GO:0019953|GO:0090220|GO:0016043|GO:0048856|GO:0043229|GO:0044237|GO:0006807|GO:0006950|GO:0051641|GO:0003006|GO:0005622|GO:0043234|GO:0043227|GO:0048609|GO:0071704|GO:0051716|GO:0033554|GO:0070197|GO:0006139|GO:0007276|GO:0051321|GO:0007275|GO:0006725|GO:0048608|GO:0043231|GO:0051649|GO:0051640|GO:0048513|GO:…	reproduction|cell|reproductive process|macromolecular complex|metabolic process|developmental process|cellular process|response to stimulus|sexual reproduction|chromosome localization to nuclear envelope involved in homologous chromosome segregation|cellular component organization|anatomical structure development|intracellular organelle|cellular metabolic process|nitrogen compound metabolic proce…	-	-	-	-	13:59154614-59189911	0	0	0	0	0	0	0	0	0	0	0	0	0	0	0	0	0	0
ENSOARG00000018746	PCDHA11	protocadherin alpha 11 [Source:HGNC Symbol;Acc:HGNC:8665]	protein_coding	GO:0005623|GO:0016020|GO:0005886|GO:0071944|GO:0031224|GO:0007155|GO:0016021|GO:0098609|GO:0043169|GO:0098742|GO:0046872|GO:0005509|GO:0007156	cell|membrane|plasma membrane|cell periphery|intrinsic component of membrane|cell adhesion|integral component of membrane|cell-cell adhesion|cation binding|cell-cell adhesion via plasma-membrane adhesion molecules|metal ion binding|calcium ion binding|homophilic cell adhesion via plasma membrane adhesion molecules	-	-	-	-	5:49344655-49352453	0.367827139253037	0.507528247080802	0.282831785950591	0.167461242381587	0.345403424793032	0.464579311239102	0.196360121151949	0.457727974909852	0.682410985835442	12	12	6	4	9	12	5	10	11
ENSOARG00000018745	PDHX	pyruvate dehydrogenase complex component X [Source:HGNC Symbol;Acc:HGNC:21350]	protein_coding	GO:0005623|GO:0003824|GO:0032991|GO:0008152|GO:0009987|GO:0009058|GO:0043229|GO:0044237|GO:1990204|GO:0016740|GO:0005622|GO:0043227|GO:0016491|GO:0071704|GO:1902494|GO:0044249|GO:0043231|GO:0016746|GO:0005737|GO:0006082|GO:0006790|GO:0045254|GO:0016620|GO:0006086|GO:0006637|GO:0005739|GO:0019752|GO:0009108|GO:0006084|GO:0006085|GO:0032787|GO:0034604|GO:0006090	cell|catalytic activity|macromolecular complex|metabolic process|cellular process|biosynthetic process|intracellular organelle|cellular metabolic process|oxidoreductase complex|transferase activity|intracellular|membrane-bounded organelle|oxidoreductase activity|organic substance metabolic process|catalytic complex|cellular biosynthetic process|intracellular membrane-bounded organelle|transferase…	K13997	dihydrolipoamide dehydrogenase-binding protein of pyruvate dehydrogenase complex[-]	oas01100	Metabolic pathways - Ovis aries (sheep)	15:63630960-63703060	11.2808162466716	11.2665225380145	15.7504341237894	14.1818911295389	11.2879343797988	13.7713251678762	14.2107367359302	13.4619731665719	11.5586336009573	239	173	217	220	191	231	235	191	121
ENSOARG00000018744	KCNH3	potassium voltage-gated channel subfamily H member 3 [Source:HGNC Symbol;Acc:HGNC:6252]	protein_coding	GO:0005623|GO:0023052|GO:0005215|GO:0003824|GO:0016020|GO:0008152|GO:0009987|GO:0050896|GO:0004871|GO:0022857|GO:0044237|GO:0006807|GO:0038023|GO:0050794|GO:0016740|GO:0031224|GO:0005622|GO:0007165|GO:0071704|GO:0007154|GO:0004872|GO:0051716|GO:0071804|GO:0000155|GO:0016021|GO:0016772|GO:0019538|GO:0006810|GO:0023014|GO:0035556|GO:0000160|GO:0015267|GO:0006811|GO:0016773|GO:0006796|GO:0071805|GO:…	cell|signaling|transporter activity|catalytic activity|membrane|metabolic process|cellular process|response to stimulus|signal transducer activity|transmembrane transporter activity|cellular metabolic process|nitrogen compound metabolic process|signaling receptor activity|regulation of cellular process|transferase activity|intrinsic component of membrane|intracellular|signal transduction|organic …	-	-	-	-	3:136520560-136538460	0.176322361034468	1.64222011133052	0.372855608672539	0.481636859685026	0.413975221054695	1.16925498995258	0.254159190612688	0.658276696940122	0.267650645231769	8	54	11	16	15	42	9	20	6
ENSOARG00000018743	DYTN	dystrotelin [Source:HGNC Symbol;Acc:HGNC:23279]	protein_coding	GO:0043169|GO:0046872|GO:0046914|GO:0008270	cation binding|metal ion binding|transition metal ion binding|zinc ion binding	-	-	-	-	2:207656400-207713451	0	0	0	0	0	0	0	0	0	0	0	0	0	0	0	0	0	0
ENSOARG00000018742	-	-		GO:0005623|GO:0016020|GO:0005886|GO:0071944|GO:0031224|GO:0007155|GO:0016021|GO:0098609|GO:0043169|GO:0098742|GO:0046872|GO:0005509|GO:0007156	cell|membrane|plasma membrane|cell periphery|intrinsic component of membrane|cell adhesion|integral component of membrane|cell-cell adhesion|cation binding|cell-cell adhesion via plasma-membrane adhesion molecules|metal ion binding|calcium ion binding|homophilic cell adhesion via plasma membrane adhesion molecules	-	-	-	-	5:49305004-49313668	0.182497033788573	0.503619172007009	0.374204485305617	0.207724081863702	0.266590184371904	0.461001036698107	0.155885438072122	0.227077387648323	0.738702037545962	6	12	8	5	7	12	4	5	12
ENSOARG00000018741	UBXN10	UBX domain protein 10 [Source:HGNC Symbol;Acc:HGNC:26354]	protein_coding	GO:0005623|GO:0032991|GO:0009987|GO:0016043|GO:0042995|GO:0043234|GO:0005929|GO:0030030|GO:0030992|GO:0030990|GO:0022607|GO:0006996|GO:0044782|GO:0030031|GO:0070925|GO:0060271	cell|macromolecular complex|cellular process|cellular component organization|cell projection|protein complex|cilium|cell projection organization|intraciliary transport particle B|intraciliary transport particle|cellular component assembly|organelle organization|cilium organization|cell projection assembly|organelle assembly|cilium assembly	-	-	-	-	2:245345726-245346571	0	0.231807659227502	0.258426679125067	0.229462771415786	0.210365580635817	0.318368623748072	0.322989854134431	0	0.510244177417129	0	2	2	2	2	3	3	0	3
ENSOARG00000018740	-	-		-	-	-	-	-	-	X:33236511-33237578	0	0	0	0	0	0	0	0	0	0	0	0	0	0	0	0	0	0
ENSOARG00000012239	PHF24	PHD finger protein 24 [Source:HGNC Symbol;Acc:HGNC:29180]	protein_coding	GO:0023052|GO:0009987|GO:0050896|GO:0051606|GO:0023051|GO:0009605|GO:0050794|GO:0007165|GO:0007154|GO:0051716|GO:0050906|GO:0009612|GO:0050877|GO:0007267|GO:0007186|GO:0009966|GO:0043169|GO:0050804|GO:0050982|GO:0007214|GO:0032228|GO:0008277|GO:0007600|GO:0050974|GO:0046872|GO:0050966|GO:0019233|GO:0050954|GO:0007268|GO:0007270|GO:0051932	signaling|cellular process|response to stimulus|detection of stimulus|regulation of signaling|response to external stimulus|regulation of cellular process|signal transduction|cell communication|cellular response to stimulus|detection of stimulus involved in sensory perception|response to mechanical stimulus|neurological system process|cell-cell signaling|G-protein coupled receptor signaling pathw…	-	-	-	-	2:53159612-53165463	1.23468526705842	2.02809813880396	0.904172748303584	0.642419555141273	1.32511739889695	0.445558073930304	0.52726949983872	1.22914586480793	0.713956435791941	21	25	10	8	18	6	7	14	6
ENSOARG00000012238	RPUSD4	RNA pseudouridylate synthase domain containing 4 [Source:HGNC Symbol;Acc:HGNC:25898]	protein_coding	GO:0005623|GO:0003824|GO:0008152|GO:0009987|GO:0043229|GO:0044237|GO:0006807|GO:0005622|GO:0043227|GO:0071704|GO:0016853|GO:0097159|GO:0006139|GO:0006725|GO:0043231|GO:0016866|GO:0003676|GO:0005737|GO:0046483|GO:0003723|GO:0009982|GO:0016070|GO:0005739|GO:0009451|GO:0001522	cell|catalytic activity|metabolic process|cellular process|intracellular organelle|cellular metabolic process|nitrogen compound metabolic process|intracellular|membrane-bounded organelle|organic substance metabolic process|isomerase activity|organic cyclic compound binding|nucleobase-containing compound metabolic process|cellular aromatic compound metabolic process|intracellular membrane-bounded …	-	-	-	-	21:28788683-28798650	5.31407662088948	9.57483237750402	7.97954187014474	7.68451778456639	4.93156670879003	6.94885160987126	6.08731041892071	4.8545147101797	6.45299315837691	85	111	83	90	63	88	76	52	51
ENSOARG00000012235	SLC9A3R1	SLC9A3 regulator 1 [Source:HGNC Symbol;Acc:HGNC:11075]	protein_coding	GO:0005623|GO:0023052|GO:0016020|GO:0008152|GO:0005576|GO:0098772|GO:0032502|GO:0009987|GO:0050896|GO:0040011|GO:0005198|GO:0005886|GO:0051051|GO:0016043|GO:0040013|GO:0048856|GO:0040012|GO:0032947|GO:0016247|GO:0012505|GO:0019222|GO:0023051|GO:0044237|GO:0050793|GO:0006807|GO:0045177|GO:0071944|GO:0032426|GO:0051641|GO:0065009|GO:0050794|GO:0023057|GO:0042995|GO:0048870|GO:0005622|GO:0005615|GO:…	cell|signaling|membrane|metabolic process|extracellular region|molecular function regulator|developmental process|cellular process|response to stimulus|locomotion|structural molecule activity|plasma membrane|negative regulation of transport|cellular component organization|negative regulation of locomotion|anatomical structure development|regulation of locomotion|protein complex scaffold|channel r…	K13365	Na(+)/H(+) exchange regulatory cofactor NHE-RF1[-]	oas05165|oas04530	Human papillomavirus infection - Ovis aries (sheep)|Tight junction - Ovis aries (sheep)	11:55638568-55654919	88.87028947036	173.739467735504	70.9968231242876	79.6295639460053	72.3605141915911	117.357334380361	55.2834591605183	72.8729540909594	51.9827840987078	1384	1961	719	908	900	1447	672	760	400
ENSOARG00000012234	-	ninjurin 2 [Source:NCBI gene;Acc:101120483]		GO:0040007|GO:0016020|GO:0032502|GO:0050896|GO:0048856|GO:0048589|GO:0006950|GO:0031224|GO:0007155|GO:0009888|GO:0009611|GO:0016021|GO:0042246|GO:0042060	growth|membrane|developmental process|response to stimulus|anatomical structure development|developmental growth|response to stress|intrinsic component of membrane|cell adhesion|tissue development|response to wounding|integral component of membrane|tissue regeneration|wound healing	-	-	-	-	3:211433445-211434331	6.21767646665026	3.4778296088418	3.10083396270222	8.95067240875094	5.89145400356634	4.24505582322081	6.88951401905878	3.26223090391371	3.74116093653048	37	15	12	39	28	20	32	13	11
ENSOARG00000012237	-	-		GO:0005515|GO:0019904	protein binding|protein domain specific binding	K06630	14-3-3 protein epsilon[-]	oas04151|oas05203|oas05169|oas04110|oas04390|oas04114|oas04722	PI3K-Akt signaling pathway - Ovis aries (sheep)|Viral carcinogenesis - Ovis aries (sheep)|Epstein-Barr virus infection - Ovis aries (sheep)|Cell cycle - Ovis aries (sheep)|Hippo signaling pathway - Ovis aries (sheep)|Oocyte meiosis - Ovis aries (sheep)|Neurotrophin signaling pathway - Ovis aries (sheep)	11:22131840-22142919	140.259188301167	117.886790150512	208.274492061015	247.228544868392	199.754961903561	128.078907257743	264.848030220654	229.981453632605	177.18661551176	1397	851	1349	1803	1589	1010	2059	1534	872
ENSOARG00000012236	RNF150	ring finger protein 150 [Source:HGNC Symbol;Acc:HGNC:23138]	protein_coding	GO:0016020|GO:0031224|GO:0016021	membrane|intrinsic component of membrane|integral component of membrane	-	-	-	-	17:16327634-16604337	2.10122118171269	2.16900294800278	3.06364108374614	1.74309242188167	2.02679597067798	1.72998560990226	2.11371618391806	2.60308710409948	2.89805801436155	135	101	128	82	104	88	106	112	92
ENSOARG00000012231	FPGT	fucose-1-phosphate guanylyltransferase [Source:HGNC Symbol;Acc:HGNC:3825]	protein_coding	GO:0003824|GO:0016740|GO:0016772	catalytic activity|transferase activity|transferase activity, transferring phosphorus-containing groups	K00976	fucose-1-phosphate guanylyltransferase[2.7.7.30]	oas01100|oas00520|oas00051	Metabolic pathways - Ovis aries (sheep)|Amino sugar and nucleotide sugar metabolism - Ovis aries (sheep)|Fructose and mannose metabolism - Ovis aries (sheep)	1:49957574-49964529	7.42831340649562	5.51884019213405	9.3141242008596	5.82697498986294	4.86512436537625	4.90768157520867	6.9302843037461	7.73623115154933	7.32418955432304	195	105	159	112	102	102	142	136	95
ENSOARG00000012230	SLC6A11	solute carrier family 6 member 11 [Source:HGNC Symbol;Acc:HGNC:11044]	protein_coding	GO:0005623|GO:0005215|GO:0016020|GO:0005886|GO:0022857|GO:0071944|GO:0031224|GO:0005326|GO:0016021|GO:0031226|GO:0006810|GO:0005328|GO:0005887|GO:0015291|GO:0006811|GO:0055085|GO:0071702|GO:0006836|GO:0015075|GO:0006820|GO:0006865|GO:0008509|GO:0008324|GO:0015711|GO:0015293|GO:0005283|GO:0008028|GO:0008514|GO:0005332|GO:0015171|GO:0015718|GO:0015812|GO:0046873|GO:0015081	cell|transporter activity|membrane|plasma membrane|transmembrane transporter activity|cell periphery|intrinsic component of membrane|neurotransmitter transporter activity|integral component of membrane|intrinsic component of plasma membrane|transport|neurotransmitter:sodium symporter activity|integral component of plasma membrane|secondary active transmembrane transporter activity|ion transport|t…	-	-	-	-	19:54752592-54871608	0	0.234781169954195	0	0	0	0	0	0	0	0	4	0	0	0	0	0	0	0
ENSOARG00000012233	ZFR	zinc finger RNA binding protein [Source:HGNC Symbol;Acc:HGNC:17277]	protein_coding	GO:0097159|GO:0003676|GO:0043169|GO:0003723|GO:0046872|GO:0046914|GO:0008270	organic cyclic compound binding|nucleic acid binding|cation binding|RNA binding|metal ion binding|transition metal ion binding|zinc ion binding	-	-	-	-	16:41125221-41181881	28.0695352986677	17.0928377344617	32.5413964170473	36.5116688151974	28.629873901454	23.8488138123483	38.4693198813877	34.9003838636805	31.3635919859491	1219	538	919	1161	993	820	1304	1015	673
ENSOARG00000012232	BUD23	BUD23, rRNA methyltransferase and ribosome maturation factor [Source:HGNC Symbol;Acc:HGNC:16405]	protein_coding	GO:0005623|GO:0003824|GO:0008152|GO:0009987|GO:0043229|GO:0019222|GO:0044237|GO:0006807|GO:0050794|GO:0016740|GO:0005622|GO:0043227|GO:0032259|GO:0071704|GO:0044089|GO:0005515|GO:0097159|GO:0006139|GO:0006725|GO:0043231|GO:0003676|GO:0005737|GO:0046983|GO:0046483|GO:0003723|GO:0051252|GO:0016070|GO:0010628|GO:0031981|GO:0046982|GO:0048471|GO:0005654|GO:0001510|GO:0008168|GO:0010468|GO:0042254|GO:…	cell|catalytic activity|metabolic process|cellular process|intracellular organelle|regulation of metabolic process|cellular metabolic process|nitrogen compound metabolic process|regulation of cellular process|transferase activity|intracellular|membrane-bounded organelle|methylation|organic substance metabolic process|positive regulation of cellular component biogenesis|protein binding|organic cyc…	-	-	-	-	24:33487164-33499104	29.5760616771703	28.4029898593039	18.0890089783589	33.1637053313687	24.4075827732495	26.8497562590084	25.9430064981549	19.3219986478495	17.175072150401	352	245	140	289	232	253	241	154	101
ENSOARG00000017779	MYL2	myosin light chain 2 [Source:NCBI gene;Acc:100196904]	protein_coding	GO:0005623|GO:0040007|GO:0032502|GO:0009987|GO:0016043|GO:0016049|GO:0048856|GO:0043229|GO:0040008|GO:0050794|GO:0005622|GO:0045926|GO:0048646|GO:0009653|GO:0005515|GO:0009888|GO:0048729|GO:0097435|GO:0007507|GO:0007275|GO:0009887|GO:0061061|GO:0001558|GO:0003205|GO:0005737|GO:0048513|GO:0002026|GO:0048468|GO:0022607|GO:0008092|GO:0051128|GO:0030308|GO:0048731|GO:0009791|GO:0043169|GO:0003012|GO:…	cell|growth|developmental process|cellular process|cellular component organization|cell growth|anatomical structure development|intracellular organelle|regulation of growth|regulation of cellular process|intracellular|negative regulation of growth|anatomical structure formation involved in morphogenesis|anatomical structure morphogenesis|protein binding|tissue development|tissue morphogenesis|sup…	K10351	myosin regulatory light chain 2[-]	oas04810|oas04510|oas04530|oas04261|oas04371|oas04670|oas05414|oas04260|oas05410	Regulation of actin cytoskeleton - Ovis aries (sheep)|Focal adhesion - Ovis aries (sheep)|Tight junction - Ovis aries (sheep)|Adrenergic signaling in cardiomyocytes - Ovis aries (sheep)|Apelin signaling pathway - Ovis aries (sheep)|Leukocyte transendothelial migration - Ovis aries (sheep)|Dilated cardiomyopathy (DCM) - Ovis aries (sheep)|Cardiac muscle contraction - Ovis aries (sheep)|Hypertrophi…	17:54295568-54303068	0	0	0	0	0	0	0.153290996930675	0	0	0	0	0	0	0	0	1	0	0
ENSOARG00000017778	KLHL10	kelch like family member 10 [Source:HGNC Symbol;Acc:HGNC:18829]	protein_coding	GO:0000003|GO:0005623|GO:0022414|GO:0032502|GO:0009987|GO:0019953|GO:0016043|GO:0048856|GO:0003006|GO:0005622|GO:0048609|GO:0009653|GO:0035112|GO:0048515|GO:0048871|GO:0042592|GO:0007276|GO:0007275|GO:0009887|GO:0007281|GO:0048608|GO:0005737|GO:0048513|GO:0045137|GO:0008406|GO:0048806|GO:0007548|GO:0009566|GO:0048468|GO:0048731|GO:0046661|GO:0000902|GO:0048808|GO:0061458|GO:0048232|GO:0030539|GO:…	reproduction|cell|reproductive process|developmental process|cellular process|sexual reproduction|cellular component organization|anatomical structure development|developmental process involved in reproduction|intracellular|multicellular organismal reproductive process|anatomical structure morphogenesis|genitalia morphogenesis|spermatid differentiation|multicellular organismal homeostasis|homeost…	-	-	-	-	11:41511929-41524503	0	0	0	0	0	0	0	0	0	0	0	0	0	0	0	0	0	0
ENSOARG00000017777	RBL2	RB transcriptional corepressor like 2 [Source:HGNC Symbol;Acc:HGNC:9894]	protein_coding	GO:0005623|GO:0032991|GO:0008152|GO:0005576|GO:0009987|GO:0009058|GO:0043229|GO:0019222|GO:0044237|GO:0003682|GO:0006807|GO:0065009|GO:0050794|GO:0005622|GO:0043234|GO:0005615|GO:0043227|GO:0071704|GO:0006139|GO:0044249|GO:1990841|GO:0006725|GO:0043231|GO:0070062|GO:0005737|GO:0006629|GO:0005667|GO:0007049|GO:0051726|GO:0050790|GO:0031982|GO:1903561|GO:0046483|GO:0019216|GO:0034645|GO:0051252|GO:…	cell|macromolecular complex|metabolic process|extracellular region|cellular process|biosynthetic process|intracellular organelle|regulation of metabolic process|cellular metabolic process|chromatin binding|nitrogen compound metabolic process|regulation of molecular function|regulation of cellular process|intracellular|protein complex|extracellular space|membrane-bounded organelle|organic substanc…	K16332	retinoblastoma-like protein 2[-]	oas04151|oas05165|oas05203|oas04218|oas04110|oas04068	PI3K-Akt signaling pathway - Ovis aries (sheep)|Human papillomavirus infection - Ovis aries (sheep)|Viral carcinogenesis - Ovis aries (sheep)|Cellular senescence - Ovis aries (sheep)|Cell cycle - Ovis aries (sheep)|FoxO signaling pathway - Ovis aries (sheep)	14:21278570-21323167	14.1585450152712	17.5301830082627	26.4653829711439	15.962856047437	17.5719401317017	19.7709207615859	16.2244319494717	20.8322341993687	29.1590522860214	682	612	829	563	676	754	610	672	694
ENSOARG00000017776	HDAC8	histone deacetylase 8 [Source:NCBI gene;Acc:101110121]		GO:0005623|GO:0003824|GO:0016020|GO:0008152|GO:0009987|GO:0005886|GO:0016043|GO:0009058|GO:0043229|GO:0019222|GO:0044237|GO:0006807|GO:0071944|GO:0051641|GO:0065009|GO:0050794|GO:0016787|GO:0005622|GO:0043227|GO:0071704|GO:0033036|GO:0005515|GO:0007062|GO:0006139|GO:0042592|GO:0044249|GO:0019213|GO:0006725|GO:0043231|GO:0051098|GO:0008104|GO:0060341|GO:0006325|GO:0007059|GO:0051983|GO:0019538|GO:…	cell|catalytic activity|membrane|metabolic process|cellular process|plasma membrane|cellular component organization|biosynthetic process|intracellular organelle|regulation of metabolic process|cellular metabolic process|nitrogen compound metabolic process|cell periphery|cellular localization|regulation of molecular function|regulation of cellular process|hydrolase activity|intracellular|membrane-…	K11405	histone deacetylase 8[3.5.1.98]	oas05165|oas05203|oas05034	Human papillomavirus infection - Ovis aries (sheep)|Viral carcinogenesis - Ovis aries (sheep)|Alcoholism - Ovis aries (sheep)	X:61541519-61804598	6.99703904019383	8.41081562133895	7.90680152357749	8.7597595224722	7.4999013722456	7.56552786389946	8.4889809422688	10.1316655565769	8.79698393812777	132	115	97	121	113	113	125	128	82
ENSOARG00000017775	ZSCAN12	zinc finger and SCAN domain containing 12 [Source:HGNC Symbol;Acc:HGNC:13172]	protein_coding	GO:0005623|GO:0008152|GO:0009987|GO:0009058|GO:0043229|GO:0019222|GO:0044237|GO:0006807|GO:0050794|GO:0005622|GO:0043227|GO:0003700|GO:0071704|GO:0097159|GO:0006139|GO:0044249|GO:0006725|GO:0043231|GO:0003676|GO:0043169|GO:0046483|GO:0034645|GO:0051252|GO:0016070|GO:0010468|GO:0010467|GO:0005634|GO:0046872|GO:2001141|GO:0006351|GO:0006355|GO:1903506	cell|metabolic process|cellular process|biosynthetic process|intracellular organelle|regulation of metabolic process|cellular metabolic process|nitrogen compound metabolic process|regulation of cellular process|intracellular|membrane-bounded organelle|transcription factor activity, sequence-specific DNA binding|organic substance metabolic process|organic cyclic compound binding|nucleobase-contain…	-	-	-	-	20:29324632-29333291	0.705685279524611	1.04854317272764	2.04511938304454	0.630159385535235	0.645702367855487	0.685627572822605	1.04317291547956	1.62114289091871	1.04366383284074	26	28	49	17	19	20	30	40	19
ENSOARG00000017774	-	pyrroline-5-carboxylate reductase 2 [Source:NCBI gene;Acc:101111821]		GO:0003824|GO:0008152|GO:0009987|GO:0009058|GO:0044237|GO:0006807|GO:0016491|GO:0071704|GO:0044249|GO:0006520|GO:0055114|GO:0006082|GO:0016645|GO:0046483|GO:0008652|GO:0006560|GO:0019752|GO:0006561|GO:0004735|GO:0055129	catalytic activity|metabolic process|cellular process|biosynthetic process|cellular metabolic process|nitrogen compound metabolic process|oxidoreductase activity|organic substance metabolic process|cellular biosynthetic process|cellular amino acid metabolic process|oxidation-reduction process|organic acid metabolic process|oxidoreductase activity, acting on the CH-NH group of donors|heterocycle m…	-	-	-	-	12:27111172-27114693	7.06594834777443	9.94422574888858	8.36665228104886	9.07121206971659	10.0858800261714	8.92465576857565	6.15581338850001	7.59683311049555	12.0123525171117	100	102	77	94	114	100	68	72	84
ENSOARG00000017773	-	olfactory receptor 4C46-like [Source:NCBI gene;Acc:101109143]		GO:0005623|GO:0023052|GO:0016020|GO:0009987|GO:0050896|GO:0004871|GO:0005886|GO:0051606|GO:0071944|GO:0038023|GO:0050794|GO:0031224|GO:0007165|GO:0007154|GO:0004872|GO:0051716|GO:0050906|GO:0004888|GO:0016021|GO:0050877|GO:0007186|GO:0009593|GO:0050907|GO:0004984|GO:0007600|GO:0004930|GO:0007606|GO:0050911|GO:0007608	cell|signaling|membrane|cellular process|response to stimulus|signal transducer activity|plasma membrane|detection of stimulus|cell periphery|signaling receptor activity|regulation of cellular process|intrinsic component of membrane|signal transduction|cell communication|receptor activity|cellular response to stimulus|detection of stimulus involved in sensory perception|transmembrane signaling re…	K04257	olfactory receptor[-]	oas04740	Olfactory transduction - Ovis aries (sheep)	25:2407169-2408116	0	0	0	0	0	0	0	0	0	0	0	0	0	0	0	0	0	0
ENSOARG00000017772	LRRC10	leucine rich repeat containing 10 [Source:HGNC Symbol;Acc:HGNC:20264]	protein_coding	GO:0005623|GO:0032502|GO:0009987|GO:0048856|GO:0043229|GO:0005622|GO:0043227|GO:0005515|GO:0009888|GO:0007507|GO:0007275|GO:0043231|GO:0061061|GO:0005737|GO:0048513|GO:0048468|GO:0008092|GO:0030017|GO:0048731|GO:0099512|GO:0055006|GO:0060537|GO:0048738|GO:0042805|GO:0005856|GO:0072359|GO:0043292|GO:0055001|GO:0035051|GO:0003779|GO:0042692|GO:0005739|GO:0005634|GO:0030154|GO:0055007|GO:0014706|GO:…	cell|developmental process|cellular process|anatomical structure development|intracellular organelle|intracellular|membrane-bounded organelle|protein binding|tissue development|heart development|multicellular organism development|intracellular membrane-bounded organelle|muscle structure development|cytoplasm|animal organ development|cell development|cytoskeletal protein binding|sarcomere|system d…	-	-	-	-	3:149903883-149904722	0	0.116731714110992	0	0	0	0	0	0	0	0	1	0	0	0	0	0	0	0
ENSOARG00000017771	CNOT6L	CCR4-NOT transcription complex subunit 6 like [Source:HGNC Symbol;Acc:HGNC:18042]	protein_coding	GO:0005623|GO:0003824|GO:0032991|GO:0008152|GO:0009987|GO:0016043|GO:0009058|GO:0043229|GO:0019222|GO:0044237|GO:0006807|GO:0009056|GO:0050794|GO:0016787|GO:0005622|GO:0043234|GO:0043227|GO:0071704|GO:0008283|GO:0044089|GO:0006139|GO:0044249|GO:1902115|GO:0030014|GO:0042127|GO:0006725|GO:0043231|GO:0051130|GO:0005737|GO:0016788|GO:1902117|GO:0019538|GO:0022607|GO:0051128|GO:0006996|GO:0046483|GO:…	cell|catalytic activity|macromolecular complex|metabolic process|cellular process|cellular component organization|biosynthetic process|intracellular organelle|regulation of metabolic process|cellular metabolic process|nitrogen compound metabolic process|catabolic process|regulation of cellular process|hydrolase activity|intracellular|protein complex|membrane-bounded organelle|organic substance me…	K12603	CCR4-NOT transcription complex subunit 6[3.1.13.4]	oas03018	RNA degradation - Ovis aries (sheep)	6:92050806-92161166	33.4870377735277	26.0600585326178	54.3603378067862	41.0983905283532	41.1940591289044	32.398889408874	46.0743850246636	48.6705626596051	45.1475026763055	1312	740	1385	1179	1289	1005	1409	1277	874
ENSOARG00000017770	ULK2	unc-51 like autophagy activating kinase 2 [Source:HGNC Symbol;Acc:HGNC:13480]	protein_coding	GO:0005623|GO:0040007|GO:0003824|GO:0016020|GO:0008152|GO:0032502|GO:0009987|GO:0050896|GO:0016043|GO:0016049|GO:0048856|GO:0044237|GO:0048589|GO:0050793|GO:0006807|GO:0009056|GO:0006950|GO:0009605|GO:0040008|GO:0050794|GO:0016740|GO:0036094|GO:0097367|GO:0005622|GO:0045926|GO:0071704|GO:0009653|GO:0097159|GO:0030030|GO:0048638|GO:0000166|GO:0007275|GO:0009991|GO:0042594|GO:0048588|GO:0001558|GO:…	cell|growth|catalytic activity|membrane|metabolic process|developmental process|cellular process|response to stimulus|cellular component organization|cell growth|anatomical structure development|cellular metabolic process|developmental growth|regulation of developmental process|nitrogen compound metabolic process|catabolic process|response to stress|response to external stimulus|regulation of gro…	K08269	serine/threonine-protein kinase ULK/ATG1[2.7.11.1]	oas04150|oas04140|oas04136	mTOR signaling pathway - Ovis aries (sheep)|Autophagy - animal - Ovis aries (sheep)|Autophagy - other - Ovis aries (sheep)	11:33353847-33405520	11.6716451985311	17.2155501163338	22.6496937770901	13.8526378269323	16.6315565207146	20.5864546874011	13.1536310252055	19.5571448670923	29.6839418334117	565	604	713	491	643	789	497	634	710
ENSOARG00000024009	RF00001	-	rRNA	-	-	-	-	-	-	2:48922677-48922795	0	0	0	0	0.748130807958928	0	0	0	0	0	0	0	0	1	0	0	0	0
ENSOARG00000024008	RF00026	-	snRNA	-	-	-	-	-	-	7:69287528-69287634	0	0.916398503301244	0	0	0.832033328477686	0.839343360173779	0.850979926886176	0	0	0	1	0	0	1	1	1	0	0
ENSOARG00000024003	-	-		-	-	-	-	-	-	23:6841322-6841407	0	0	0	0	0	0	0	0	0	0	0	0	0	0	0	0	0	0
ENSOARG00000024002	-	-		-	-	-	-	-	-	1:264460260-264460325	0	0	0	0	0	0	1.37961897237607	0	0	0	0	0	0	0	0	1	0	0
ENSOARG00000024001	RF00406	-	snoRNA	-	-	-	-	-	-	2:180836783-180836912	0	0	0	0	0	0	0	0	0	0	0	0	0	0	0	0	0	0
ENSOARG00000024000	oar-mir-758	oar-mir-758 [Source:miRBase;Acc:MI0016924]	miRNA	-	-	-	-	-	-	18:64622292-64622391	8.52991135927792	1.96109279706466	1.09314485269903	5.82468125700655	0.890275661471124	1.79530116152275	5.46413973128191	1.06113678197289	2.87671171185044	12	2	1	6	1	2	6	1	2
ENSOARG00000024007	RF00429	-	snoRNA	-	-	-	-	-	-	3:220181976-220182112	1.55655316775145	2.86364478097416	5.58541165612645	3.54343926507644	1.94888209755485	1.3104388040312	1.99452128903452	2.32447079225951	2.09978957069375	3	4	7	5	3	2	3	3	2
ENSOARG00000024006	-	-		-	-	-	-	-	-	2:105700066-105700148	0	0	0	0	0	0	0	0	0	0	0	0	0	0	0	0	0	0
ENSOARG00000024005	RF00026	-	snRNA	-	-	-	-	-	-	X:68237285-68237394	0	0	0	0	0	0	0	0	0	0	0	0	0	0	0	0	0	0
ENSOARG00000024004	RF00026	-	snRNA	-	-	-	-	-	-	4:65991023-65991124	0	0	0	0	0	0	0	0	0	0	0	0	0	0	0	0	0	0
ENSOARG00000016428	COX10	cytochrome c oxidase assembly factor heme A:farnesyltransferase COX10 [Source:HGNC Symbol;Acc:HGNC:2260]	protein_coding	GO:0005623|GO:0005215|GO:0003824|GO:0032991|GO:0016020|GO:0009055|GO:0008152|GO:0009987|GO:0004129|GO:0022857|GO:0016043|GO:0031090|GO:0009058|GO:0043229|GO:0044237|GO:0006807|GO:0016740|GO:0031224|GO:0005622|GO:0043234|GO:0043227|GO:0016491|GO:0071704|GO:0031966|GO:0042168|GO:0044249|GO:0015002|GO:0016021|GO:0006725|GO:0043231|GO:0016765|GO:0055114|GO:0005737|GO:0070069|GO:0006091|GO:0006810|GO:…	cell|transporter activity|catalytic activity|macromolecular complex|membrane|electron carrier activity|metabolic process|cellular process|cytochrome-c oxidase activity|transmembrane transporter activity|cellular component organization|organelle membrane|biosynthetic process|intracellular organelle|cellular metabolic process|nitrogen compound metabolic process|transferase activity|intrinsic compon…	-	-	-	-	11:31659809-31762715	4.1438757940043	3.44519925596993	4.65671416020395	5.29664371474978	4.98898698686894	5.23394243184785	7.55508290949564	4.3632553991135	6.55872114672428	78	47	57	73	75	78	111	55	61
ENSOARG00000016429	DNAH2	dynein axonemal heavy chain 2 [Source:HGNC Symbol;Acc:HGNC:2948]	protein_coding	GO:0005623|GO:0003824|GO:0032991|GO:0009987|GO:0043229|GO:0036094|GO:0097367|GO:0016787|GO:0005622|GO:0043234|GO:1902494|GO:0097159|GO:0007017|GO:0030286|GO:0000166|GO:0016817|GO:0005875|GO:0007018|GO:0016818|GO:0005856|GO:0017076|GO:0032555|GO:0015630|GO:0032559|GO:0016462|GO:0005524|GO:0017111|GO:0003774|GO:0016887|GO:0003777	cell|catalytic activity|macromolecular complex|cellular process|intracellular organelle|small molecule binding|carbohydrate derivative binding|hydrolase activity|intracellular|protein complex|catalytic complex|organic cyclic compound binding|microtubule-based process|dynein complex|nucleotide binding|hydrolase activity, acting on acid anhydrides|microtubule associated complex|microtubule-based mo…	-	-	-	-	11:26975844-27077494	0.0214216906427327	0.0738848839606288	0.131754611066947	0.0438803771056693	0.0670497294140541	0.0744040263786196	0.0480238681109697	0.127947579546109	0.0541914829953243	4	10	16	6	10	11	7	16	5
ENSOARG00000016424	CELSR3	cadherin EGF LAG seven-pass G-type receptor 3 [Source:HGNC Symbol;Acc:HGNC:3230]	protein_coding	GO:0005623|GO:0023052|GO:0016020|GO:0008152|GO:0032502|GO:0009987|GO:0050896|GO:0040011|GO:0004871|GO:0005886|GO:0016043|GO:0048856|GO:0019222|GO:0044237|GO:0050793|GO:0006807|GO:0071944|GO:0009605|GO:0038023|GO:0050794|GO:0031224|GO:0048870|GO:0007155|GO:0007165|GO:0071704|GO:0007154|GO:0009653|GO:0004872|GO:0033036|GO:0051716|GO:0004888|GO:0009888|GO:0030030|GO:0048729|GO:0007275|GO:0016021|GO:…	cell|signaling|membrane|metabolic process|developmental process|cellular process|response to stimulus|locomotion|signal transducer activity|plasma membrane|cellular component organization|anatomical structure development|regulation of metabolic process|cellular metabolic process|regulation of developmental process|nitrogen compound metabolic process|cell periphery|response to external stimulus|si…	-	-	-	-	19:51168486-51193250	0.29799217368218	0.474413259077799	0.270247458259913	0.250452984483501	0.430519661682023	0.492192508832601	0.234940975224418	0.319474868440888	0.216491221426417	39	45	23	24	45	51	24	28	14
ENSOARG00000016425	NPFF	neuropeptide FF-amide peptide precursor [Source:HGNC Symbol;Acc:HGNC:7901]	protein_coding	GO:0023052|GO:0009987|GO:0050896|GO:0023051|GO:0065009|GO:0050794|GO:0007165|GO:0007154|GO:0051716|GO:0005515|GO:0005102|GO:0010469|GO:0009966|GO:0005179|GO:0005184	signaling|cellular process|response to stimulus|regulation of signaling|regulation of molecular function|regulation of cellular process|signal transduction|cell communication|cellular response to stimulus|protein binding|receptor binding|regulation of receptor activity|regulation of signal transduction|hormone activity|neuropeptide hormone activity	-	-	-	-	3:132858520-132859313	3.98593988751305	6.41635923620104	5.10777639262538	2.11706132066426	2.21822064493537	4.75488709511381	2.83712847944779	6.28260811678168	7.61895453901822	18	21	15	7	8	17	10	19	17
ENSOARG00000016426	-	-		-	-	-	-	-	-	3:88211436-88212227	0	0	0	0	0	0	0	0	0	0	0	0	0	0	0	0	0	0
ENSOARG00000016427	STAC	SH3 and cysteine rich domain [Source:HGNC Symbol;Acc:HGNC:11353]	protein_coding	GO:0005623|GO:0023052|GO:0016020|GO:0009987|GO:0050896|GO:0005886|GO:0071944|GO:0006950|GO:0065009|GO:0050794|GO:0005622|GO:0007165|GO:0007154|GO:0051716|GO:0030315|GO:0033554|GO:0009266|GO:0042383|GO:0006810|GO:0009408|GO:0043169|GO:0003012|GO:0035556|GO:0034605|GO:0006811|GO:0022898|GO:0055085|GO:0043269|GO:0006936|GO:0046872|GO:0034220|GO:0032412|GO:0006812|GO:0034765|GO:2001257|GO:0030001|GO:…	cell|signaling|membrane|cellular process|response to stimulus|plasma membrane|cell periphery|response to stress|regulation of molecular function|regulation of cellular process|intracellular|signal transduction|cell communication|cellular response to stimulus|T-tubule|cellular response to stress|response to temperature stimulus|sarcolemma|transport|response to heat|cation binding|muscle system pro…	-	-	-	-	19:10066334-10180963	1.49761760229286	0.811740097476764	0.740278681286027	0.730482127000417	0.937579023140918	1.68888531607641	0.822293413285465	0.319462886935171	1.84024409858905	28	11	9	10	14	25	12	4	17
ENSOARG00000016420	-	aldehyde oxidase 2 [Source:NCBI gene;Acc:101102548]		GO:0003824|GO:0009055|GO:0008152|GO:0009987|GO:0044237|GO:0048037|GO:0036094|GO:0016491|GO:0097159|GO:0000166|GO:0016614|GO:0051536|GO:0055114|GO:0050662|GO:0006091|GO:0022900|GO:0043169|GO:0051537|GO:0050660|GO:0051287|GO:0046872|GO:0046914|GO:0005506	catalytic activity|electron carrier activity|metabolic process|cellular process|cellular metabolic process|cofactor binding|small molecule binding|oxidoreductase activity|organic cyclic compound binding|nucleotide binding|oxidoreductase activity, acting on CH-OH group of donors|iron-sulfur cluster binding|oxidation-reduction process|coenzyme binding|generation of precursor metabolites and energy|…	K00157	aldehyde oxidase[1.2.3.1]	oas01100|oas04630|oas00830|oas00982|oas00280|oas00380|oas00350|oas00760	Metabolic pathways - Ovis aries (sheep)|Jak-STAT signaling pathway - Ovis aries (sheep)|Retinol metabolism - Ovis aries (sheep)|Drug metabolism - cytochrome P450 - Ovis aries (sheep)|Valine, leucine and isoleucine degradation - Ovis aries (sheep)|Tryptophan metabolism - Ovis aries (sheep)|Tyrosine metabolism - Ovis aries (sheep)|Nicotinate and nicotinamide metabolism - Ovis aries (sheep)	2:202024293-202104732	8.57903278318962	13.5762330286315	28.1350518715157	5.9300845233919	12.2544164673037	12.9365820050907	3.76839312996469	13.1766584127962	35.0797830612291	490	562	1045	248	559	585	168	504	990
ENSOARG00000016421	-	-		GO:0005623|GO:0044877|GO:0043229|GO:0003682|GO:0005622|GO:0043227|GO:0097159|GO:0043231|GO:0003676|GO:0031490|GO:0031491|GO:0005694|GO:0031492|GO:0003677|GO:0000785|GO:0005634	cell|macromolecular complex binding|intracellular organelle|chromatin binding|intracellular|membrane-bounded organelle|organic cyclic compound binding|intracellular membrane-bounded organelle|nucleic acid binding|chromatin DNA binding|nucleosome binding|chromosome|nucleosomal DNA binding|DNA binding|chromatin|nucleus	-	-	-	-	5:13599209-13599511	0	0	0	0	0	0	0	0	0	0	0	0	0	0	0	0	0	0
ENSOARG00000016422	EVI5	ecotropic viral integration site 5 [Source:HGNC Symbol;Acc:HGNC:3501]	protein_coding	GO:0005623|GO:0098772|GO:0051641|GO:0065009|GO:0005622|GO:0030234|GO:0005515|GO:0051649|GO:0046907|GO:0005737|GO:0006810|GO:0019899|GO:0008047|GO:0050790|GO:0043085|GO:0016197|GO:0005829|GO:0016482|GO:0005096|GO:0051020|GO:0016192|GO:0030695|GO:0031267|GO:0043087|GO:0042147|GO:0051345|GO:0017016|GO:0043547|GO:0017137	cell|molecular function regulator|cellular localization|regulation of molecular function|intracellular|enzyme regulator activity|protein binding|establishment of localization in cell|intracellular transport|cytoplasm|transport|enzyme binding|enzyme activator activity|regulation of catalytic activity|positive regulation of catalytic activity|endosomal transport|cytosol|cytosolic transport|GTPase a…	-	-	-	-	1:68957918-69125478	15.9518773104743	11.6298678833522	21.828090239549	14.2116195609259	15.0229767183856	18.0327065002541	15.723498651327	18.9413368498626	24.5605697685184	581	307	517	379	437	520	447	462	442
ENSOARG00000016423	PNLIPRP3	pancreatic lipase related protein 3 [Source:HGNC Symbol;Acc:HGNC:23492]	protein_coding	GO:0003824|GO:0008152|GO:0005576|GO:0009056|GO:0016787|GO:0071704|GO:0016788|GO:0006629|GO:0016298|GO:0052689|GO:0016042|GO:0004806	catalytic activity|metabolic process|extracellular region|catabolic process|hydrolase activity|organic substance metabolic process|hydrolase activity, acting on ester bonds|lipid metabolic process|lipase activity|carboxylic ester hydrolase activity|lipid catabolic process|triglyceride lipase activity	K14076	pancreatic lipase-related protein 3[3.1.1.3]	oas01100|oas00561	Metabolic pathways - Ovis aries (sheep)|Glycerolipid metabolism - Ovis aries (sheep)	22:35829080-35869672	3.56904480084649	3.48807194135334	6.09818385672584	5.95758104353852	11.7926690801299	4.06962748361949	5.01709997413569	9.69666388417659	7.32351154537099	72	51	80	88	190	65	79	131	73
ENSOARG00000005948	-	-		GO:0005623|GO:0003824|GO:0032991|GO:0008152|GO:0009987|GO:0043229|GO:0044237|GO:0006807|GO:0009056|GO:0016787|GO:0005622|GO:0043234|GO:0043227|GO:0071704|GO:1902494|GO:0043231|GO:0005737|GO:0019538|GO:0005839|GO:0000502|GO:0008233|GO:0006508|GO:0030163|GO:0044267|GO:0044265|GO:0005634|GO:0044257|GO:0004175|GO:0051603|GO:0004298	cell|catalytic activity|macromolecular complex|metabolic process|cellular process|intracellular organelle|cellular metabolic process|nitrogen compound metabolic process|catabolic process|hydrolase activity|intracellular|protein complex|membrane-bounded organelle|organic substance metabolic process|catalytic complex|intracellular membrane-bounded organelle|cytoplasm|protein metabolic process|prote…	K02738	20S proteasome subunit beta 1[3.4.25.1]	oas03050	Proteasome - Ovis aries (sheep)	10:19474429-19475148	1.08595471988626	1.08977593053739	0.759128369929884	0.539364751504027	0.494478352100175	1.12224939871195	0.505978151075763	0.294915028253144	0.599536908465126	11	8	5	4	4	9	4	2	3
ENSOARG00000005536	DPF1	double PHD fingers 1 [Source:HGNC Symbol;Acc:HGNC:20225]	protein_coding	GO:0005623|GO:0032991|GO:0032502|GO:0048856|GO:0043229|GO:0005622|GO:0043234|GO:0043227|GO:0097159|GO:0070603|GO:0007275|GO:0043231|GO:0003676|GO:0071565|GO:0048731|GO:0043169|GO:0007399|GO:0005634|GO:0046872	cell|macromolecular complex|developmental process|anatomical structure development|intracellular organelle|intracellular|protein complex|membrane-bounded organelle|organic cyclic compound binding|SWI/SNF superfamily-type complex|multicellular organism development|intracellular membrane-bounded organelle|nucleic acid binding|nBAF complex|system development|cation binding|nervous system development…	-	-	-	-	14:47216100-47223755	0.35215803649935	0.902344405402416	0.154726801514371	0.480945990044747	0.251963491516013	0.381231218246099	0	0.150275173632176	0.407290983501354	7	13	2	7	4	6	0	2	4
ENSOARG00000005537	PIGF	phosphatidylinositol glycan anchor biosynthesis class F [Source:HGNC Symbol;Acc:HGNC:8962]	protein_coding	GO:0005623|GO:0016020|GO:0008152|GO:0009987|GO:0009058|GO:0043229|GO:0012505|GO:0042175|GO:0044237|GO:0006807|GO:0031224|GO:0005622|GO:0043227|GO:0005789|GO:0071704|GO:1901135|GO:0044249|GO:0016021|GO:0043231|GO:0005737|GO:0044255|GO:0019538|GO:0019637|GO:0006629|GO:0005783|GO:0006644|GO:0008654|GO:0034645|GO:0046486|GO:0042157|GO:0006796|GO:0036211|GO:0008610|GO:0044267|GO:1901137|GO:0006643|GO:…	cell|membrane|metabolic process|cellular process|biosynthetic process|intracellular organelle|endomembrane system|nuclear outer membrane-endoplasmic reticulum membrane network|cellular metabolic process|nitrogen compound metabolic process|intrinsic component of membrane|intracellular|membrane-bounded organelle|endoplasmic reticulum membrane|organic substance metabolic process|carbohydrate derivat…	-	-	-	-	3:77646336-77689977	4.61021525393206	2.66272491656155	5.93526297991692	8.19988214120426	4.2957910362303	2.43746475738343	8.79101659133705	4.00244676103473	5.42462882214532	43	18	36	56	32	18	64	25	25
ENSOARG00000005534	C20orf141	chromosome 20 open reading frame 141 [Source:HGNC Symbol;Acc:HGNC:16134]	protein_coding	GO:0016020|GO:0031224|GO:0016021	membrane|intrinsic component of membrane|integral component of membrane	-	-	-	-	13:51692016-51692597	0.713638213562671	0	0	0.389810250236456	0	0.360502241269628	1.09721681351042	0.42638317337804	0	5	0	0	2	0	2	6	2	0
ENSOARG00000005535	-	-		GO:0008152|GO:0009987|GO:0044237|GO:0006807|GO:0051641|GO:0071704|GO:0033036|GO:0097159|GO:0006139|GO:0006725|GO:0051649|GO:0008104|GO:0003676|GO:0046907|GO:0006810|GO:0045184|GO:0006403|GO:0046483|GO:0071166|GO:0003723|GO:0016070|GO:0006886|GO:0034613|GO:0050658|GO:0015031|GO:0071702|GO:0006406|GO:0010467|GO:0051169|GO:0006913|GO:0006396|GO:0006405|GO:0051028|GO:0015833|GO:0006611|GO:0016071|GO:…	metabolic process|cellular process|cellular metabolic process|nitrogen compound metabolic process|cellular localization|organic substance metabolic process|macromolecule localization|organic cyclic compound binding|nucleobase-containing compound metabolic process|cellular aromatic compound metabolic process|establishment of localization in cell|protein localization|nucleic acid binding|intracellu…	-	-	-	-	18:66659730-66660789	0	0	0	1.03782245385435	0	0	0	0	0	0	0	0	11	0	0	0	0	0
ENSOARG00000005532	ACTBL2	actin, beta like 2 [Source:HGNC Symbol;Acc:HGNC:17780]	protein_coding	GO:0005576|GO:0036094|GO:0097367|GO:0005615|GO:0043227|GO:0097159|GO:0000166|GO:0070062|GO:0031982|GO:1903561|GO:0017076|GO:0032555|GO:0032559|GO:0005524	extracellular region|small molecule binding|carbohydrate derivative binding|extracellular space|membrane-bounded organelle|organic cyclic compound binding|nucleotide binding|extracellular exosome|vesicle|extracellular vesicle|purine nucleotide binding|purine ribonucleotide binding|adenyl ribonucleotide binding|ATP binding	-	-	-	-	16:21861501-21862631	40.8524958596374	39.8900220980213	43.7817522050981	64.034251302587	109.700140971028	48.6617076758839	56.4454503131369	58.7505673476952	13.9919990664957	650	460	453	746	1394	613	701	626	110
ENSOARG00000005533	UBQLN2	ubiquilin 2 [Source:HGNC Symbol;Acc:HGNC:12509]	protein_coding	GO:0005623|GO:0023052|GO:0016020|GO:0008152|GO:0009987|GO:0050896|GO:0005886|GO:0051051|GO:0016043|GO:0019222|GO:0023051|GO:0044237|GO:0006807|GO:0071944|GO:0009056|GO:0006950|GO:0050794|GO:0023057|GO:0005622|GO:0007165|GO:0071704|GO:0007154|GO:0051716|GO:0036503|GO:0033554|GO:0009968|GO:0010033|GO:1902115|GO:0009967|GO:0005737|GO:0019538|GO:0006810|GO:0060627|GO:0022607|GO:0051128|GO:0007186|GO:…	cell|signaling|membrane|metabolic process|cellular process|response to stimulus|plasma membrane|negative regulation of transport|cellular component organization|regulation of metabolic process|regulation of signaling|cellular metabolic process|nitrogen compound metabolic process|cell periphery|catabolic process|response to stress|regulation of cellular process|negative regulation of signaling|int…	K04523	ubiquilin[-]	oas04141	Protein processing in endoplasmic reticulum - Ovis aries (sheep)	X:46928418-46930292	17.1358358489318	10.618521369019	25.3014973764553	23.1959731799944	22.2152823817868	17.3817799690637	22.2938485090891	25.5314860012166	29.2328460901652	452	203	434	448	468	363	459	451	381
ENSOARG00000005530	SHISAL2A	shisa like 2A [Source:HGNC Symbol;Acc:HGNC:28757]	protein_coding	GO:0016020|GO:0031224|GO:0016021	membrane|intrinsic component of membrane|integral component of membrane	-	-	-	-	1:26810673-26841907	0	0	0	0	0	0.291918888052479	0	0	0	0	0	0	0	0	2	0	0	0
ENSOARG00000005531	USP5	ubiquitin specific peptidase 5 [Source:HGNC Symbol;Acc:HGNC:12628]	protein_coding	GO:0003824|GO:0008152|GO:0009987|GO:0019222|GO:0044237|GO:0006807|GO:0009056|GO:0050794|GO:0016787|GO:0071704|GO:0005515|GO:0101005|GO:0019538|GO:0043169|GO:0008233|GO:0043130|GO:0006508|GO:0051247|GO:0032268|GO:0030163|GO:0036211|GO:0044267|GO:0045732|GO:0042176|GO:0051246|GO:0044265|GO:0032270|GO:0036459|GO:0046872|GO:0010498|GO:0006464|GO:1903364|GO:0030162|GO:0044257|GO:0004843|GO:0046914|GO:…	catalytic activity|metabolic process|cellular process|regulation of metabolic process|cellular metabolic process|nitrogen compound metabolic process|catabolic process|regulation of cellular process|hydrolase activity|organic substance metabolic process|protein binding|ubiquitinyl hydrolase activity|protein metabolic process|cation binding|peptidase activity|ubiquitin binding|proteolysis|positive …	-	-	-	-	3:207535273-207549691	17.2963042027198	30.155036469925	23.8150902248667	23.0650144488258	25.0107088948167	29.7779701326996	19.8185000819596	23.1787151189553	22.654653143129	975	1232	873	952	1126	1329	872	875	631
ENSOARG00000005538	POLR2B	RNA polymerase II subunit B [Source:HGNC Symbol;Acc:HGNC:9188]	protein_coding	GO:0005623|GO:0003824|GO:0032991|GO:0016020|GO:0008152|GO:0009987|GO:0009058|GO:0043229|GO:0044237|GO:0003682|GO:0006807|GO:0016740|GO:0036094|GO:0097367|GO:0005622|GO:0043227|GO:0071704|GO:1902494|GO:0097159|GO:0006139|GO:0044249|GO:0006725|GO:0043231|GO:0016772|GO:0003676|GO:0001882|GO:1990234|GO:0046483|GO:0016779|GO:0005694|GO:0003723|GO:0034645|GO:0016070|GO:0032549|GO:0031981|GO:0003677|GO:…	cell|catalytic activity|macromolecular complex|membrane|metabolic process|cellular process|biosynthetic process|intracellular organelle|cellular metabolic process|chromatin binding|nitrogen compound metabolic process|transferase activity|small molecule binding|carbohydrate derivative binding|intracellular|membrane-bounded organelle|organic substance metabolic process|catalytic complex|organic cyc…	K03010	DNA-directed RNA polymerase II subunit RPB2[2.7.7.6]	oas01100|oas05169|oas05016|oas00230|oas00240|oas03020	Metabolic pathways - Ovis aries (sheep)|Epstein-Barr virus infection - Ovis aries (sheep)|Huntington's disease - Ovis aries (sheep)|Purine metabolism - Ovis aries (sheep)|Pyrimidine metabolism - Ovis aries (sheep)|RNA polymerase - Ovis aries (sheep)	6:72374308-72423255	27.1727191899184	22.7229727064781	38.2686459436798	40.2340708277422	34.6004207312011	29.2477194944819	39.9583780702937	41.2643511961097	34.8085919222015	1414	857	1295	1533	1438	1205	1623	1438	895
ENSOARG00000005539	MEST	mesoderm specific transcript [Source:HGNC Symbol;Acc:HGNC:7028]	protein_coding	GO:0003824|GO:0016020|GO:0005576|GO:0031224|GO:0005615|GO:0043227|GO:0016021|GO:0070062|GO:0031982|GO:1903561	catalytic activity|membrane|extracellular region|intrinsic component of membrane|extracellular space|membrane-bounded organelle|integral component of membrane|extracellular exosome|vesicle|extracellular vesicle	-	-	-	-	4:94279205-94293030	11.9728388234919	11.457713797827	23.5936951471323	8.31182800938637	5.98223489182944	11.045393378191	7.41455289072654	12.5488694326588	10.1587418990198	842	584	1079	428	336	615	407	591	353
ENSOARG00000021789	RF00026	-	snRNA	-	-	-	-	-	-	17:10476406-10476509	0	0	0	0	0	0	0	0	0	0	0	0	0	0	0	0	0	0
ENSOARG00000021788	MIR148B	microRNA 148b [Source:HGNC Symbol;Acc:HGNC:31761]	miRNA	-	-	-	-	-	-	3:132072606-132072695	1.57937829302513	0	3.64381617566344	2.15695005130839	0.98919517941236	2.99266506323188	1.01172057974245	2.35932022602516	4.79629526772101	2	0	3	2	1	3	1	2	3
ENSOARG00000021787	RF00026	-	snRNA	-	-	-	-	-	-	20:25135326-25135432	0	0	0	0	0	0	0	0	0	0	0	0	0	0	0	0	0	0
ENSOARG00000021786	RF00001	-	rRNA	-	-	-	-	-	-	2:243763323-243763400	0	0	0	0	0	0	0	0	0	0	0	0	0	0	0	0	0	0
ENSOARG00000021785	RF00026	-	snRNA	-	-	-	-	-	-	12:14488795-14488901	0	0	0	0	0	0	0	0	0	0	0	0	0	0	0	0	0	0
ENSOARG00000021784	RF00009	-	misc_RNA	-	-	-	-	-	-	1:85415302-85415636	1.90968164759953	1.17110249251779	1.95787137796842	4.05717423243718	1.59401102904486	1.33991036371088	1.35928095806379	1.26736172160251	1.28855693759669	9	4	6	14	6	5	5	4	3
ENSOARG00000021783	RF00026	-	snRNA	-	-	-	-	-	-	20:13943589-13943696	0	0	0	0	0	0	0	0	0	0	0	0	0	0	0	0	0	0
ENSOARG00000021782	RF00619	-	snRNA	-	-	-	-	-	-	11:13204919-13205027	0	0	0	0	0	0	0	0	0	0	0	0	0	0	0	0	0	0
ENSOARG00000021781	MIR4657	microRNA 4657 [Source:HGNC Symbol;Acc:HGNC:41706]	miRNA	-	-	-	-	-	-	4:76732961-76733013	21.4592954248948	18.5046782961016	32.9983152321255	31.1393854852223	25.1900016585168	13.5528149143194	36.0847421883453	44.0598057363485	21.7140472086321	16	10	16	17	15	8	21	22	8
ENSOARG00000021780	RF00001	-	rRNA	-	-	-	-	-	-	3:56029926-56030044	0	0	0	0	0	0	0	0	0	0	0	0	0	0	0	0	0	0
ENSOARG00000005288	KIAA1328	KIAA1328 [Source:HGNC Symbol;Acc:HGNC:29248]	protein_coding	-	-	-	-	-	-	23:20111910-20525120	3.442192990479	3.41419905813882	5.73970816719177	3.41728938162905	4.08495516135379	3.94608046110042	4.87050906881651	6.13090731159091	6.29503691489222	249	179	270	181	236	226	275	297	225
ENSOARG00000005289	COX7A1	cytochrome c oxidase subunit 7A1 [Source:HGNC Symbol;Acc:HGNC:2287]	protein_coding	GO:0005623|GO:0005215|GO:0003824|GO:0016020|GO:0009055|GO:0008152|GO:0009987|GO:0004129|GO:0022857|GO:0031090|GO:0043229|GO:0070469|GO:0044237|GO:0031224|GO:0005622|GO:0043227|GO:0016491|GO:0031966|GO:0015002|GO:0016021|GO:0043231|GO:0055114|GO:0005737|GO:0006091|GO:0006810|GO:0022900|GO:0005746|GO:0005740|GO:0006811|GO:0055085|GO:0005743|GO:0015075|GO:0005739|GO:0015992|GO:0034220|GO:0008324|GO:…	cell|transporter activity|catalytic activity|membrane|electron carrier activity|metabolic process|cellular process|cytochrome-c oxidase activity|transmembrane transporter activity|organelle membrane|intracellular organelle|respiratory chain|cellular metabolic process|intrinsic component of membrane|intracellular|membrane-bounded organelle|oxidoreductase activity|mitochondrial membrane|heme-copper…	K02270	cytochrome c oxidase subunit 7a[-]	oas05016|oas05010|oas04932|oas05012|oas00190|oas04260	Huntington's disease - Ovis aries (sheep)|Alzheimer's disease - Ovis aries (sheep)|Non-alcoholic fatty liver disease (NAFLD) - Ovis aries (sheep)|Parkinson's disease - Ovis aries (sheep)|Oxidative phosphorylation - Ovis aries (sheep)|Cardiac muscle contraction - Ovis aries (sheep)	14:45928308-45929037	8.50569997199665	3.35315670934581	4.67155919956852	5.39335388732428	4.18395587345841	6.13892742732026	8.95128649716215	4.98967885475742	6.14818585709346	28	8	10	13	11	16	23	11	10
ENSOARG00000005280	ATP8B1	ATPase phospholipid transporting 8B1 [Source:HGNC Symbol;Acc:HGNC:3706]	protein_coding	GO:0005623|GO:0005215|GO:0003824|GO:0016020|GO:0008152|GO:0032502|GO:0009987|GO:0050896|GO:0005886|GO:0016043|GO:0048856|GO:0009058|GO:0043229|GO:0012505|GO:0019222|GO:0008289|GO:0044237|GO:0006807|GO:0045177|GO:0071944|GO:0050794|GO:0036094|GO:0097367|GO:0031224|GO:0042995|GO:0016787|GO:0005622|GO:0043227|GO:0032420|GO:0048646|GO:0071704|GO:0009653|GO:0033036|GO:0097159|GO:0030030|GO:0006139|GO:…	cell|transporter activity|catalytic activity|membrane|metabolic process|developmental process|cellular process|response to stimulus|plasma membrane|cellular component organization|anatomical structure development|biosynthetic process|intracellular organelle|endomembrane system|regulation of metabolic process|lipid binding|cellular metabolic process|nitrogen compound metabolic process|apical part …	-	-	-	-	23:57090563-57142576	13.1153881905496	8.61974702108329	17.7974273570774	10.5832328657903	11.5829788507166	12.2912787645338	13.7502472149575	14.5613361427776	15.1157019484513	655	312	578	387	462	486	536	487	373
ENSOARG00000005281	CAPNS1	calpain small subunit 1 [Source:HGNC Symbol;Acc:HGNC:1481]	protein_coding	GO:0005623|GO:0016020|GO:0005576|GO:0005622|GO:0005615|GO:0043227|GO:0070062|GO:0005737|GO:0043169|GO:0031982|GO:1903561|GO:0005829|GO:0046872|GO:0005509	cell|membrane|extracellular region|intracellular|extracellular space|membrane-bounded organelle|extracellular exosome|cytoplasm|cation binding|vesicle|extracellular vesicle|cytosol|metal ion binding|calcium ion binding	-	-	-	-	14:45921290-45927167	73.6220767864388	59.2550415924119	78.186619215403	70.4032502947687	49.0931885018731	58.4296115709924	82.2156827694467	63.9188238737662	78.4964633793634	1044	609	721	731	556	656	910	607	550
ENSOARG00000005282	ORC1	origin recognition complex subunit 1 [Source:HGNC Symbol;Acc:HGNC:8487]	protein_coding	GO:0005623|GO:0032991|GO:0016020|GO:0005886|GO:0043229|GO:0003682|GO:0071944|GO:0036094|GO:0097367|GO:0005622|GO:0043234|GO:0043227|GO:0097159|GO:0000808|GO:0000166|GO:0043231|GO:0005737|GO:0005664|GO:0005694|GO:0005829|GO:0031981|GO:0000228|GO:0017076|GO:0005730|GO:0032555|GO:0005634|GO:0032559|GO:0000784|GO:0005524|GO:0000781	cell|macromolecular complex|membrane|plasma membrane|intracellular organelle|chromatin binding|cell periphery|small molecule binding|carbohydrate derivative binding|intracellular|protein complex|membrane-bounded organelle|organic cyclic compound binding|origin recognition complex|nucleotide binding|intracellular membrane-bounded organelle|cytoplasm|nuclear origin of replication recognition comple…	K02603	origin recognition complex subunit 1[-]	oas04110	Cell cycle - Ovis aries (sheep)	1:26531083-26561083	2.46817011894504	1.70272629212993	2.1085965082807	3.70798245426326	2.85004375596254	2.63248282975896	4.2513191260833	2.25232859722757	1.99808641405661	90	45	50	99	83	76	121	55	36
ENSOARG00000005283	CDC42BPB	CDC42 binding protein kinase beta [Source:HGNC Symbol;Acc:HGNC:1738]	protein_coding	GO:0005623|GO:0023052|GO:0003824|GO:0008152|GO:0005576|GO:0009987|GO:0050896|GO:0040011|GO:0016043|GO:0043229|GO:0044237|GO:0006807|GO:0050794|GO:0016740|GO:0036094|GO:0097367|GO:0048870|GO:0005622|GO:0005615|GO:0043227|GO:0007165|GO:0071704|GO:0007154|GO:0051716|GO:0097159|GO:0000166|GO:0070062|GO:0016772|GO:0016477|GO:0019538|GO:0043169|GO:0006996|GO:0030029|GO:0035556|GO:0031982|GO:1903561|GO:…	cell|signaling|catalytic activity|metabolic process|extracellular region|cellular process|response to stimulus|locomotion|cellular component organization|intracellular organelle|cellular metabolic process|nitrogen compound metabolic process|regulation of cellular process|transferase activity|small molecule binding|carbohydrate derivative binding|cell motility|intracellular|extracellular space|mem…	-	-	-	-	18:66325070-66387826	26.0916773398921	52.4117723695657	37.6277840473379	29.7203300933669	37.1854324527214	43.1324821217234	25.5202910312472	34.9179210085163	35.521888218585	2380	3465	2232	1985	2709	3115	1817	2133	1601
ENSOARG00000005284	-	FK506 binding protein 2 [Source:NCBI gene;Acc:101101847]		GO:0003824|GO:0008152|GO:0009987|GO:0044237|GO:0006807|GO:0071704|GO:0016853|GO:0019538|GO:0036211|GO:0003755|GO:0044267|GO:0006464|GO:0018193|GO:0018208|GO:0000413	catalytic activity|metabolic process|cellular process|cellular metabolic process|nitrogen compound metabolic process|organic substance metabolic process|isomerase activity|protein metabolic process|protein modification process|peptidyl-prolyl cis-trans isomerase activity|cellular protein metabolic process|cellular protein modification process|peptidyl-amino acid modification|peptidyl-proline modi…	-	-	-	-	21:41854567-41856080	40.5475605377444	35.4552621660009	31.8178189868286	33.0441352917494	40.3232026015757	38.1468510157052	25.4396935926157	37.1258674582133	49.9804274662591	243	154	124	145	193	181	119	149	148
ENSOARG00000005285	CLPB	ClpB homolog, mitochondrial AAA ATPase chaperonin [Source:HGNC Symbol;Acc:HGNC:30664]	protein_coding	GO:0005623|GO:0009987|GO:0050896|GO:0043229|GO:0006950|GO:0036094|GO:0097367|GO:0005622|GO:0043227|GO:0051716|GO:0097159|GO:0033554|GO:0000166|GO:0009266|GO:0043231|GO:0005737|GO:0009408|GO:0034605|GO:0017076|GO:0032555|GO:0005739|GO:0032559|GO:0005524	cell|cellular process|response to stimulus|intracellular organelle|response to stress|small molecule binding|carbohydrate derivative binding|intracellular|membrane-bounded organelle|cellular response to stimulus|organic cyclic compound binding|cellular response to stress|nucleotide binding|response to temperature stimulus|intracellular membrane-bounded organelle|cytoplasm|response to heat|cellula…	K03695	ATP-dependent Clp protease ATP-binding subunit ClpB[-]	oas04213	Longevity regulating pathway - multiple species - Ovis aries (sheep)	15:50087287-50226656	11.4073536816333	15.3346841702641	12.1304723227847	11.9349375044292	12.9980442077235	12.37094028948	11.4964036096008	13.2681643536632	13.6503372779108	389	379	269	298	354	334	306	303	230
ENSOARG00000005286	AARS	alanyl-tRNA synthetase [Source:HGNC Symbol;Acc:HGNC:20]	protein_coding	GO:0005623|GO:0003824|GO:0016020|GO:0008152|GO:0005576|GO:0032502|GO:0009987|GO:0048856|GO:0009058|GO:0019222|GO:0044237|GO:0006807|GO:0050794|GO:0016874|GO:0036094|GO:0097367|GO:0016787|GO:0005622|GO:0005615|GO:0043227|GO:0071704|GO:0097159|GO:0006139|GO:0044249|GO:0006520|GO:0000166|GO:0060548|GO:0007275|GO:0006725|GO:0021695|GO:0070062|GO:0050877|GO:0021680|GO:0003676|GO:0005737|GO:0006082|GO:…	cell|catalytic activity|membrane|metabolic process|extracellular region|developmental process|cellular process|anatomical structure development|biosynthetic process|regulation of metabolic process|cellular metabolic process|nitrogen compound metabolic process|regulation of cellular process|ligase activity|small molecule binding|carbohydrate derivative binding|hydrolase activity|intracellular|extr…	K01872	alanyl-tRNA synthetase[6.1.1.7]	oas00970	Aminoacyl-tRNA biosynthesis - Ovis aries (sheep)	14:1177773-1196812	34.1003827407088	38.7239374502138	30.8102513022705	37.9846030489989	42.1219659659042	35.3686828479015	37.3775128768486	34.648573105463	31.1253484069474	2153	1772	1265	1756	2124	1768	1842	1465	971
ENSOARG00000005287	APOBEC4	apolipoprotein B mRNA editing enzyme catalytic polypeptide like 4 [Source:HGNC Symbol;Acc:HGNC:32152]	protein_coding	GO:0003824|GO:0016787|GO:0016810|GO:0043169|GO:0016814|GO:0046872|GO:0046914|GO:0008270	catalytic activity|hydrolase activity|hydrolase activity, acting on carbon-nitrogen (but not peptide) bonds|cation binding|hydrolase activity, acting on carbon-nitrogen (but not peptide) bonds, in cyclic amidines|metal ion binding|transition metal ion binding|zinc ion binding	-	-	-	-	12:62795692-62796792	0	0	0	0	0	0	0	0	0	0	0	0	0	0	0	0	0	0
ENSOARG00000020780	USP3	ubiquitin specific peptidase 3 [Source:HGNC Symbol;Acc:HGNC:12626]	protein_coding	GO:0005623|GO:0003824|GO:0008152|GO:0009987|GO:0050896|GO:0030496|GO:0016043|GO:0043229|GO:0044237|GO:0006807|GO:0009056|GO:0006950|GO:0016787|GO:0090543|GO:0005622|GO:0043227|GO:0071704|GO:0051716|GO:0005515|GO:0033554|GO:0006139|GO:0006725|GO:0043231|GO:0042393|GO:0101005|GO:0006325|GO:0019538|GO:0007049|GO:0031647|GO:0043169|GO:0008233|GO:0006996|GO:0046483|GO:0000278|GO:0005694|GO:0006974|GO:…	cell|catalytic activity|metabolic process|cellular process|response to stimulus|midbody|cellular component organization|intracellular organelle|cellular metabolic process|nitrogen compound metabolic process|catabolic process|response to stress|hydrolase activity|Flemming body|intracellular|membrane-bounded organelle|organic substance metabolic process|cellular response to stimulus|protein binding…	-	-	-	-	7:43449050-43546368	29.6986519169918	25.130938958546	40.8980559420032	37.4786975981911	36.6306685959375	29.8764473111228	37.6359208987785	41.6999013177255	40.7773341558482	737	452	660	681	726	587	729	693	500
ENSOARG00000020781	RPIA	ribose 5-phosphate isomerase A [Source:HGNC Symbol;Acc:HGNC:10297]	protein_coding	GO:0003824|GO:0008152|GO:0009987|GO:0044237|GO:0006807|GO:0071704|GO:0016853|GO:0005515|GO:1901135|GO:0006139|GO:0006725|GO:0019637|GO:0006081|GO:0042802|GO:0046483|GO:0019682|GO:0051156|GO:0006796|GO:0004751|GO:0006098|GO:0009117|GO:0009052|GO:0046496|GO:0006739	catalytic activity|metabolic process|cellular process|cellular metabolic process|nitrogen compound metabolic process|organic substance metabolic process|isomerase activity|protein binding|carbohydrate derivative metabolic process|nucleobase-containing compound metabolic process|cellular aromatic compound metabolic process|organophosphate metabolic process|cellular aldehyde metabolic process|ident…	K01807	ribose 5-phosphate isomerase A[5.3.1.6]	oas01100|oas01200|oas01230|oas00030	Metabolic pathways - Ovis aries (sheep)|Carbon metabolism - Ovis aries (sheep)|Biosynthesis of amino acids - Ovis aries (sheep)|Pentose phosphate pathway - Ovis aries (sheep)	3:59227317-59261897	13.583759364842	17.0384042317224	15.9038161607733	10.0138413684772	14.0124616690576	14.7199463766089	10.4813700455524	12.6774809816287	14.3707176455909	176	160	134	95	145	151	106	110	92
ENSOARG00000020782	APH1A	aph-1 homolog A, gamma-secretase subunit [Source:HGNC Symbol;Acc:HGNC:29509]	protein_coding	GO:0005623|GO:0003824|GO:0032991|GO:0016020|GO:0008152|GO:0032502|GO:0009987|GO:0005886|GO:0048856|GO:0043229|GO:0012505|GO:0044237|GO:0006807|GO:0071944|GO:0065009|GO:0031224|GO:0016787|GO:0005622|GO:0043234|GO:0043227|GO:0071704|GO:0007275|GO:0016021|GO:0043231|GO:0098797|GO:0005737|GO:0048513|GO:0001822|GO:0031226|GO:0019538|GO:0048731|GO:0005783|GO:0005794|GO:0008233|GO:0050790|GO:0043085|GO:…	cell|catalytic activity|macromolecular complex|membrane|metabolic process|developmental process|cellular process|plasma membrane|anatomical structure development|intracellular organelle|endomembrane system|cellular metabolic process|nitrogen compound metabolic process|cell periphery|regulation of molecular function|intrinsic component of membrane|hydrolase activity|intracellular|protein complex|m…	K06172	gamma-secretase subunit APH-1A[-]	oas05010|oas04330	Alzheimer's disease - Ovis aries (sheep)|Notch signaling pathway - Ovis aries (sheep)	1:99256574-99260110	33.5768081362597	31.8459297076802	48.1910274581023	36.2781633480098	30.8927498316017	34.3044194917859	31.7373682364653	37.7339393510774	39.464029037937	675	464	630	534	496	546	498	508	392
ENSOARG00000020783	C1orf54	chromosome 1 open reading frame 54 [Source:HGNC Symbol;Acc:HGNC:26258]	protein_coding	-	-	-	-	-	-	1:99264879-99271248	5.92354955505411	4.45804701939471	3.31225446015919	3.43220547441024	2.02270338912889	4.30769917596921	5.74926955729693	4.28882871438145	6.53919190054891	33	18	12	14	9	19	25	16	18
ENSOARG00000020784	CA12	carbonic anhydrase 12 [Source:HGNC Symbol;Acc:HGNC:1371]	protein_coding	GO:0003824|GO:0016020|GO:0008152|GO:0009987|GO:0044237|GO:0016829|GO:0031224|GO:0042592|GO:0016021|GO:0006730|GO:0043169|GO:0048878|GO:0016836|GO:0046872|GO:0004089|GO:0050801|GO:0046914|GO:0008270|GO:0055064	catalytic activity|membrane|metabolic process|cellular process|cellular metabolic process|lyase activity|intrinsic component of membrane|homeostatic process|integral component of membrane|one-carbon metabolic process|cation binding|chemical homeostasis|hydro-lyase activity|metal ion binding|carbonate dehydratase activity|ion homeostasis|transition metal ion binding|zinc ion binding|chloride ion h…	K01672	carbonic anhydrase[4.2.1.1]	oas00910	Nitrogen metabolism - Ovis aries (sheep)	7:43682976-43746261	42.4556752867551	40.2210071438984	42.3559531421813	34.3511193127711	24.5672198312379	38.0464297249624	25.7121096031944	37.5024026806722	43.6428155450398	1136	780	737	673	525	806	537	672	577
ENSOARG00000020785	-	-		GO:0003824|GO:0008152|GO:0009987|GO:0044237|GO:0016787|GO:0016788|GO:0042578|GO:0006796|GO:0016311|GO:0016791|GO:0004035	catalytic activity|metabolic process|cellular process|cellular metabolic process|hydrolase activity|hydrolase activity, acting on ester bonds|phosphoric ester hydrolase activity|phosphate-containing compound metabolic process|dephosphorylation|phosphatase activity|alkaline phosphatase activity	K01077	alkaline phosphatase[3.1.3.1]	oas01100|oas00790|oas00730	Metabolic pathways - Ovis aries (sheep)|Folate biosynthesis - Ovis aries (sheep)|Thiamine metabolism - Ovis aries (sheep)	2:233155807-233158712	0	0	0	0	0	0.170360440032175	0	0	0	0	0	0	0	0	3	0	0	0
ENSOARG00000020786	APH1B	aph-1 homolog B, gamma-secretase subunit [Source:HGNC Symbol;Acc:HGNC:24080]	protein_coding	GO:0005623|GO:0003824|GO:0016020|GO:0008152|GO:0043229|GO:0012505|GO:0006807|GO:0065009|GO:0031224|GO:0016787|GO:0005622|GO:0043227|GO:0071704|GO:0016021|GO:0005737|GO:0019538|GO:0030133|GO:0008233|GO:0050790|GO:0031982|GO:0097708|GO:0043085|GO:0031410|GO:0051604|GO:0006508|GO:0010467|GO:0016485	cell|catalytic activity|membrane|metabolic process|intracellular organelle|endomembrane system|nitrogen compound metabolic process|regulation of molecular function|intrinsic component of membrane|hydrolase activity|intracellular|membrane-bounded organelle|organic substance metabolic process|integral component of membrane|cytoplasm|protein metabolic process|transport vesicle|peptidase activity|reg…	K06172	gamma-secretase subunit APH-1A[-]	oas05010|oas04330	Alzheimer's disease - Ovis aries (sheep)|Notch signaling pathway - Ovis aries (sheep)	7:43765373-43803334	5.51036060527916	2.9144193727739	4.94300507420002	5.01710980249899	4.94464487262268	4.52391148179097	5.5300477168588	5.34839735545067	6.3195979509686	60	23	35	40	43	39	47	39	34
ENSOARG00000020787	ATF7IP	activating transcription factor 7 interacting protein [Source:HGNC Symbol;Acc:HGNC:20092]	protein_coding	GO:0000988|GO:0005623|GO:0003824|GO:0032991|GO:0008152|GO:0009987|GO:0016043|GO:0009058|GO:0043229|GO:0019222|GO:0044237|GO:0006807|GO:0000989|GO:0050794|GO:0016787|GO:0005622|GO:0043234|GO:0043227|GO:0032259|GO:0071704|GO:0006139|GO:0044249|GO:0006725|GO:0043231|GO:0005737|GO:0016817|GO:0043254|GO:0022607|GO:0051128|GO:0005667|GO:0003712|GO:0046483|GO:0009890|GO:2000142|GO:0006461|GO:0016818|GO:…	transcription factor activity, protein binding|cell|catalytic activity|macromolecular complex|metabolic process|cellular process|cellular component organization|biosynthetic process|intracellular organelle|regulation of metabolic process|cellular metabolic process|nitrogen compound metabolic process|transcription factor activity, transcription factor binding|regulation of cellular process|hydrola…	-	-	-	-	3:200224638-200285004	23.3857892643398	25.5995275846124	41.7612583759544	25.6844945580998	28.2483795908179	25.2418937176559	27.9981943393452	34.5185787874296	41.1279380726926	1389	1102	1613	1117	1340	1187	1298	1373	1207
ENSOARG00000020788	RAB8B	RAB8B, member RAS oncogene family [Source:HGNC Symbol;Acc:HGNC:30273]	protein_coding	GO:0005623|GO:0002376|GO:0003824|GO:0016020|GO:0005576|GO:0009987|GO:0016043|GO:0031090|GO:0043229|GO:0019882|GO:0051641|GO:0036094|GO:0097367|GO:0016787|GO:0005622|GO:0005615|GO:0043227|GO:0033036|GO:0005515|GO:0097159|GO:0005102|GO:0000166|GO:0043231|GO:0051649|GO:0070062|GO:0008104|GO:0046907|GO:0005737|GO:0001882|GO:0016817|GO:0006810|GO:0045184|GO:0006996|GO:0031982|GO:1903561|GO:0097708|GO:…	cell|immune system process|catalytic activity|membrane|extracellular region|cellular process|cellular component organization|organelle membrane|intracellular organelle|antigen processing and presentation|cellular localization|small molecule binding|carbohydrate derivative binding|hydrolase activity|intracellular|extracellular space|membrane-bounded organelle|macromolecule localization|protein bin…	-	-	-	-	7:43816684-43835844	14.6453701858527	14.2927456932024	17.0280785628774	17.3998059493614	17.2937430277159	12.6326544140606	24.5598111932188	20.4468196029512	14.6994453841157	123	87	93	107	116	84	161	115	61
ENSOARG00000020789	-	-		-	-	-	-	-	-	3:59304260-59314906	0.780026905810916	0.538160953351797	0.599805131796452	0	0	1.10839446786366	0.624635282512168	2.03846001447571	7.30161258000996	8	4	4	0	0	9	5	14	37
ENSOARG00000010866	-	-		-	-	-	-	-	-	24:17182255-17182446	0	0	0	0	0.463685240349544	0	0	0	0	0	0	0	0	1	0	0	0	0
ENSOARG00000010867	LCN2	lipocalin 2 [Source:HGNC Symbol;Acc:HGNC:6526]	protein_coding	GO:0002376|GO:0023052|GO:0005576|GO:0009987|GO:0050896|GO:0006950|GO:0009607|GO:0009605|GO:0050794|GO:0036094|GO:0005615|GO:0051707|GO:0007165|GO:0007154|GO:0006955|GO:0051716|GO:0043207|GO:0006952|GO:0008219|GO:0006810|GO:0097190|GO:0043169|GO:0007166|GO:0045087|GO:0009615|GO:0097191|GO:0012501|GO:0097192|GO:0046872|GO:0006915|GO:0046914|GO:0005506|GO:0015891	immune system process|signaling|extracellular region|cellular process|response to stimulus|response to stress|response to biotic stimulus|response to external stimulus|regulation of cellular process|small molecule binding|extracellular space|response to other organism|signal transduction|cell communication|immune response|cellular response to stimulus|response to external biotic stimulus|defense …	-	-	oas04657	IL-17 signaling pathway - Ovis aries (sheep)	3:8022818-8028426	1.71927090628303	1.30877977663351	1.77774095558575	0.850179337697949	1.18770202544649	0.711363166673815	0.87347833208338	0.885297059062508	0.659929556360463	58	32	39	21	32	19	23	20	11
ENSOARG00000010864	SPTLC3	serine palmitoyltransferase long chain base subunit 3 [Source:HGNC Symbol;Acc:HGNC:16253]	protein_coding	GO:0005623|GO:0003824|GO:0032991|GO:0016020|GO:0008152|GO:0009987|GO:0009058|GO:0043229|GO:0012505|GO:0042175|GO:0044237|GO:0006807|GO:0048037|GO:0016740|GO:0036094|GO:0005622|GO:0043227|GO:0005789|GO:0071704|GO:1902494|GO:0097159|GO:0017059|GO:0044249|GO:0019842|GO:0043231|GO:0016746|GO:0005737|GO:0044255|GO:1990234|GO:0030170|GO:0006629|GO:0005783|GO:0002178|GO:0006665|GO:0016747|GO:0008610|GO:…	cell|catalytic activity|macromolecular complex|membrane|metabolic process|cellular process|biosynthetic process|intracellular organelle|endomembrane system|nuclear outer membrane-endoplasmic reticulum membrane network|cellular metabolic process|nitrogen compound metabolic process|cofactor binding|transferase activity|small molecule binding|intracellular|membrane-bounded organelle|endoplasmic reti…	K00654	serine palmitoyltransferase[2.3.1.50]	oas01100|oas04071	Metabolic pathways - Ovis aries (sheep)|Sphingolipid signaling pathway - Ovis aries (sheep)	13:6086778-6226790	23.2455307944333	27.6504287884629	30.1957207253769	31.4898281310515	27.1158623869001	28.7139094673157	26.8826338821113	36.3202675948312	22.5143175679895	863	744	729	856	804	844	779	903	413
ENSOARG00000010865	MRPS7	mitochondrial ribosomal protein S7 [Source:HGNC Symbol;Acc:HGNC:14499]	protein_coding	GO:0005623|GO:0032991|GO:0008152|GO:0009987|GO:0009058|GO:0043229|GO:0044237|GO:0006807|GO:1990904|GO:0005622|GO:0043227|GO:0071704|GO:0097159|GO:0005761|GO:0044249|GO:0043231|GO:0003676|GO:0030529|GO:0005737|GO:0019538|GO:0003723|GO:0034645|GO:0005840|GO:0005759|GO:0005763|GO:0044267|GO:0010467|GO:0015935|GO:0005739|GO:0006518|GO:0043043|GO:0006412|GO:0043604	cell|macromolecular complex|metabolic process|cellular process|biosynthetic process|intracellular organelle|cellular metabolic process|nitrogen compound metabolic process|ribonucleoprotein complex|intracellular|membrane-bounded organelle|organic substance metabolic process|organic cyclic compound binding|mitochondrial ribosome|cellular biosynthetic process|intracellular membrane-bounded organelle…	K02992	small subunit ribosomal protein S7[-]	oas03010	Ribosome - Ovis aries (sheep)	11:55229995-55232835	21.6468124845068	23.8130346738592	18.7430800736062	26.3677495624874	21.731981097901	20.4442513775529	26.7337149359787	21.8405119552759	20.3261758716382	222	177	125	198	178	166	214	150	103
ENSOARG00000010862	-	-		GO:0005623|GO:0032991|GO:0009987|GO:0071944|GO:0005622|GO:0043234|GO:0033036|GO:0008104|GO:0005737|GO:0006904|GO:0006810|GO:0045184|GO:0000145|GO:0005938|GO:0032940|GO:0099568|GO:0048278|GO:0046903|GO:0015031|GO:0006887|GO:0071702|GO:0016192|GO:0015833	cell|macromolecular complex|cellular process|cell periphery|intracellular|protein complex|macromolecule localization|protein localization|cytoplasm|vesicle docking involved in exocytosis|transport|establishment of protein localization|exocyst|cell cortex|secretion by cell|cytoplasmic region|vesicle docking|secretion|protein transport|exocytosis|organic substance transport|vesicle-mediated transpo…	-	-	-	-	1:80200456-80201562	40.3897365215684	56.8795765537057	42.5585945122348	40.1655469370128	38.1098899372902	45.9859028397454	35.7039342455759	38.162456502809	37.8175126070215	629	642	431	458	474	567	434	398	291
ENSOARG00000010863	RAB39A	RAB39A, member RAS oncogene family [Source:HGNC Symbol;Acc:HGNC:16521]	protein_coding	GO:0005623|GO:0003824|GO:0009987|GO:0016043|GO:0043229|GO:0036094|GO:0097367|GO:0016787|GO:0005622|GO:0043227|GO:0097159|GO:0042592|GO:0000166|GO:0005737|GO:0019725|GO:0001882|GO:0016817|GO:0006810|GO:0022607|GO:0061024|GO:0006996|GO:0031982|GO:0097708|GO:0006909|GO:0048878|GO:0031410|GO:0016818|GO:0090382|GO:0007033|GO:0061025|GO:0032549|GO:0001883|GO:0048284|GO:0055082|GO:0016050|GO:0017076|GO:…	cell|catalytic activity|cellular process|cellular component organization|intracellular organelle|small molecule binding|carbohydrate derivative binding|hydrolase activity|intracellular|membrane-bounded organelle|organic cyclic compound binding|homeostatic process|nucleotide binding|cytoplasm|cellular homeostasis|nucleoside binding|hydrolase activity, acting on acid anhydrides|transport|cellular c…	-	-	-	-	15:16995339-17027728	0.65213389596926	0	0.83573765496868	0.74228009069644	1.22475618057346	0.686345522695939	0.278455205433703	0.324677095324563	0.879972721234576	6	0	5	5	9	5	2	2	4
ENSOARG00000010860	GSS	glutathione synthetase [Source:HGNC Symbol;Acc:HGNC:4624]	protein_coding	GO:0003824|GO:0008152|GO:0005576|GO:0009987|GO:0050896|GO:0033218|GO:0009058|GO:0072341|GO:0044237|GO:0006807|GO:0016874|GO:0036094|GO:0097367|GO:0005615|GO:0043227|GO:0071704|GO:0005515|GO:0097159|GO:0043295|GO:0044249|GO:0000166|GO:0070062|GO:0042277|GO:0006575|GO:0006790|GO:0043169|GO:0046983|GO:0042802|GO:0031982|GO:1903561|GO:0010038|GO:0016881|GO:0042803|GO:0006749|GO:0017076|GO:0032555|GO:…	catalytic activity|metabolic process|extracellular region|cellular process|response to stimulus|amide binding|biosynthetic process|modified amino acid binding|cellular metabolic process|nitrogen compound metabolic process|ligase activity|small molecule binding|carbohydrate derivative binding|extracellular space|membrane-bounded organelle|organic substance metabolic process|protein binding|organic…	K01920	glutathione synthase[6.3.2.3]	oas01100|oas04216|oas00270|oas00480	Metabolic pathways - Ovis aries (sheep)|Ferroptosis - Ovis aries (sheep)|Cysteine and methionine metabolism - Ovis aries (sheep)|Glutathione metabolism - Ovis aries (sheep)	13:63793355-63814415	15.9950177072443	19.8073664083289	17.1106605082573	29.5111145372856	26.6824065324615	20.2652757361807	24.1833994351024	22.3268284926186	15.984747153584	322	289	224	435	429	323	380	301	159
ENSOARG00000010861	TACR3	tachykinin receptor 3 [Source:HGNC Symbol;Acc:HGNC:11528]	protein_coding	GO:0005623|GO:0023052|GO:0016020|GO:0009987|GO:0050896|GO:0040011|GO:0004871|GO:0005886|GO:0040012|GO:0071944|GO:0038023|GO:0050794|GO:0031224|GO:0042995|GO:0048870|GO:0007165|GO:0005929|GO:0007154|GO:0004872|GO:0051716|GO:2000147|GO:0004888|GO:0051270|GO:0097722|GO:2000145|GO:0016021|GO:0097225|GO:0051272|GO:0031514|GO:0007186|GO:0036126|GO:1902093|GO:0030317|GO:0007217|GO:0004930|GO:0008528|GO:…	cell|signaling|membrane|cellular process|response to stimulus|locomotion|signal transducer activity|plasma membrane|regulation of locomotion|cell periphery|signaling receptor activity|regulation of cellular process|intrinsic component of membrane|cell projection|cell motility|signal transduction|cilium|cell communication|receptor activity|cellular response to stimulus|positive regulation of cell …	K04224	tachykinin receptor 3[-]	oas04080|oas04020	Neuroactive ligand-receptor interaction - Ovis aries (sheep)|Calcium signaling pathway - Ovis aries (sheep)	6:21484074-21564709	0.122956631163914	0	0.0210098953046134	0	0	0	0.070018118157707	0	0	9	0	1	0	0	0	4	0	0
ENSOARG00000010868	TEX10	testis expressed 10 [Source:HGNC Symbol;Acc:HGNC:25988]	protein_coding	-	-	-	-	-	-	2:47260425-47305577	7.84719416771304	6.71425432327248	13.3992326752995	13.67492344484	11.8033229256251	11.3273432827131	9.23752018255783	12.7070098899372	12.3236909137297	308	191	342	393	370	352	283	334	239
ENSOARG00000010869	NPAS1	neuronal PAS domain protein 1 [Source:HGNC Symbol;Acc:HGNC:7894]	protein_coding	GO:0000003|GO:0005623|GO:0007610|GO:0022414|GO:0008152|GO:0009987|GO:0050896|GO:0009058|GO:0043229|GO:0019222|GO:0044237|GO:0006807|GO:0009605|GO:0050794|GO:0005622|GO:0043227|GO:0048609|GO:0071704|GO:0005515|GO:0006139|GO:0044249|GO:0006725|GO:0043231|GO:0050877|GO:0060746|GO:0046983|GO:0046483|GO:0009890|GO:0001964|GO:0042711|GO:0034645|GO:0051252|GO:0016070|GO:0010629|GO:0050905|GO:0010468|GO:…	reproduction|cell|behavior|reproductive process|metabolic process|cellular process|response to stimulus|biosynthetic process|intracellular organelle|regulation of metabolic process|cellular metabolic process|nitrogen compound metabolic process|response to external stimulus|regulation of cellular process|intracellular|membrane-bounded organelle|multicellular organismal reproductive process|organic…	-	-	-	-	14:53147821-53164248	0.239873772758097	0.551601771481095	0.368890276501361	0.273032159345035	0.300333911546697	0.403992795533705	0.0512119528553548	0.179107142035744	1.05184603337314	6	10	6	5	6	8	1	3	13
ENSOARG00000015304	-	-		-	-	-	-	-	-	22:49083255-49220611	0	0	0	0	0	0	0	0	0	0	0	0	0	0	0	0	0	0
ENSOARG00000015305	-	-		GO:0005215|GO:0003824|GO:0016020|GO:0009055|GO:0008152|GO:0009987|GO:0004129|GO:0022857|GO:0044237|GO:0031224|GO:0016491|GO:0015002|GO:0016021|GO:0055114|GO:0006091|GO:0006810|GO:0022900|GO:0006811|GO:0055085|GO:0015075|GO:0015992|GO:0034220|GO:0008324|GO:0006812|GO:0015672|GO:0098655|GO:1902600|GO:0015078	transporter activity|catalytic activity|membrane|electron carrier activity|metabolic process|cellular process|cytochrome-c oxidase activity|transmembrane transporter activity|cellular metabolic process|intrinsic component of membrane|oxidoreductase activity|heme-copper terminal oxidase activity|integral component of membrane|oxidation-reduction process|generation of precursor metabolites and ener…	-	-	-	-	21:23993303-23993524	82.9306461558493	29.599876143579	32.9896727118744	61.2222993467106	37.2852771337705	41.2510532402675	77.5322857821573	39.206690463849	36.9379574412027	259	67	67	140	93	102	189	82	57
ENSOARG00000015306	-	-		GO:0005623|GO:0023052|GO:0016020|GO:0009987|GO:0050896|GO:0004871|GO:0005886|GO:0051606|GO:0071944|GO:0038023|GO:0050794|GO:0031224|GO:0007165|GO:0007154|GO:0004872|GO:0051716|GO:0050906|GO:0004888|GO:0016021|GO:0050877|GO:0007186|GO:0009593|GO:0050907|GO:0004984|GO:0007600|GO:0004930|GO:0007606|GO:0050911|GO:0007608	cell|signaling|membrane|cellular process|response to stimulus|signal transducer activity|plasma membrane|detection of stimulus|cell periphery|signaling receptor activity|regulation of cellular process|intrinsic component of membrane|signal transduction|cell communication|receptor activity|cellular response to stimulus|detection of stimulus involved in sensory perception|transmembrane signaling re…	-	-	-	-	15:44116583-44132850	0	0	0	0	0	0	0	0	0	0	0	0	0	0	0	0	0	0
ENSOARG00000015307	PANK1	pantothenate kinase 1 [Source:HGNC Symbol;Acc:HGNC:8598]	protein_coding	GO:0005623|GO:0003824|GO:0032991|GO:0016020|GO:0008152|GO:0009987|GO:0009058|GO:0043229|GO:0012505|GO:0044237|GO:0006807|GO:0071944|GO:0016740|GO:0036094|GO:0097367|GO:0005622|GO:0043234|GO:0043227|GO:0071704|GO:0097159|GO:1901135|GO:0006139|GO:0044249|GO:0000166|GO:0006725|GO:0043231|GO:0016772|GO:0005737|GO:0019637|GO:0030117|GO:0005768|GO:0031982|GO:0046483|GO:0097708|GO:0031410|GO:0030118|GO:…	cell|catalytic activity|macromolecular complex|membrane|metabolic process|cellular process|biosynthetic process|intracellular organelle|endomembrane system|cellular metabolic process|nitrogen compound metabolic process|cell periphery|transferase activity|small molecule binding|carbohydrate derivative binding|intracellular|protein complex|membrane-bounded organelle|organic substance metabolic proc…	K09680	type II pantothenate kinase[2.7.1.33]	oas01100|oas00770	Metabolic pathways - Ovis aries (sheep)|Pantothenate and CoA biosynthesis - Ovis aries (sheep)	22:10990194-11046738	17.0103953608725	18.8865126967941	17.1103458450695	11.8618772399973	13.1801221379745	14.4076080130107	11.4349896272829	15.8978593449073	14.256676567457	425	342	278	217	263	285	223	266	176
ENSOARG00000015300	LARP1B	La ribonucleoprotein domain family member 1B [Source:HGNC Symbol;Acc:HGNC:24704]	protein_coding	GO:0005623|GO:0043229|GO:0005622|GO:0043227|GO:0097159|GO:0043231|GO:0003676|GO:0003723|GO:0005634	cell|intracellular organelle|intracellular|membrane-bounded organelle|organic cyclic compound binding|intracellular membrane-bounded organelle|nucleic acid binding|RNA binding|nucleus	-	-	-	-	17:29304822-29427883	8.09079732790153	7.94424734445405	6.05627727598187	8.68207767314173	7.66486474916239	7.51563456193515	7.43145238274013	8.46988392603373	6.84442565226927	378	269	184	297	286	278	271	265	158
ENSOARG00000015301	ACOT12	acyl-CoA thioesterase 12 [Source:HGNC Symbol;Acc:HGNC:24436]	protein_coding	GO:0003824|GO:0008152|GO:0009987|GO:0008289|GO:0044237|GO:0036094|GO:0097367|GO:0016787|GO:0071704|GO:0097159|GO:0000166|GO:0016788|GO:0006790|GO:0006637|GO:0017076|GO:0032555|GO:0016790|GO:0006084|GO:0032559|GO:0005524|GO:0003986	catalytic activity|metabolic process|cellular process|lipid binding|cellular metabolic process|small molecule binding|carbohydrate derivative binding|hydrolase activity|organic substance metabolic process|organic cyclic compound binding|nucleotide binding|hydrolase activity, acting on ester bonds|sulfur compound metabolic process|acyl-CoA metabolic process|purine nucleotide binding|purine ribonuc…	K01067	acetyl-CoA hydrolase[3.1.2.1]	oas00620	Pyruvate metabolism - Ovis aries (sheep)	5:78632207-78673050	0	0	0	0	0	0.160321342673136	0	0	1.11320371865324	0	0	0	0	0	3	0	0	13
ENSOARG00000015302	-	HAUS augmin like complex subunit 3 [Source:NCBI gene;Acc:101110940]		GO:0005623|GO:0032991|GO:0009987|GO:0016043|GO:0043229|GO:0005622|GO:0043234|GO:0007017|GO:0000226|GO:0005875|GO:0022607|GO:0007049|GO:0006996|GO:0007051|GO:0070652|GO:0051225|GO:0007010|GO:0005856|GO:0070925|GO:0015630	cell|macromolecular complex|cellular process|cellular component organization|intracellular organelle|intracellular|protein complex|microtubule-based process|microtubule cytoskeleton organization|microtubule associated complex|cellular component assembly|cell cycle|organelle organization|spindle organization|HAUS complex|spindle assembly|cytoskeleton organization|cytoskeleton|organelle assembly|mi…	-	-	-	-	6:115769904-115781823	7.49076039166202	4.95007639392943	6.4870580675632	6.35363475140593	5.28196009176446	6.27428842362243	7.77855710318724	8.88960530091022	6.86203972308195	190	91	107	118	107	126	154	151	86
ENSOARG00000015303	VWA3A	von Willebrand factor A domain containing 3A [Source:HGNC Symbol;Acc:HGNC:27088]	protein_coding	-	-	-	-	-	-	24:19817449-19870913	0.175116225811495	0.120802425518359	0.291719821698407	0.318882954728846	0.255808360039885	0.129026781137412	0.486111775186548	0.348670944548358	0	12	6	13	16	14	7	26	16	0
ENSOARG00000015308	CNBD2	cyclic nucleotide binding domain containing 2 [Source:HGNC Symbol;Acc:HGNC:16145]	protein_coding	GO:0000003|GO:0005623|GO:0022414|GO:0019953|GO:0036094|GO:0097367|GO:0005622|GO:0048609|GO:0097159|GO:0007276|GO:0000166|GO:0005737|GO:0030552|GO:0048232|GO:0005829|GO:0017076|GO:0032555|GO:0032559|GO:0007283	reproduction|cell|reproductive process|sexual reproduction|small molecule binding|carbohydrate derivative binding|intracellular|multicellular organismal reproductive process|organic cyclic compound binding|gamete generation|nucleotide binding|cytoplasm|cAMP binding|male gamete generation|cytosol|purine nucleotide binding|purine ribonucleotide binding|adenyl ribonucleotide binding|spermatogenesis	-	-	-	-	13:64673075-64723487	0	0	0	0	0.050814820860224	0.0512612668599283	0.0519719475895096	0.181765124737188	0.246385030876079	0	0	0	0	1	1	1	3	3
ENSOARG00000015309	DIS3	DIS3 homolog, exosome endoribonuclease and 3'-5' exoribonuclease [Source:HGNC Symbol;Acc:HGNC:20604]	protein_coding	GO:0005623|GO:0003824|GO:0032991|GO:0016020|GO:0008152|GO:0098772|GO:0009987|GO:0005085|GO:0043229|GO:0044237|GO:0006807|GO:0009056|GO:0065009|GO:0016787|GO:0005622|GO:0043227|GO:0071704|GO:1902494|GO:0006139|GO:0006725|GO:0043231|GO:0005737|GO:0016788|GO:0000178|GO:0046483|GO:0019439|GO:0004518|GO:0016070|GO:0005829|GO:0031981|GO:0005654|GO:0044265|GO:0005634|GO:0000176|GO:0090501|GO:0006401|GO:…	cell|catalytic activity|macromolecular complex|membrane|metabolic process|molecular function regulator|cellular process|guanyl-nucleotide exchange factor activity|intracellular organelle|cellular metabolic process|nitrogen compound metabolic process|catabolic process|regulation of molecular function|hydrolase activity|intracellular|membrane-bounded organelle|organic substance metabolic process|ca…	K12585	exosome complex exonuclease DIS3/RRP44 [EC:3.1.13.-][-]	oas03018	RNA degradation - Ovis aries (sheep)	10:47956666-47980779	10.4265604368883	11.7611092265021	17.2873794628105	14.5436434764591	12.7457068222999	13.0444400232512	15.2574094525123	17.2666062222362	15.7513659296012	422	345	455	431	412	418	482	468	315
ENSOARG00000026405	-	-		-	-	-	-	-	-	25:18960060-19006408	0	0	0.149745870232744	0	0	0	0	0	0	0	0	1	0	0	0	0	0	0
ENSOARG00000026404	-	-		-	-	-	-	-	-	25:11273668-11274729	0	0	0	0	0	0	0	0	0	0	0	0	0	0	0	0	0	0
ENSOARG00000026407	-	-		-	-	-	-	-	-	25:26275673-26278526	0	0	0	0	0	0	0	0	0	0	0	0	0	0	0	0	0	0
ENSOARG00000026406	-	-		-	-	-	-	-	-	25:25990989-26000911	0	0	0	0	0	0	0	0	0	0	0	0	0	0	0	0	0	0
ENSOARG00000026401	-	-		-	-	-	-	-	-	25:5653155-5688820	0	0	0	0	0	0	0	0	0	0	0	0	0	0	0	0	0	0
ENSOARG00000026400	-	-		-	-	-	-	-	-	11:62172693-62176634	0.038365464607898	0.105889159242499	0	0.0786056849798455	0.0720639264143088	0	0.122903946275674	0	0.0776440408056798	2	4	0	3	3	0	5	0	2
ENSOARG00000026403	-	-		-	-	-	-	-	-	25:10767294-10770442	0	0	0	0	0	0	0	0	0	0	0	0	0	0	0	0	0	0
ENSOARG00000026402	-	-		-	-	-	-	-	-	25:5814060-5859454	0	0	0	0	0	0.0909926439094168	0	0	0	0	0	0	0	0	1	0	0	0
ENSOARG00000026409	-	-		-	-	-	-	-	-	25:35023488-35210222	0.18832597937764	0.375334896918932	0.0643594261229928	0.0285865640955467	0.104805538272631	0.370026170691983	0.134047430365431	0.187490431874921	0.211756769290531	9	13	2	1	4	14	5	6	5
ENSOARG00000026408	-	-		-	-	-	-	-	-	25:34819686-34822006	0.749552843521785	0.689489165190615	2.30518939582256	1.8768353339475	0.625701956963315	1.10455088035208	1.1203318546661	2.05199446751008	1.51700058149817	6	4	12	11	4	7	7	11	6
ENSOARG00000010324	-	-		GO:0005215|GO:0016020|GO:0022857|GO:0031224|GO:0016021|GO:0006810|GO:0006811|GO:0055085|GO:0015075|GO:0008324|GO:0006812|GO:0030001|GO:0046873	transporter activity|membrane|transmembrane transporter activity|intrinsic component of membrane|integral component of membrane|transport|ion transport|transmembrane transport|ion transmembrane transporter activity|cation transmembrane transporter activity|cation transport|metal ion transport|metal ion transmembrane transporter activity	K14720	solute carrier family 39 (zinc transporter), member 14[-]	oas04216	Ferroptosis - Ovis aries (sheep)	2:42956357-42971030	13.7715488125253	19.3851328212691	12.5495773048874	20.5815307816286	26.6487789123802	16.105728978797	18.7129456878005	16.5484335535517	8.35209678897216	297	303	176	325	459	275	315	239	89
ENSOARG00000013889	-	-		GO:0003824|GO:0016020|GO:0008152|GO:0009058|GO:0031224|GO:0016491|GO:0042445|GO:0010817|GO:0016021|GO:0055114|GO:0042446|GO:0004800	catalytic activity|membrane|metabolic process|biosynthetic process|intrinsic component of membrane|oxidoreductase activity|hormone metabolic process|regulation of hormone levels|integral component of membrane|oxidation-reduction process|hormone biosynthetic process|thyroxine 5'-deiodinase activity	-	-	-	-	18:65194253-65194753	17.0258977806887	10.9628142002553	6.32734334493292	15.8896269276119	11.014470324997	10.3939248714372	22.9037490933319	10.8051059547492	2.87160776558856	120	56	29	82	62	58	126	51	10
ENSOARG00000013888	-	-		GO:0000003|GO:0005623|GO:0022414|GO:0003824|GO:0032991|GO:0008152|GO:0032502|GO:0009987|GO:0019953|GO:0016043|GO:0048856|GO:0043229|GO:0044237|GO:0006807|GO:0003006|GO:0016740|GO:0036094|GO:0097367|GO:0005622|GO:0043234|GO:0048609|GO:0071704|GO:0097159|GO:0007017|GO:0007276|GO:0000226|GO:0051321|GO:0009994|GO:0000166|GO:0007281|GO:0051255|GO:0016772|GO:0019538|GO:0005875|GO:0048468|GO:0022607|GO:…	reproduction|cell|reproductive process|catalytic activity|macromolecular complex|metabolic process|developmental process|cellular process|sexual reproduction|cellular component organization|anatomical structure development|intracellular organelle|cellular metabolic process|nitrogen compound metabolic process|developmental process involved in reproduction|transferase activity|small molecule bindin…	-	-	-	-	14:55575474-55578164	0	0	0	0	0	0	0	0	0	0	0	0	0	0	0	0	0	0
ENSOARG00000013881	RTL1	retrotransposon Gag like 1 [Source:HGNC Symbol;Acc:HGNC:14665]	protein_coding	-	-	-	-	-	-	18:64480003-64484004	0.142088859154462	0.0490028185173579	0.0273149638355581	0.0970371367023737	0.0444700852618445	0.0673013132660842	0.273070451338426	0	0	8	2	1	4	2	3	12	0	0
ENSOARG00000013880	AIDA	axin interactor, dorsalization associated [Source:HGNC Symbol;Acc:HGNC:25761]	protein_coding	GO:0005623|GO:0023052|GO:0008152|GO:0009987|GO:0050896|GO:0019222|GO:0023051|GO:0044237|GO:0006807|GO:0006950|GO:0065009|GO:0050794|GO:0023057|GO:0005622|GO:0007165|GO:0071704|GO:0007154|GO:0051716|GO:0005515|GO:0044092|GO:0033554|GO:0009968|GO:0051098|GO:0005737|GO:0019538|GO:0019904|GO:0023014|GO:0009966|GO:0050790|GO:0080135|GO:0035556|GO:0043086|GO:1902532|GO:1902531|GO:0006796|GO:0032268|GO:…	cell|signaling|metabolic process|cellular process|response to stimulus|regulation of metabolic process|regulation of signaling|cellular metabolic process|nitrogen compound metabolic process|response to stress|regulation of molecular function|regulation of cellular process|negative regulation of signaling|intracellular|signal transduction|organic substance metabolic process|cell communication|cell…	-	-	-	-	12:24257834-24305203	44.0701701369268	30.775614908055	59.9362354657648	38.2633143962059	32.9534835535704	36.7511578108959	53.8902889715067	45.6389799438298	51.0782046050028	571	289	505	363	341	377	545	396	327
ENSOARG00000013883	ARID5A	AT-rich interaction domain 5A [Source:HGNC Symbol;Acc:HGNC:17361]	protein_coding	GO:0000988|GO:0005623|GO:0008152|GO:0009987|GO:0050896|GO:0009058|GO:0043229|GO:0019222|GO:0044237|GO:0006807|GO:0000989|GO:0050794|GO:0005622|GO:0043227|GO:0071704|GO:0043627|GO:0051716|GO:0005515|GO:0097159|GO:0006139|GO:0044249|GO:0005102|GO:0006725|GO:0043231|GO:0003676|GO:0008134|GO:0071391|GO:0003712|GO:0046483|GO:0009890|GO:0051427|GO:0003714|GO:0034645|GO:0051252|GO:0016070|GO:0031981|GO:…	transcription factor activity, protein binding|cell|metabolic process|cellular process|response to stimulus|biosynthetic process|intracellular organelle|regulation of metabolic process|cellular metabolic process|nitrogen compound metabolic process|transcription factor activity, transcription factor binding|regulation of cellular process|intracellular|membrane-bounded organelle|organic substance m…	-	-	-	-	3:103828090-103832824	6.73138639948966	4.13965144426498	1.77452029279291	2.94184083312685	3.32319853555228	3.44941857299356	2.90751346271921	2.52723993942259	2.7246777054341	175	78	30	56	69	71	59	44	35
ENSOARG00000013882	CCDC186	coiled-coil domain containing 186 [Source:HGNC Symbol;Acc:HGNC:24349]	protein_coding	-	-	-	-	-	-	22:33558417-33595034	24.9988165265588	21.4586970019956	36.1426077590767	42.3114392437756	38.853180917406	28.6156566955668	40.4895885817232	44.0658960056329	30.5682560432803	1003	624	943	1243	1245	909	1268	1184	606
ENSOARG00000013885	KCNAB2	potassium voltage-gated channel subfamily A regulatory beta subunit 2 [Source:HGNC Symbol;Acc:HGNC:6229]	protein_coding	GO:0005623|GO:0002376|GO:0005215|GO:0032991|GO:0016020|GO:0098772|GO:0032502|GO:0009987|GO:0045202|GO:0005886|GO:0098793|GO:0022857|GO:0048856|GO:0016247|GO:0002520|GO:0071944|GO:1902495|GO:0065009|GO:0050794|GO:0031224|GO:0042995|GO:0005622|GO:0098794|GO:0071804|GO:0007275|GO:0016021|GO:0034702|GO:0050877|GO:0005737|GO:0043005|GO:0048513|GO:0008076|GO:0048534|GO:0031226|GO:0006810|GO:0043679|GO:…	cell|immune system process|transporter activity|macromolecular complex|membrane|molecular function regulator|developmental process|cellular process|synapse|plasma membrane|presynapse|transmembrane transporter activity|anatomical structure development|channel regulator activity|immune system development|cell periphery|transmembrane transporter complex|regulation of molecular function|regulation of…	-	-	-	-	12:45327560-45361280	1.79501501668306	2.80695619499507	2.02424041996807	0.81718076328582	0.824112520529686	1.1335852512242	0.919888843650154	1.69757340529202	3.26966321345515	30	34	22	10	11	15	12	19	27
ENSOARG00000013884	-	-		-	-	-	-	-	-	16:62353233-62401948	29.5483906110783	21.538705546384	32.5785792528049	21.3196935671311	23.0360321382717	20.7732003926612	22.1424874341287	27.8891539381349	47.3899083616251	106	56	76	56	66	59	62	67	84
ENSOARG00000013887	NFIB	nuclear factor I B [Source:NCBI gene;Acc:100913158]	protein_coding	GO:0005623|GO:0008152|GO:0032502|GO:0009987|GO:0050896|GO:0040011|GO:0016043|GO:0048856|GO:0009058|GO:0043229|GO:0019222|GO:0044237|GO:0050793|GO:0006807|GO:0009605|GO:0050794|GO:0042995|GO:0005622|GO:0043227|GO:0003700|GO:0048646|GO:0071704|GO:0009653|GO:0008283|GO:0097159|GO:0009888|GO:0030030|GO:0008285|GO:0010463|GO:0021537|GO:0035148|GO:0006139|GO:0044249|GO:0042127|GO:0007275|GO:0009887|GO:…	cell|metabolic process|developmental process|cellular process|response to stimulus|locomotion|cellular component organization|anatomical structure development|biosynthetic process|intracellular organelle|regulation of metabolic process|cellular metabolic process|regulation of developmental process|nitrogen compound metabolic process|response to external stimulus|regulation of cellular process|cel…	-	-	-	-	2:82133740-82388297	68.2915702604563	82.7540622220556	127.944360618117	75.6288024477512	85.3157761506737	88.3095454555642	74.050608745473	109.306251966926	104.994183501248	2226	1955	2712	1805	2221	2279	1884	2386	1691
ENSOARG00000013886	JADE3	jade family PHD finger 3 [Source:HGNC Symbol;Acc:HGNC:22982]	protein_coding	GO:0005623|GO:0032991|GO:0008152|GO:0009987|GO:0016043|GO:0043229|GO:0044237|GO:0006807|GO:0005622|GO:0043227|GO:0071704|GO:1902494|GO:0043231|GO:0006325|GO:1990234|GO:0019538|GO:0043169|GO:0006996|GO:0000123|GO:0031981|GO:0005654|GO:0051276|GO:0016569|GO:0036211|GO:0044267|GO:0005634|GO:0046872|GO:0006464|GO:0016570|GO:0016573|GO:0018193|GO:0006473|GO:0043967|GO:0043966|GO:0018394|GO:0043981|GO:…	cell|macromolecular complex|metabolic process|cellular process|cellular component organization|intracellular organelle|cellular metabolic process|nitrogen compound metabolic process|intracellular|membrane-bounded organelle|organic substance metabolic process|catalytic complex|intracellular membrane-bounded organelle|chromatin organization|transferase complex|protein metabolic process|cation bindi…	-	-	-	-	X:54312992-54388859	3.12395930791537	2.59347926959702	4.15254870371208	4.33881898003823	5.03854691176133	2.84227352876453	3.79882333152673	3.59748334398254	3.32193835378384	118	71	102	120	152	85	112	91	62
ENSOARG00000002450	-	-		GO:0016020|GO:0031224|GO:0016021	membrane|intrinsic component of membrane|integral component of membrane	-	-	-	-	14:60003695-60011146	0	0.294534035280375	0.0820679318843118	0	0	0	0	0	0.10798467386826	0	4	1	0	0	0	0	0	1
ENSOARG00000023929	-	-		-	-	-	-	-	-	18:54374551-54374651	2.81536159991717	1.94167603669769	1.08232163633568	1.92203469918569	1.76207209126635	2.66673124446405	2.70543976829435	5.25425598944684	1.42411470883685	4	2	1	2	2	3	3	5	1
ENSOARG00000023928	RF00001	-	rRNA	-	-	-	-	-	-	1:143591564-143591682	0	0	0	0	0	0	0	0	0	0	0	0	0	0	0	0	0	0
ENSOARG00000002451	SRSF4	serine and arginine rich splicing factor 4 [Source:HGNC Symbol;Acc:HGNC:10786]	protein_coding	GO:0005623|GO:0008152|GO:0009987|GO:0043229|GO:0019222|GO:0044237|GO:0006807|GO:0050794|GO:0005622|GO:0043227|GO:0071704|GO:0097159|GO:0006139|GO:0006725|GO:0043231|GO:0003676|GO:0046483|GO:0003723|GO:0051252|GO:0016070|GO:0031981|GO:0010629|GO:0005654|GO:0010468|GO:0010467|GO:0005634|GO:0050684|GO:0006396|GO:0016604|GO:0033119|GO:0043484|GO:0016071|GO:0048024|GO:0008380|GO:0048025|GO:0016607|GO:…	cell|metabolic process|cellular process|intracellular organelle|regulation of metabolic process|cellular metabolic process|nitrogen compound metabolic process|regulation of cellular process|intracellular|membrane-bounded organelle|organic substance metabolic process|organic cyclic compound binding|nucleobase-containing compound metabolic process|cellular aromatic compound metabolic process|intrac…	-	-	-	-	2:237260926-237274077	31.2300767189252	45.4478043474546	43.3654014182928	32.4665378590761	35.8931621817998	46.0194647207522	30.0579922852077	36.889815761781	52.3565024831475	402	424	363	306	369	469	302	318	333
ENSOARG00000023925	RF01891	-	misc_RNA	-	-	-	-	-	-	17:69328763-69329004	36.4228359905647	25.5324511110788	52.8478904607425	34.9010853644697	47.811954381723	38.9548498968192	31.6110763795948	46.0548765667187	51.1250314905651	124	63	117	87	130	105	84	105	86
ENSOARG00000023924	-	-		-	-	-	-	-	-	3:216288091-216288144	15.796132146811	54.4878634196423	24.2898660411674	21.5728935444687	11.5374307569841	24.9388755269323	16.8651526278285	17.6918054744196	21.311935223287	12	30	12	12	7	15	10	9	8
ENSOARG00000023927	RF00618	RNA, U4atac small nuclear (U12-dependent splicing) [Source:HGNC Symbol;Acc:HGNC:34016]	snRNA	-	-	-	-	-	-	2:185752993-185753118	0.564315377854649	0.778211427406612	1.73515055983974	1.54067860807742	2.11902259813503	1.42484219168472	0.722657556958895	0.842172049184832	1.14155226660732	1	1	2	2	3	2	1	1	1
ENSOARG00000023926	-	-		-	-	-	-	-	-	22:24182393-24182445	0	0	0	0	0	0	0	0	0	0	0	0	0	0	0	0	0	0
ENSOARG00000023921	-	-		-	-	-	-	-	-	5:47128744-47128813	5.07702614791729	12.6099044262879	3.12327100771152	2.77322149453936	3.81424067664306	3.84771222415527	3.90356309425327	6.0652310962406	4.10958815978634	5	9	2	2	3	3	3	4	2
ENSOARG00000023920	MIR34A	microRNA 34a [Source:HGNC Symbol;Acc:HGNC:31635]	miRNA	-	-	-	-	-	-	12:42455936-42456042	1.99296994375652	6.4166731788195	4.08652281382816	5.44362734299677	1.66326431044768	2.51719491299878	1.70195985377235	1.98447495646976	4.0342670476158	3	7	4	6	2	3	2	2	3
ENSOARG00000023923	RF00026	-	snRNA	-	-	-	-	-	-	1:108971474-108971576	0	0	0	0	0	0	0	0	0	0	0	0	0	0	0	0	0	0
ENSOARG00000023922	-	-		-	-	-	-	-	-	15:38209184-38209257	0.960861319049808	0	0	1.31227781395368	0	0	0	0	1.94372412962867	1	0	0	1	0	0	0	0	1
ENSOARG00000002453	-	-		GO:0003824|GO:0008152|GO:0009987|GO:0044237|GO:0016787|GO:0016788|GO:0042578|GO:0006796|GO:0016311|GO:0016791	catalytic activity|metabolic process|cellular process|cellular metabolic process|hydrolase activity|hydrolase activity, acting on ester bonds|phosphoric ester hydrolase activity|phosphate-containing compound metabolic process|dephosphorylation|phosphatase activity	-	-	-	-	JH922514.1:1768-3704	0	0	0	0	0	0	0	0	0	0	0	0	0	0	0	0	0	0
ENSOARG00000002454	-	leucyl-tRNA synthetase [Source:NCBI gene;Acc:101112134]		GO:0005623|GO:0003824|GO:0008152|GO:0009987|GO:0009058|GO:0019222|GO:0044237|GO:0006807|GO:0050794|GO:0016874|GO:0036094|GO:0097367|GO:0016787|GO:0005622|GO:0071704|GO:0097159|GO:0006139|GO:0044249|GO:0006520|GO:0000166|GO:0006725|GO:0005737|GO:0006082|GO:0016788|GO:0019538|GO:0006450|GO:0046483|GO:0052689|GO:0034645|GO:0016070|GO:0032268|GO:0010468|GO:0017076|GO:0044267|GO:0010467|GO:0051246|GO:…	cell|catalytic activity|metabolic process|cellular process|biosynthetic process|regulation of metabolic process|cellular metabolic process|nitrogen compound metabolic process|regulation of cellular process|ligase activity|small molecule binding|carbohydrate derivative binding|hydrolase activity|intracellular|organic substance metabolic process|organic cyclic compound binding|nucleobase-containing…	-	-	-	-	5:54813266-54868566	3.58640868770942	3.41937143373085	6.22767661086285	5.69611202705547	4.79327875876027	4.68251088106045	6.37590631251905	6.76947598839057	5.13793649328843	178	123	201	207	190	184	247	225	126
ENSOARG00000002455	FAAH	fatty acid amide hydrolase [Source:HGNC Symbol;Acc:HGNC:3553]	protein_coding	GO:0003824|GO:0016020|GO:0008152|GO:0009987|GO:0044237|GO:0009056|GO:0031224|GO:0016787|GO:0071704|GO:0016021|GO:0006082|GO:0044255|GO:0016788|GO:0006629|GO:0016810|GO:0044242|GO:0016298|GO:0052689|GO:0016811|GO:0006631|GO:0016042|GO:0019752|GO:0047372|GO:0017064|GO:0009062|GO:0004040|GO:0046395|GO:0032787	catalytic activity|membrane|metabolic process|cellular process|cellular metabolic process|catabolic process|intrinsic component of membrane|hydrolase activity|organic substance metabolic process|integral component of membrane|organic acid metabolic process|cellular lipid metabolic process|hydrolase activity, acting on ester bonds|lipid metabolic process|hydrolase activity, acting on carbon-nitrog…	K15528	fatty acid amide hydrolase[3.5.1.99]	oas04723	Retrograde endocannabinoid signaling - Ovis aries (sheep)	1:20722662-20742017	4.08525519417303	10.4841353948756	7.28728448633895	4.96567803141771	4.24558242267523	8.66861458068295	2.2505962782422	5.18525159857128	5.95291952325832	100	186	116	89	83	168	43	85	72
ENSOARG00000002456	-	trace amine-associated receptor 6 [Source:NCBI gene;Acc:101103482]		GO:0023052|GO:0016020|GO:0009987|GO:0050896|GO:0004871|GO:0038023|GO:0050794|GO:0031224|GO:0007165|GO:0007154|GO:0004872|GO:0051716|GO:0004888|GO:0016021|GO:0007186|GO:0004930|GO:0008227|GO:0001594	signaling|membrane|cellular process|response to stimulus|signal transducer activity|signaling receptor activity|regulation of cellular process|intrinsic component of membrane|signal transduction|cell communication|receptor activity|cellular response to stimulus|transmembrane signaling receptor activity|integral component of membrane|G-protein coupled receptor signaling pathway|G-protein coupled r…	K05051	trace amine associated receptor[-]	oas04080	Neuroactive ligand-receptor interaction - Ovis aries (sheep)	8:57777576-57778613	0	0	0	0	0	0	0	0	0	0	0	0	0	0	0	0	0	0
ENSOARG00000002457	-	-		GO:0004872	receptor activity	-	-	-	-	13:50858086-50858543	0	0	1.22825264348206	0	0	0	0.255772056676463	0	0.808065087598438	0	0	4	0	0	0	1	0	2
ENSOARG00000006168	-	-		GO:0003824	catalytic activity	-	-	-	-	23:61383032-61511543	19.42084793988	27.9822346290887	21.5041359099584	19.6166027341656	24.7284695037994	21.7188784450684	18.2074504482268	21.8634293004805	17.1447424202295	768	802	553	568	781	680	562	579	335
ENSOARG00000006169	-	-		GO:0005623|GO:0032991|GO:0008152|GO:0009987|GO:0043229|GO:0044237|GO:0006807|GO:1990904|GO:0005622|GO:0043227|GO:0071704|GO:0006139|GO:0006725|GO:0043231|GO:0030529|GO:0046483|GO:0016070|GO:0010467|GO:0005681|GO:0005634|GO:0006396|GO:0016071|GO:0008380|GO:0006397|GO:0000398|GO:0000375	cell|macromolecular complex|metabolic process|cellular process|intracellular organelle|cellular metabolic process|nitrogen compound metabolic process|ribonucleoprotein complex|intracellular|membrane-bounded organelle|organic substance metabolic process|nucleobase-containing compound metabolic process|cellular aromatic compound metabolic process|intracellular membrane-bounded organelle|intracellul…	-	-	-	-	X:70595718-70595993	0	0	0	0	0.644816236296745	0	0	0	0	0	0	0	0	2	0	0	0	0
ENSOARG00000006160	NSMCE4A	NSE4 homolog A, SMC5-SMC6 complex component [Source:HGNC Symbol;Acc:HGNC:25935]	protein_coding	GO:0005623|GO:0032991|GO:0008152|GO:0009987|GO:0050896|GO:0043229|GO:0044237|GO:0006807|GO:0006950|GO:0050794|GO:0005622|GO:0043234|GO:0043227|GO:0071704|GO:0051716|GO:0033554|GO:0006139|GO:2001022|GO:0006725|GO:0043231|GO:0030915|GO:0080135|GO:0046483|GO:0005694|GO:0006974|GO:0031981|GO:0006259|GO:0005654|GO:2001020|GO:0005634|GO:0016604|GO:0006281|GO:0000793	cell|macromolecular complex|metabolic process|cellular process|response to stimulus|intracellular organelle|cellular metabolic process|nitrogen compound metabolic process|response to stress|regulation of cellular process|intracellular|protein complex|membrane-bounded organelle|organic substance metabolic process|cellular response to stimulus|cellular response to stress|nucleobase-containing compo…	-	-	-	-	22:40793177-40808249	6.02912980310524	6.57175311025847	9.61131783368236	7.74015211377005	7.9516737791051	6.67589305592518	6.15371043061503	7.26242610577729	7.72798287156731	300	237	311	282	316	263	239	242	190
ENSOARG00000006161	ZNF618	zinc finger protein 618 [Source:HGNC Symbol;Acc:HGNC:29416]	protein_coding	GO:0097159|GO:0003676	organic cyclic compound binding|nucleic acid binding	-	-	-	-	2:9621733-9707921	6.51117616658303	12.0382905790898	10.9852984641167	6.32642023637887	8.38556735259142	6.320702123296	6.14916790490624	5.83366888101129	9.56323236983657	350	469	384	249	360	269	258	210	254
ENSOARG00000006162	TLR9	toll like receptor 9 [Source:NCBI gene;Acc:494547]	protein_coding	GO:0005623|GO:0002376|GO:0023052|GO:0016020|GO:0008152|GO:0009987|GO:0050896|GO:0004871|GO:0005886|GO:0009058|GO:0043229|GO:0012505|GO:0019222|GO:0023051|GO:0044237|GO:0006807|GO:0071944|GO:0006950|GO:0009607|GO:0009605|GO:0038023|GO:0002684|GO:0065009|GO:0050794|GO:0031224|GO:0002682|GO:0005622|GO:0043227|GO:0051707|GO:0007165|GO:0051091|GO:0071704|GO:0007154|GO:0006955|GO:0004872|GO:0033036|GO:…	cell|immune system process|signaling|membrane|metabolic process|cellular process|response to stimulus|signal transducer activity|plasma membrane|biosynthetic process|intracellular organelle|endomembrane system|regulation of metabolic process|regulation of signaling|cellular metabolic process|nitrogen compound metabolic process|cell periphery|response to stress|response to biotic stimulus|response…	-	-	-	-	19:48643163-48646651	0.494158560692061	0.374974831264032	0.303967981285793	0	0.0928039094073736	0.124834756770755	0.284902116693055	0.1844559801648	0.250030498880756	20	11	8	0	3	4	9	5	5
ENSOARG00000006163	BBS9	Bardet-Biedl syndrome 9 [Source:HGNC Symbol;Acc:HGNC:30000]	protein_coding	GO:0005623|GO:0032991|GO:0016020|GO:0032502|GO:0009987|GO:0016043|GO:0043229|GO:0051641|GO:0042995|GO:0005622|GO:0043234|GO:0005929|GO:0033036|GO:0030030|GO:0035869|GO:0034464|GO:0008104|GO:0005737|GO:0022607|GO:0006996|GO:0044782|GO:0005856|GO:0034613|GO:0030031|GO:0005815|GO:0070925|GO:0030154|GO:0060271|GO:0000242|GO:0015630|GO:0033365|GO:0005813|GO:0045444|GO:0034451|GO:0061512	cell|macromolecular complex|membrane|developmental process|cellular process|cellular component organization|intracellular organelle|cellular localization|cell projection|intracellular|protein complex|cilium|macromolecule localization|cell projection organization|ciliary transition zone|BBSome|protein localization|cytoplasm|cellular component assembly|organelle organization|cilium organization|cyt…	-	-	-	-	4:63241800-63694790	4.93875992044697	4.11246423754185	6.42213076057744	6.83971104591368	6.68286376907529	5.29674664772581	6.28295497545986	5.74457795916684	6.69861311612045	285	172	241	289	308	242	283	222	191
ENSOARG00000006164	CCDC149	coiled-coil domain containing 149 [Source:HGNC Symbol;Acc:HGNC:25405]	protein_coding	-	-	-	-	-	-	6:44258105-44326770	5.25553304621101	7.74292377052766	6.57500398361373	4.3796317944549	5.68817172042111	5.06289122592475	5.07847093033416	6.65068221194493	6.85061536977249	118	126	96	72	102	90	89	100	76
ENSOARG00000006165	-	-		GO:0016020|GO:0031224|GO:0016021|GO:0006810	membrane|intrinsic component of membrane|integral component of membrane|transport	-	-	-	-	4:95483216-95484230	0	0	0	0	0	0	0	0	0	0	0	0	0	0	0	0	0	0
ENSOARG00000006166	MLKL	mixed lineage kinase domain like pseudokinase [Source:HGNC Symbol;Acc:HGNC:26617]	protein_coding	GO:0005623|GO:0003824|GO:0016020|GO:0008152|GO:0009987|GO:0005886|GO:0044877|GO:0016043|GO:0044237|GO:0006807|GO:0071944|GO:0016740|GO:0036094|GO:0097367|GO:0005622|GO:0071704|GO:0005515|GO:0097159|GO:0032403|GO:0000166|GO:0016772|GO:0005737|GO:0008219|GO:0019538|GO:0022607|GO:0019899|GO:0012501|GO:0006461|GO:0019900|GO:0016773|GO:0006796|GO:0036211|GO:0017076|GO:0016301|GO:0070265|GO:0044267|GO:…	cell|catalytic activity|membrane|metabolic process|cellular process|plasma membrane|macromolecular complex binding|cellular component organization|cellular metabolic process|nitrogen compound metabolic process|cell periphery|transferase activity|small molecule binding|carbohydrate derivative binding|intracellular|organic substance metabolic process|protein binding|organic cyclic compound binding|…	K08849	mixed lineage kinase domain-like[2.7.11.1]	oas04217|oas04668	Necroptosis - Ovis aries (sheep)|TNF signaling pathway - Ovis aries (sheep)	14:1512435-1525063	1.95364425071552	1.58968329424031	2.92720812277993	1.50510711640935	1.50532813953237	1.20214860724722	1.21937756981071	1.49608340213664	2.94012055586311	39	23	38	22	24	19	19	20	29
ENSOARG00000006167	HORMAD2	HORMA domain containing 2 [Source:HGNC Symbol;Acc:HGNC:28383]	protein_coding	GO:0000003|GO:0005623|GO:0022414|GO:0009987|GO:0016043|GO:0043229|GO:0005622|GO:0043227|GO:0007062|GO:0051321|GO:0043231|GO:0070192|GO:0007059|GO:0007049|GO:0006996|GO:0045132|GO:0005694|GO:0051177|GO:0031981|GO:0000819|GO:0051276|GO:0000228|GO:0005634|GO:0000793|GO:0000794|GO:0000795	reproduction|cell|reproductive process|cellular process|cellular component organization|intracellular organelle|intracellular|membrane-bounded organelle|sister chromatid cohesion|meiotic cell cycle|intracellular membrane-bounded organelle|chromosome organization involved in meiotic cell cycle|chromosome segregation|cell cycle|organelle organization|meiotic chromosome segregation|chromosome|meioti…	-	-	-	-	17:68681531-68706238	0	0	0	0	0	0	0.392992738699622	0	0	0	0	0	0	0	0	4	0	0
ENSOARG00000018264	MAB21L4	mab-21 like 4 [Source:HGNC Symbol;Acc:HGNC:26216]	protein_coding	-	-	-	-	-	-	1:746557-756026	19.0957761151824	63.3962599813501	34.9272555892234	14.9126307262108	31.6831314393015	31.769016855157	8.79441532613463	15.6517279611009	21.5878962647604	1135	2731	1350	649	1504	1495	408	623	634
ENSOARG00000018265	HGS	hepatocyte growth factor-regulated tyrosine kinase substrate [Source:HGNC Symbol;Acc:HGNC:4897]	protein_coding	GO:0005623|GO:0023052|GO:0032991|GO:0016020|GO:0008152|GO:0005576|GO:0009987|GO:0050896|GO:0016043|GO:0031090|GO:0043229|GO:0012505|GO:0019222|GO:0023051|GO:0044237|GO:0006807|GO:0051641|GO:0065009|GO:0050794|GO:0023057|GO:0005622|GO:0043234|GO:0005615|GO:0043227|GO:0051050|GO:0007165|GO:0071704|GO:0007154|GO:0044089|GO:0033036|GO:0051716|GO:0005515|GO:0009968|GO:0043231|GO:0051649|GO:0070062|GO:…	cell|signaling|macromolecular complex|membrane|metabolic process|extracellular region|cellular process|response to stimulus|cellular component organization|organelle membrane|intracellular organelle|endomembrane system|regulation of metabolic process|regulation of signaling|cellular metabolic process|nitrogen compound metabolic process|cellular localization|regulation of molecular function|regula…	K12182	hepatocyte growth factor-regulated tyrosine kinase substrate[-]	oas04144|oas04145	Endocytosis - Ovis aries (sheep)|Phagosome - Ovis aries (sheep)	11:50284057-50296963	29.5993077283296	63.2217840347398	41.8788208868259	35.6170456724157	43.4438419258457	48.1991539803215	27.6745019289363	39.5731901971795	47.13718062287	1051	1627	967	926	1232	1355	767	941	827
ENSOARG00000018266	ACBD6	acyl-CoA binding domain containing 6 [Source:HGNC Symbol;Acc:HGNC:23339]	protein_coding	GO:0048037|GO:0050662|GO:0000062	cofactor binding|coenzyme binding|fatty-acyl-CoA binding	-	-	-	-	12:59543177-59748150	16.577715666081	19.9851389190223	17.8963334633943	18.7530206944874	21.4907793848425	19.4580664174102	18.4499179934407	20.628970209769	18.639518191056	198	173	139	164	205	184	172	165	110
ENSOARG00000018267	-	-		GO:0005623|GO:0023052|GO:0032991|GO:0008152|GO:0009987|GO:0050896|GO:0009058|GO:0043229|GO:0019222|GO:0044237|GO:0006807|GO:0050794|GO:0005622|GO:0043234|GO:0043227|GO:0003700|GO:0007165|GO:0071704|GO:0007154|GO:0051716|GO:0006139|GO:0010033|GO:0044249|GO:0006725|GO:0043231|GO:0005667|GO:0007166|GO:0071559|GO:0046483|GO:0071560|GO:0034645|GO:0051252|GO:0016070|GO:0010468|GO:0070848|GO:0007167|GO:…	cell|signaling|macromolecular complex|metabolic process|cellular process|response to stimulus|biosynthetic process|intracellular organelle|regulation of metabolic process|cellular metabolic process|nitrogen compound metabolic process|regulation of cellular process|intracellular|protein complex|membrane-bounded organelle|transcription factor activity, sequence-specific DNA binding|signal transduct…	-	-	-	-	7:13673571-13674168	8.94127336281449	10.1776998245924	8.59352539223831	4.57944001917933	6.71717179244162	9.88162859017846	3.15022985559611	6.34187800467585	7.6908314686316	40	33	25	15	24	35	11	19	17
ENSOARG00000018260	ST8SIA4	ST8 alpha-N-acetyl-neuraminide alpha-2,8-sialyltransferase 4 [Source:HGNC Symbol;Acc:HGNC:10871]	protein_coding	GO:0005623|GO:0003824|GO:0016020|GO:0008152|GO:0009987|GO:0009058|GO:0043229|GO:0012505|GO:0044237|GO:0006807|GO:0016740|GO:0031224|GO:0005622|GO:0043227|GO:0071704|GO:0005975|GO:0070085|GO:1901135|GO:0044249|GO:0006486|GO:0016021|GO:0043231|GO:0005737|GO:0044255|GO:0019538|GO:0006629|GO:0016757|GO:0005794|GO:0034645|GO:0006665|GO:0036211|GO:0009100|GO:0008610|GO:0044267|GO:0009311|GO:0008373|GO:…	cell|catalytic activity|membrane|metabolic process|cellular process|biosynthetic process|intracellular organelle|endomembrane system|cellular metabolic process|nitrogen compound metabolic process|transferase activity|intrinsic component of membrane|intracellular|membrane-bounded organelle|organic substance metabolic process|carbohydrate metabolic process|glycosylation|carbohydrate derivative meta…	-	-	-	-	5:97323768-97426048	4.60436187095769	8.13744476591142	8.51249322839625	4.38069985237735	5.89466986273859	7.44918675766213	6.09781962252094	9.19309860240081	9.4232896383456	89	114	107	62	91	114	92	119	90
ENSOARG00000018261	-	-		-	-	-	-	-	-	6:30792466-30794652	0	0	0	0	0	0	0	0	0	0	0	0	0	0	0	0	0	0
ENSOARG00000018262	NKIRAS2	NFKB inhibitor interacting Ras like 2 [Source:HGNC Symbol;Acc:HGNC:17898]	protein_coding	GO:0023052|GO:0003824|GO:0016020|GO:0009987|GO:0050896|GO:0050794|GO:0036094|GO:0097367|GO:0016787|GO:0007165|GO:0007154|GO:0051716|GO:0097159|GO:0000166|GO:0001882|GO:0016817|GO:0016818|GO:0032549|GO:0001883|GO:0017076|GO:0032555|GO:0032561|GO:0005525|GO:0016462|GO:0019001|GO:0017111|GO:0003924	signaling|catalytic activity|membrane|cellular process|response to stimulus|regulation of cellular process|small molecule binding|carbohydrate derivative binding|hydrolase activity|signal transduction|cell communication|cellular response to stimulus|organic cyclic compound binding|nucleotide binding|nucleoside binding|hydrolase activity, acting on acid anhydrides|hydrolase activity, acting on aci…	-	-	-	-	11:41653598-41655555	29.3713002755641	40.5250801500312	25.8091035670348	25.1130976655697	30.4404665308739	31.9536065594051	25.1390582951354	28.5634106497881	22.7281867164572	238	238	136	149	197	205	159	155	91
ENSOARG00000018263	-	protein HP-25 homolog 2 [Source:NCBI gene;Acc:101119629]		-	-	-	-	-	-	3:176761677-176770592	0	0	0	0	0	0	0	0	0	0	0	0	0	0	0	0	0	0
ENSOARG00000018268	-	liver carboxylesterase-like [Source:NCBI gene;Acc:101116756]		GO:0003824|GO:0016787	catalytic activity|hydrolase activity	K01044	carboxylesterase 1[3.1.1.1]	oas01100|oas00983	Metabolic pathways - Ovis aries (sheep)|Drug metabolism - other enzymes - Ovis aries (sheep)	14:23469513-23498927	14.8351534173239	17.3552612200465	11.0530535375148	6.22098839990236	3.34874715699081	13.723276827229	7.65606429333747	13.9155628845971	9.55700041210121	355	301	172	109	64	260	143	223	113
ENSOARG00000018269	-	-		-	-	-	-	-	-	2:204464322-204465539	0	0	0	0	0	0	0	0	0	0	0	0	0	0	0	0	0	0
ENSOARG00000002393	ZDHHC4	zinc finger DHHC-type containing 4 [Source:HGNC Symbol;Acc:HGNC:18471]	protein_coding	GO:0005623|GO:0003824|GO:0016020|GO:0043229|GO:0012505|GO:0016740|GO:0031224|GO:0005622|GO:0043227|GO:0016021|GO:0043231|GO:0016746|GO:0005737|GO:0005783|GO:0005794|GO:0016747|GO:0016409|GO:0019706	cell|catalytic activity|membrane|intracellular organelle|endomembrane system|transferase activity|intrinsic component of membrane|intracellular|membrane-bounded organelle|integral component of membrane|intracellular membrane-bounded organelle|transferase activity, transferring acyl groups|cytoplasm|endoplasmic reticulum|Golgi apparatus|transferase activity, transferring acyl groups other than ami…	-	-	-	-	24:38286121-38295399	29.2098226633987	22.1492232797816	28.8080015438623	28.4469280432341	28.664732887886	24.829180739701	27.4748353633318	28.0201618054177	24.0706216577111	948	521	608	676	743	638	696	609	386
ENSOARG00000002392	-	-		-	-	-	-	-	-	X:129821065-129822174	0.164518572190118	0	0	0.337076461632323	0.309024128894692	0	0	0.122816757172788	0	2	0	0	3	3	0	0	1	0
ENSOARG00000002391	MSRB2	methionine sulfoxide reductase B2 [Source:HGNC Symbol;Acc:HGNC:17061]	protein_coding	GO:0005623|GO:0003824|GO:0008152|GO:0009987|GO:0050896|GO:0016043|GO:0043229|GO:0044237|GO:0006807|GO:0006950|GO:0005622|GO:0043227|GO:0016491|GO:0071704|GO:0005515|GO:0097435|GO:0043231|GO:0055114|GO:0016667|GO:0005737|GO:0019538|GO:0022607|GO:0008092|GO:0043169|GO:0006996|GO:0030029|GO:0006979|GO:0007015|GO:0007010|GO:0006461|GO:0003779|GO:0016671|GO:0044267|GO:0005739|GO:0030036|GO:0046872|GO:…	cell|catalytic activity|metabolic process|cellular process|response to stimulus|cellular component organization|intracellular organelle|cellular metabolic process|nitrogen compound metabolic process|response to stress|intracellular|membrane-bounded organelle|oxidoreductase activity|organic substance metabolic process|protein binding|supramolecular fiber organization|intracellular membrane-bounded…	-	-	-	-	13:23184943-23206285	15.6071679189952	13.8991853071217	17.2364893518462	12.4016109816052	17.4097757530538	17.9205662738266	9.45232745269477	9.95766847623253	17.8032025547098	110	71	79	64	98	100	52	47	62
ENSOARG00000002390	OR13J1	olfactory receptor family 13 subfamily J member 1 [Source:HGNC Symbol;Acc:HGNC:15108]	protein_coding	GO:0005623|GO:0023052|GO:0016020|GO:0009987|GO:0050896|GO:0004871|GO:0005886|GO:0051606|GO:0071944|GO:0038023|GO:0050794|GO:0031224|GO:0007165|GO:0007154|GO:0004872|GO:0051716|GO:0050906|GO:0004888|GO:0016021|GO:0050877|GO:0007186|GO:0009593|GO:0050907|GO:0004984|GO:0007600|GO:0004930|GO:0007606|GO:0050911|GO:0007608	cell|signaling|membrane|cellular process|response to stimulus|signal transducer activity|plasma membrane|detection of stimulus|cell periphery|signaling receptor activity|regulation of cellular process|intrinsic component of membrane|signal transduction|cell communication|receptor activity|cellular response to stimulus|detection of stimulus involved in sensory perception|transmembrane signaling re…	K04257|K04257	olfactory receptor[-]|olfactory receptor[-]	oas04740|oas04740	Olfactory transduction - Ovis aries (sheep)|Olfactory transduction - Ovis aries (sheep)	JH921915.1:12806-13808	0	0	0	0	0	0	0	0	0	0	0	0	0	0	0	0	0	0
ENSOARG00000002397	ABCB8	ATP binding cassette subfamily B member 8 [Source:HGNC Symbol;Acc:HGNC:49]	protein_coding	GO:0005623|GO:0005215|GO:0003824|GO:0016020|GO:0022857|GO:0043229|GO:0036094|GO:0097367|GO:0031224|GO:0016787|GO:0005622|GO:0043227|GO:0097159|GO:0000166|GO:0016021|GO:0043231|GO:0005737|GO:0016817|GO:0006810|GO:0016818|GO:0031981|GO:0016820|GO:0055085|GO:0017076|GO:0005730|GO:0032555|GO:0005739|GO:0005634|GO:0042626|GO:0032559|GO:0016462|GO:0005524|GO:0017111|GO:0016887|GO:0042623|GO:0043492	cell|transporter activity|catalytic activity|membrane|transmembrane transporter activity|intracellular organelle|small molecule binding|carbohydrate derivative binding|intrinsic component of membrane|hydrolase activity|intracellular|membrane-bounded organelle|organic cyclic compound binding|nucleotide binding|integral component of membrane|intracellular membrane-bounded organelle|cytoplasm|hydrol…	K05655	ATP-binding cassette, subfamily B (MDR/TAP), member 8[-]	oas02010	ABC transporters - Ovis aries (sheep)	4:113001972-113017373	11.7683456132977	25.2049433202355	16.5444050949027	16.9773871981753	15.8017803543261	18.7294853955179	10.7925583463705	16.9606273740293	13.6646998403122	373	579	341	394	400	470	267	360	214
ENSOARG00000002396	ABCB1	ATP-binding cassette, sub-family B (MDR/TAP), member 1 [Source:NCBI gene;Acc:443367]	protein_coding	GO:0005215|GO:0003824|GO:0016020|GO:0022857|GO:0036094|GO:0097367|GO:0031224|GO:0016787|GO:0097159|GO:0000166|GO:0016021|GO:0016817|GO:0006810|GO:0016818|GO:0016820|GO:0055085|GO:0017076|GO:0032555|GO:0042626|GO:0032559|GO:0016462|GO:0005524|GO:0017111|GO:0016887|GO:0042623|GO:0043492	transporter activity|catalytic activity|membrane|transmembrane transporter activity|small molecule binding|carbohydrate derivative binding|intrinsic component of membrane|hydrolase activity|organic cyclic compound binding|nucleotide binding|integral component of membrane|hydrolase activity, acting on acid anhydrides|transport|hydrolase activity, acting on acid anhydrides, in phosphorus-containing…	-	-	-	-	JH922658.1:8612-26167	1.32868614870192	0.366559401320498	1.63460912553126	1.99611085049743	2.32905144253137	1.34261530926902	0.851138543834337	1.98405826881486	1.6134080950887	10	2	8	11	14	8	5	10	6
ENSOARG00000002395	SLC14A1	solute carrier family 14 member 1 (Kidd blood group) [Source:NCBI gene;Acc:100302356]	protein_coding	GO:0005623|GO:0005215|GO:0016020|GO:0005886|GO:0022857|GO:0043229|GO:0071944|GO:0031224|GO:0005622|GO:0043227|GO:0016021|GO:0043231|GO:0031226|GO:0006810|GO:0005887|GO:0005372|GO:0031981|GO:0015267|GO:0055085|GO:0071702|GO:0042044|GO:0005730|GO:0005634|GO:0006833|GO:0071918|GO:0015204|GO:0015265|GO:0015840	cell|transporter activity|membrane|plasma membrane|transmembrane transporter activity|intracellular organelle|cell periphery|intrinsic component of membrane|intracellular|membrane-bounded organelle|integral component of membrane|intracellular membrane-bounded organelle|intrinsic component of plasma membrane|transport|integral component of plasma membrane|water transmembrane transporter activity|n…	-	-	-	-	23:45678576-45696614	0.10768488361535	0.297211617419288	0.165628007984702	0.0735670895701305	0.134825213043865	0	0.137961897237607	0.482503785665989	0.327020131890069	2	4	2	1	2	0	2	6	3
ENSOARG00000002394	-	adhesion G protein-coupled receptor E2-like [Source:NCBI gene;Acc:105605924]		GO:0023052|GO:0016020|GO:0009987|GO:0050896|GO:0004871|GO:0038023|GO:0050794|GO:0031224|GO:0007165|GO:0007154|GO:0004872|GO:0051716|GO:0004888|GO:0016021|GO:0007186|GO:0007166|GO:0004930	signaling|membrane|cellular process|response to stimulus|signal transducer activity|signaling receptor activity|regulation of cellular process|intrinsic component of membrane|signal transduction|cell communication|receptor activity|cellular response to stimulus|transmembrane signaling receptor activity|integral component of membrane|G-protein coupled receptor signaling pathway|cell surface recept…	-	-	-	-	AMGL01124480.1:21-6937	0.259546047063813	0.315962612658952	0.493016136952785	0.583828766265659	0.305862898206294	0.134984847706257	0.35207085897435	0.683913672143504	0.648880276355726	17	15	21	28	16	7	18	30	21
ENSOARG00000002399	-	-		GO:0023052|GO:0003824|GO:0008152|GO:0009987|GO:0050896|GO:0006807|GO:0050794|GO:0016787|GO:0007165|GO:0071704|GO:0007154|GO:0051716|GO:0019538|GO:0007166|GO:0008233|GO:0006508|GO:0007219|GO:0008237|GO:0033619|GO:0004175|GO:0004222|GO:0006509	signaling|catalytic activity|metabolic process|cellular process|response to stimulus|nitrogen compound metabolic process|regulation of cellular process|hydrolase activity|signal transduction|organic substance metabolic process|cell communication|cellular response to stimulus|protein metabolic process|cell surface receptor signaling pathway|peptidase activity|proteolysis|Notch signaling pathway|me…	-	-	-	-	JH924046.1:4883-11584	0.0739416726705783	0	0.265326420558018	0.134654168197954	0.0308694750856839	0.0622503870153519	0.126319094582021	0.220840845034364	0.0997472854317073	3	0	7	4	1	2	4	6	2
ENSOARG00000002398	COLGALT2	collagen beta(1-O)galactosyltransferase 2 [Source:HGNC Symbol;Acc:HGNC:16790]	protein_coding	-	-	K11703	collagen beta-1,O-galactosyltransferase[2.4.1.50]	oas00310|oas00514	Lysine degradation - Ovis aries (sheep)|Other types of O-glycan biosynthesis - Ovis aries (sheep)	12:63073044-63187516	0.9706878923713	3.14219742078498	2.18156949906761	1.52963878169678	2.57102330459366	3.20650507731157	1.53060106620896	1.67242755120807	2.49345232587036	26	61	38	30	55	68	32	30	33
ENSOARG00000017434	CMYA5	cardiomyopathy associated 5 [Source:HGNC Symbol;Acc:HGNC:14305]	protein_coding	-	-	-	-	-	-	7:10363537-10528209	2.78609502936535	2.48588667230199	4.4759118912607	2.75940945848542	2.62871401516704	2.8128848391962	3.15684092942752	3.96978592416028	4.35350542230583	917	593	958	665	691	733	811	875	708
ENSOARG00000017435	RRP8	ribosomal RNA processing 8 [Source:HGNC Symbol;Acc:HGNC:29030]	protein_coding	GO:0005623|GO:0023052|GO:0003824|GO:0032991|GO:0016020|GO:0008152|GO:0009987|GO:0050896|GO:0005886|GO:0016043|GO:0009058|GO:0043229|GO:0017053|GO:0019222|GO:0044237|GO:0006807|GO:0071944|GO:0006950|GO:0009605|GO:0050794|GO:0016740|GO:0005622|GO:0043227|GO:0032259|GO:0007165|GO:0071704|GO:0007154|GO:0051716|GO:0005515|GO:0097159|GO:0016458|GO:0033554|GO:0006139|GO:0045786|GO:0044249|GO:0009991|GO:…	cell|signaling|catalytic activity|macromolecular complex|membrane|metabolic process|cellular process|response to stimulus|plasma membrane|cellular component organization|biosynthetic process|intracellular organelle|transcriptional repressor complex|regulation of metabolic process|cellular metabolic process|nitrogen compound metabolic process|cell periphery|response to stress|response to external …	-	-	-	-	15:45868603-45872611	14.0505209981093	13.6052154422484	12.1084696522849	11.0992315084114	11.9394941479623	11.8158401963937	11.337442970637	9.60051215269397	11.4767998924169	389	273	218	225	264	259	245	178	157
ENSOARG00000017436	-	-		GO:0003824|GO:0008152|GO:0016491|GO:0055114	catalytic activity|metabolic process|oxidoreductase activity|oxidation-reduction process	-	-	-	-	11:50015277-50016873	0.0652926883468189	0	0	0	0	0	0	0	0	1	0	0	0	0	0	0	0	0
ENSOARG00000017437	-	-		GO:0005623|GO:0032991|GO:0008152|GO:0009987|GO:0005198|GO:0009058|GO:0043229|GO:0003735|GO:0044237|GO:0006807|GO:1990904|GO:0005622|GO:0071704|GO:0044249|GO:0030529|GO:0005737|GO:0019538|GO:0034645|GO:0005840|GO:0044267|GO:0010467|GO:0006518|GO:0043043|GO:0006412|GO:0043604	cell|macromolecular complex|metabolic process|cellular process|structural molecule activity|biosynthetic process|intracellular organelle|structural constituent of ribosome|cellular metabolic process|nitrogen compound metabolic process|ribonucleoprotein complex|intracellular|organic substance metabolic process|cellular biosynthetic process|intracellular ribonucleoprotein complex|cytoplasm|protein …	K02908	large subunit ribosomal protein L30e[-]	oas03010	Ribosome - Ovis aries (sheep)	18:20647321-20647668	0	0	0	0.279047581128081	0.511405980511211	0	0.261651874071324	0.304924362635888	0	0	0	0	1	2	0	1	1	0
ENSOARG00000017430	ARL6	ADP ribosylation factor like GTPase 6 [Source:HGNC Symbol;Acc:HGNC:13210]	protein_coding	GO:0005623|GO:0023052|GO:0016020|GO:0005576|GO:0032502|GO:0009987|GO:0050896|GO:0016043|GO:0048856|GO:0023051|GO:0051641|GO:0050794|GO:0036094|GO:0097367|GO:0042995|GO:0005622|GO:0005615|GO:0043227|GO:0007165|GO:0048646|GO:0005929|GO:0007154|GO:0009653|GO:0033036|GO:0051716|GO:0097159|GO:0030030|GO:0010256|GO:0060042|GO:0000166|GO:0007275|GO:0009887|GO:0051649|GO:0070062|GO:0008104|GO:0046907|GO:…	cell|signaling|membrane|extracellular region|developmental process|cellular process|response to stimulus|cellular component organization|anatomical structure development|regulation of signaling|cellular localization|regulation of cellular process|small molecule binding|carbohydrate derivative binding|cell projection|intracellular|extracellular space|membrane-bounded organelle|signal transduction|…	-	-	-	-	1:160516447-160545913	3.96852111890166	3.54303112425906	6.46154245596866	5.73875265361464	5.69972203267295	2.35879970113783	7.4770219202733	6.44880251687447	6.61444250111205	34	22	36	36	39	16	50	37	28
ENSOARG00000017431	NFE2L2	nuclear factor, erythroid 2 like 2 [Source:HGNC Symbol;Acc:HGNC:7782]	protein_coding	GO:0005623|GO:0002376|GO:0023052|GO:0032991|GO:0016020|GO:0008152|GO:0032502|GO:0009987|GO:0050896|GO:0005886|GO:0048856|GO:0009058|GO:0043229|GO:0012505|GO:0019222|GO:0023051|GO:0044237|GO:0002520|GO:0050793|GO:0006807|GO:0071944|GO:0009056|GO:0006950|GO:0009605|GO:0050794|GO:0023057|GO:0002682|GO:0005622|GO:0043227|GO:0051050|GO:0003700|GO:0007165|GO:0071704|GO:0032993|GO:0007154|GO:0002683|GO:…	cell|immune system process|signaling|macromolecular complex|membrane|metabolic process|developmental process|cellular process|response to stimulus|plasma membrane|anatomical structure development|biosynthetic process|intracellular organelle|endomembrane system|regulation of metabolic process|regulation of signaling|cellular metabolic process|immune system development|regulation of developmental p…	K05638	nuclear factor erythroid 2-related factor 2[-]	oas05200|oas04141|oas05225|oas05418	Pathways in cancer - Ovis aries (sheep)|Protein processing in endoplasmic reticulum - Ovis aries (sheep)|Hepatocellular carcinoma - Ovis aries (sheep)|Fluid shear stress and atherosclerosis - Ovis aries (sheep)	2:131754249-131759072	14.6860241219877	10.4448684088234	19.1495052479111	15.3789852138552	11.9666480435181	14.1031397530648	20.609473812634	20.5169041385663	22.6365316338959	776	400	658	595	505	590	850	726	591
ENSOARG00000017432	ERN2	endoplasmic reticulum to nucleus signaling 2 [Source:HGNC Symbol;Acc:HGNC:16942]	protein_coding	GO:0005623|GO:0023052|GO:0003824|GO:0032991|GO:0016020|GO:0008152|GO:0009987|GO:0050896|GO:0016043|GO:0009058|GO:0043229|GO:0012505|GO:0019222|GO:0023051|GO:0042175|GO:0044237|GO:0006807|GO:0009056|GO:0006950|GO:0065009|GO:0050794|GO:0016740|GO:0036094|GO:0097367|GO:0016787|GO:0005622|GO:0043234|GO:0043227|GO:0005789|GO:0007165|GO:0071704|GO:0007154|GO:0051716|GO:0097159|GO:0033554|GO:0006139|GO:…	cell|signaling|catalytic activity|macromolecular complex|membrane|metabolic process|cellular process|response to stimulus|cellular component organization|biosynthetic process|intracellular organelle|endomembrane system|regulation of metabolic process|regulation of signaling|nuclear outer membrane-endoplasmic reticulum membrane network|cellular metabolic process|nitrogen compound metabolic process…	-	-	-	-	24:21349016-21370787	0.0526459431008378	0	0	0	0	0	0	0	0	2	0	0	0	0	0	0	0	0
ENSOARG00000017433	ZSWIM7	zinc finger SWIM-type containing 7 [Source:HGNC Symbol;Acc:HGNC:26993]	protein_coding	GO:0032991|GO:0008152|GO:0009987|GO:0050896|GO:1990391|GO:0044237|GO:0006807|GO:0006950|GO:0043234|GO:0071704|GO:0051716|GO:0033554|GO:0006139|GO:0006725|GO:0031647|GO:0043169|GO:0097196|GO:0046483|GO:0050821|GO:0006974|GO:0006259|GO:0046872|GO:0006281|GO:0006310|GO:0046914|GO:0008270|GO:0000725|GO:0006302|GO:0000724	macromolecular complex|metabolic process|cellular process|response to stimulus|DNA repair complex|cellular metabolic process|nitrogen compound metabolic process|response to stress|protein complex|organic substance metabolic process|cellular response to stimulus|cellular response to stress|nucleobase-containing compound metabolic process|cellular aromatic compound metabolic process|regulation of p…	-	-	-	-	11:33029867-33038377	10.4581774740933	11.9496671705464	10.3026477747918	11.6052203457079	8.79805777335622	11.9709341622759	8.37422553458321	9.76039823291058	11.9058390465166	64	53	41	52	43	58	40	40	36
ENSOARG00000017438	SRP9	signal recognition particle 9 [Source:HGNC Symbol;Acc:HGNC:11304]	protein_coding	GO:0005623|GO:0032991|GO:0008152|GO:0005576|GO:0009987|GO:0009058|GO:0019222|GO:0044237|GO:0006807|GO:1990904|GO:0051641|GO:0050794|GO:0005622|GO:0005615|GO:0043227|GO:0071704|GO:0033036|GO:0097159|GO:0044249|GO:0051649|GO:0070062|GO:0008104|GO:0003676|GO:0046907|GO:0030529|GO:0005737|GO:0019538|GO:0006810|GO:0045184|GO:0031982|GO:1903561|GO:0009890|GO:0003723|GO:0034645|GO:0006886|GO:0010629|GO:…	cell|macromolecular complex|metabolic process|extracellular region|cellular process|biosynthetic process|regulation of metabolic process|cellular metabolic process|nitrogen compound metabolic process|ribonucleoprotein complex|cellular localization|regulation of cellular process|intracellular|extracellular space|membrane-bounded organelle|organic substance metabolic process|macromolecule localizat…	-	-	-	-	12:26964560-26973625	27.079419282613	11.9352412408836	17.3508650850862	26.7104277798038	23.0748615139682	20.9014680357109	22.6468620785646	19.0951306782258	25.1192234309903	72	23	30	52	49	44	47	34	33
ENSOARG00000017439	-	-		GO:0005215|GO:0016020|GO:0022857|GO:0031224|GO:0016021|GO:0006810|GO:0006811|GO:0015075|GO:0008324|GO:0006812|GO:0030001|GO:0046873	transporter activity|membrane|transmembrane transporter activity|intrinsic component of membrane|integral component of membrane|transport|ion transport|ion transmembrane transporter activity|cation transmembrane transporter activity|cation transport|metal ion transport|metal ion transmembrane transporter activity	-	-	-	-	3:134994204-135007816	13.8854612720554	10.428767572937	15.1491935558301	12.9906037408414	12.1223360888034	12.8719979885418	13.7094125397363	16.8665461150271	16.3284799383116	327	178	232	224	228	240	252	266	190
ENSOARG00000003440	-	-		GO:0005623|GO:0008152|GO:0009987|GO:0009058|GO:0019222|GO:0044237|GO:0006807|GO:0050794|GO:0005622|GO:0071704|GO:0097159|GO:0006139|GO:0044249|GO:0006725|GO:0003676|GO:0046483|GO:0034645|GO:0051252|GO:0016070|GO:0010468|GO:0010467|GO:2001141|GO:0006351|GO:0006355|GO:1903506	cell|metabolic process|cellular process|biosynthetic process|regulation of metabolic process|cellular metabolic process|nitrogen compound metabolic process|regulation of cellular process|intracellular|organic substance metabolic process|organic cyclic compound binding|nucleobase-containing compound metabolic process|cellular biosynthetic process|cellular aromatic compound metabolic process|nuclei…	-	-	-	-	14:61325219-61328587	0	0	0	0	0	0	0	0	0	0	0	0	0	0	0	0	0	0
ENSOARG00000003441	NDP	NDP, norrin cystine knot growth factor [Source:HGNC Symbol;Acc:HGNC:7678]	protein_coding	GO:0000003|GO:0005623|GO:0023052|GO:0022414|GO:0008152|GO:0005576|GO:0032502|GO:0009987|GO:0050896|GO:0031012|GO:0048856|GO:0009058|GO:0009986|GO:0019222|GO:0023051|GO:0044237|GO:0006807|GO:0003006|GO:0065009|GO:0050794|GO:0005615|GO:0007165|GO:0051091|GO:0071704|GO:0007154|GO:0009653|GO:0051716|GO:0005515|GO:0051090|GO:0006139|GO:0001890|GO:0044249|GO:0005102|GO:0007275|GO:0010469|GO:0006725|GO:…	reproduction|cell|signaling|reproductive process|metabolic process|extracellular region|developmental process|cellular process|response to stimulus|extracellular matrix|anatomical structure development|biosynthetic process|cell surface|regulation of metabolic process|regulation of signaling|cellular metabolic process|nitrogen compound metabolic process|developmental process involved in reproducti…	-	-	-	-	X:40985397-40995687	0.530467124333204	0.732001729204545	2.17541264218713	1.20758999829719	1.7712657388663	0.446592328737002	1.58574334652988	1.05613476800209	1.07379744799724	3	3	8	5	8	2	7	4	3
ENSOARG00000003442	FUNDC2	FUN14 domain containing 2 [Source:HGNC Symbol;Acc:HGNC:24925]	protein_coding	GO:0005623|GO:0043229|GO:0005622|GO:0043227|GO:0043231|GO:0005737|GO:0005739|GO:0005634	cell|intracellular organelle|intracellular|membrane-bounded organelle|intracellular membrane-bounded organelle|cytoplasm|mitochondrion|nucleus	-	-	-	-	X:75547000-75573647	16.2460977109963	12.4654243162963	12.2645846332637	14.6271970620392	12.6380619897551	12.1052470678416	16.5721645939907	13.3707342488972	10.8242704906048	1212	674	595	799	753	715	965	668	399
ENSOARG00000003443	RBBP5	RB binding protein 5, histone lysine methyltransferase complex subunit [Source:HGNC Symbol;Acc:HGNC:9888]	protein_coding	GO:0005623|GO:0003824|GO:0032991|GO:0008152|GO:0009987|GO:0050896|GO:0016043|GO:0043229|GO:0044237|GO:0006807|GO:0006950|GO:0016740|GO:0005622|GO:0043227|GO:0032259|GO:0071704|GO:0043627|GO:0051716|GO:0005515|GO:1902494|GO:0097159|GO:0033554|GO:0043231|GO:0003676|GO:0042393|GO:0006325|GO:1990234|GO:0019538|GO:0140030|GO:0006996|GO:0006974|GO:0035097|GO:0031981|GO:0003677|GO:0005654|GO:0051276|GO:…	cell|catalytic activity|macromolecular complex|metabolic process|cellular process|response to stimulus|cellular component organization|intracellular organelle|cellular metabolic process|nitrogen compound metabolic process|response to stress|transferase activity|intracellular|membrane-bounded organelle|methylation|organic substance metabolic process|response to estrogen|cellular response to stimul…	-	-	-	-	12:2169946-2185634	12.5340151391304	9.9498846421517	13.3996080897634	13.4248974816646	12.7915511599632	12.3612776854654	14.738338651298	14.9987664968073	14.8553863759201	292	168	203	229	238	228	268	234	171
ENSOARG00000003444	RINT1	RAD50 interactor 1 [Source:HGNC Symbol;Acc:HGNC:21876]	protein_coding	GO:0005623|GO:0023052|GO:0032991|GO:0009987|GO:0050896|GO:0043229|GO:0012505|GO:0000075|GO:0023051|GO:0006950|GO:0051641|GO:0050794|GO:0005622|GO:0043234|GO:0043227|GO:0007165|GO:0007154|GO:0051716|GO:0033554|GO:0045786|GO:0007093|GO:0044770|GO:0070939|GO:0043231|GO:0051649|GO:0046907|GO:0005737|GO:0060341|GO:0072395|GO:0006810|GO:0060627|GO:0010564|GO:0005783|GO:0007049|GO:0009966|GO:0051726|GO:…	cell|signaling|macromolecular complex|cellular process|response to stimulus|intracellular organelle|endomembrane system|cell cycle checkpoint|regulation of signaling|response to stress|cellular localization|regulation of cellular process|intracellular|protein complex|membrane-bounded organelle|signal transduction|cell communication|cellular response to stimulus|cellular response to stress|negativ…	-	-	-	-	4:46662484-46686186	5.74861073784731	3.77558073199116	7.6004370330437	8.54642030674006	7.0384816619925	7.12684660024564	7.44646457167344	9.12261395539525	7.68468049554795	271	129	233	295	265	266	274	288	179
ENSOARG00000003445	TAF5	TATA-box binding protein associated factor 5 [Source:HGNC Symbol;Acc:HGNC:11539]	protein_coding	GO:0005623|GO:0003824|GO:0032991|GO:0008152|GO:0009987|GO:0016043|GO:0009058|GO:0043229|GO:0019222|GO:0044237|GO:0006807|GO:0050794|GO:0016740|GO:0005622|GO:0043234|GO:0043227|GO:0003700|GO:0071704|GO:0005515|GO:1902494|GO:0097159|GO:0006139|GO:0044249|GO:0006725|GO:0043231|GO:0003676|GO:0016746|GO:0006325|GO:0070461|GO:1990234|GO:0019538|GO:0005667|GO:0046983|GO:0006996|GO:0042802|GO:0046483|GO:…	cell|catalytic activity|macromolecular complex|metabolic process|cellular process|cellular component organization|biosynthetic process|intracellular organelle|regulation of metabolic process|cellular metabolic process|nitrogen compound metabolic process|regulation of cellular process|transferase activity|intracellular|protein complex|membrane-bounded organelle|transcription factor activity, seque…	K03130	transcription initiation factor TFIID subunit 5[-]	oas05168	Herpes simplex infection - Ovis aries (sheep)	22:23045077-23058787	3.78638278456442	6.40786749990681	4.18495564576275	3.47442601407261	4.51870334305149	5.00655507920319	4.28251997391847	5.43316007342303	5.80716141471154	128	157	92	86	122	134	113	123	97
ENSOARG00000003446	-	-		GO:0005623|GO:0043229|GO:0005622|GO:0043227|GO:0097159|GO:0043231|GO:0003676|GO:0003677|GO:0005634	cell|intracellular organelle|intracellular|membrane-bounded organelle|organic cyclic compound binding|intracellular membrane-bounded organelle|nucleic acid binding|DNA binding|nucleus	-	-	-	-	14:61346458-61352259	0.148132786686845	0	0	0	0	0	0	0	0	1	0	0	0	0	0	0	0	0
ENSOARG00000003447	SEC22C	SEC22 homolog C, vesicle trafficking protein [Source:HGNC Symbol;Acc:HGNC:16828]	protein_coding	GO:0016020|GO:0031224|GO:0016021|GO:0006810|GO:0016192	membrane|intrinsic component of membrane|integral component of membrane|transport|vesicle-mediated transport	-	-	-	-	19:14632210-14644195	5.37476731289049	6.16244284759064	9.54571312149592	4.1355090384816	4.1705886022972	6.02367021558378	3.68549350712466	5.31287742981097	8.1200472761018	71	59	82	40	44	63	38	47	53
ENSOARG00000003448	DCST1	DC-STAMP domain containing 1 [Source:HGNC Symbol;Acc:HGNC:26539]	protein_coding	GO:0005623|GO:0002376|GO:0023052|GO:0003824|GO:0016020|GO:0008152|GO:0009987|GO:0050896|GO:0005886|GO:0023051|GO:0044237|GO:0006807|GO:0071944|GO:0009056|GO:0006950|GO:0050794|GO:0016740|GO:0023057|GO:0031224|GO:0002682|GO:0007165|GO:0071704|GO:0007154|GO:0006955|GO:0002683|GO:0051716|GO:0009968|GO:0010033|GO:0050777|GO:0060761|GO:0016021|GO:0050776|GO:0006952|GO:0019538|GO:0019787|GO:0009966|GO:…	cell|immune system process|signaling|catalytic activity|membrane|metabolic process|cellular process|response to stimulus|plasma membrane|regulation of signaling|cellular metabolic process|nitrogen compound metabolic process|cell periphery|catabolic process|response to stress|regulation of cellular process|transferase activity|negative regulation of signaling|intrinsic component of membrane|regula…	-	-	-	-	1:103823566-103839259	0.232958476392126	0.68872749276221	0.460594741305772	0.318153878245893	0.124998524047291	0.546427510441044	0	0.596300810023654	0.471446121940533	7	15	9	7	3	13	0	12	7
ENSOARG00000003449	GPR149	G protein-coupled receptor 149 [Source:HGNC Symbol;Acc:HGNC:23627]	protein_coding	GO:0000003|GO:0040007|GO:0022414|GO:0048511|GO:0016020|GO:0032502|GO:0009987|GO:0019953|GO:0042698|GO:0048856|GO:0048589|GO:0003006|GO:0031224|GO:0001546|GO:0048609|GO:0022602|GO:0001541|GO:0007276|GO:0007275|GO:0016021|GO:0007281|GO:0048608|GO:0048513|GO:0001547|GO:0045137|GO:0008406|GO:0007548|GO:0048468|GO:0048731|GO:0060280|GO:0030728|GO:0061458|GO:0008585|GO:0007292|GO:0048477|GO:0046545|GO:…	reproduction|growth|reproductive process|rhythmic process|membrane|developmental process|cellular process|sexual reproduction|ovulation cycle|anatomical structure development|developmental growth|developmental process involved in reproduction|intrinsic component of membrane|preantral ovarian follicle growth|multicellular organismal reproductive process|ovulation cycle process|ovarian follicle dev…	-	-	-	-	1:231368088-231455602	0	0	0	0	0	0	0	0	0	0	0	0	0	0	0	0	0	0
ENSOARG00000010499	-	-		-	-	-	-	-	-	1:41111070-41115894	0.509476868717785	0	0	0.348059348503843	0	0	0	0.380335764147989	0	2	0	0	1	0	0	0	1	0
ENSOARG00000019329	FN1	fibronectin 1 [Source:HGNC Symbol;Acc:HGNC:3778]	protein_coding	GO:0005623|GO:0023052|GO:0040007|GO:0032991|GO:0016020|GO:0008152|GO:0005576|GO:0098772|GO:0032502|GO:0009987|GO:0050896|GO:0040011|GO:0005886|GO:0072562|GO:0051051|GO:0044877|GO:0031012|GO:0016043|GO:0016049|GO:0048856|GO:0040012|GO:0043229|GO:0019222|GO:0023051|GO:0044237|GO:0048589|GO:0050793|GO:0006807|GO:0045177|GO:0071944|GO:0006950|GO:0040008|GO:0065009|GO:0050794|GO:0048870|GO:0005622|GO:…	cell|signaling|growth|macromolecular complex|membrane|metabolic process|extracellular region|molecular function regulator|developmental process|cellular process|response to stimulus|locomotion|plasma membrane|blood microparticle|negative regulation of transport|macromolecular complex binding|extracellular matrix|cellular component organization|cell growth|anatomical structure development|regulati…	K05717	fibronectin 1[-]	oas05200|oas04151|oas05165|oas05205|oas04810|oas04510|oas05146|oas04933|oas05222|oas04512|oas05100	Pathways in cancer - Ovis aries (sheep)|PI3K-Akt signaling pathway - Ovis aries (sheep)|Human papillomavirus infection - Ovis aries (sheep)|Proteoglycans in cancer - Ovis aries (sheep)|Regulation of actin cytoskeleton - Ovis aries (sheep)|Focal adhesion - Ovis aries (sheep)|Amoebiasis - Ovis aries (sheep)|AGE-RAGE signaling pathway in diabetic complications - Ovis aries (sheep)|Small cell lung ca…	2:216309354-216378137	98.6838945240136	46.6153859905942	61.0436595354512	84.1853612138062	14.1639450428528	31.2591226451515	186.893611737645	44.4433914695986	34.7999024017536	10451	3578	4204	6528	1198	2621	15449	3152	1821
ENSOARG00000010497	ENPP4	ectonucleotide pyrophosphatase/phosphodiesterase 4 [Source:HGNC Symbol;Acc:HGNC:3359]	protein_coding	GO:0003824|GO:0016020|GO:0008152|GO:0005576|GO:0009987|GO:0050896|GO:0044237|GO:0006807|GO:0009056|GO:0006950|GO:0009605|GO:0031224|GO:0016787|GO:0005615|GO:0043227|GO:0071704|GO:1901135|GO:0006139|GO:0030194|GO:0009611|GO:0016021|GO:0006725|GO:0050820|GO:0070062|GO:0050878|GO:0016817|GO:0030193|GO:0031982|GO:1903561|GO:0046483|GO:0042060|GO:1903034|GO:0019439|GO:0016818|GO:0007596|GO:0007599|GO:…	catalytic activity|membrane|metabolic process|extracellular region|cellular process|response to stimulus|cellular metabolic process|nitrogen compound metabolic process|catabolic process|response to stress|response to external stimulus|intrinsic component of membrane|hydrolase activity|extracellular space|membrane-bounded organelle|organic substance metabolic process|carbohydrate derivative metabo…	K18424	ectonucleotide pyrophosphatase/phosphodiesterase family member 4[3.6.1.29]	oas00230	Purine metabolism - Ovis aries (sheep)	20:19430738-19443705	4.55814632138226	2.81926510742645	5.01533394491684	4.72259326502722	4.23123839846319	2.82893677227829	2.91986181698633	4.51807928581556	4.85106074865511	116	52	83	88	86	57	58	77	61
ENSOARG00000014135	HTD2	hydroxyacyl-thioester dehydratase type 2 [Source:HGNC Symbol;Acc:HGNC:53111]	protein_coding	GO:0005623|GO:0043229|GO:0005622|GO:0043227|GO:0043231|GO:0005737|GO:0031981|GO:0005730|GO:0005739|GO:0005634	cell|intracellular organelle|intracellular|membrane-bounded organelle|intracellular membrane-bounded organelle|cytoplasm|nuclear lumen|nucleolus|mitochondrion|nucleus	-	-	-	-	19:43028815-43029318	17.6298215224729	18.2921675265774	18.8688015682904	19.8399633545355	19.0722254198382	18.5264946397154	23.8515719620783	20.8499506588627	28.5441973286641	125	94	87	103	108	104	132	99	100
ENSOARG00000014136	-	-		-	-	-	-	-	-	14:55852657-55854076	4.63582139091191	3.79052497578222	6.33677920159874	3.04841741457459	1.28983984234306	3.90347616943289	9.4590278360904	3.84577543176347	3.47506157140065	27	16	24	13	6	18	43	15	10
ENSOARG00000010494	NUDT18	nudix hydrolase 18 [Source:HGNC Symbol;Acc:HGNC:26194]	protein_coding	GO:0003824|GO:0008152|GO:0009987|GO:0044237|GO:0006807|GO:0009056|GO:0016787|GO:0071704|GO:1901135|GO:0006139|GO:0006725|GO:0016817|GO:0019637|GO:0043169|GO:0046483|GO:0019439|GO:0016818|GO:0046434|GO:0006796|GO:0009116|GO:0046872|GO:0042278|GO:0006163|GO:0009264|GO:0009132|GO:0009134|GO:0016462|GO:0000287|GO:0009259|GO:0009166|GO:0009117|GO:0017110|GO:0006195|GO:0009154|GO:0009191|GO:0046130|GO:…	catalytic activity|metabolic process|cellular process|cellular metabolic process|nitrogen compound metabolic process|catabolic process|hydrolase activity|organic substance metabolic process|carbohydrate derivative metabolic process|nucleobase-containing compound metabolic process|cellular aromatic compound metabolic process|hydrolase activity, acting on acid anhydrides|organophosphate metabolic p…	-	-	-	-	2:43243168-43245428	8.72185561157978	15.0425586377535	9.83557308352585	8.13977821138403	12.7408088636187	11.2916177628838	8.28756605809132	8.68267681654386	7.79624170987688	120	150	88	82	140	123	89	80	53
ENSOARG00000010493	ATF3	activating transcription factor 3 [Source:HGNC Symbol;Acc:HGNC:785]	protein_coding	GO:0005623|GO:0023052|GO:0032991|GO:0008152|GO:0032502|GO:0009987|GO:0050896|GO:0048856|GO:0009058|GO:0043229|GO:0019222|GO:0023051|GO:0044237|GO:0006807|GO:0006950|GO:0009605|GO:0050794|GO:0023057|GO:0005622|GO:0043234|GO:0043227|GO:0003700|GO:0007165|GO:0071704|GO:0007154|GO:0051716|GO:0005515|GO:0097159|GO:0009888|GO:0033554|GO:0005975|GO:0009968|GO:0006139|GO:0010033|GO:0044249|GO:0030968|GO:…	cell|signaling|macromolecular complex|metabolic process|developmental process|cellular process|response to stimulus|anatomical structure development|biosynthetic process|intracellular organelle|regulation of metabolic process|regulation of signaling|cellular metabolic process|nitrogen compound metabolic process|response to stress|response to external stimulus|regulation of cellular process|negati…	K09032	activating transcription factor 3[-]	oas05166	HTLV-I infection - Ovis aries (sheep)	12:69063118-69069280	11.7084143814524	15.7491188256311	8.43736531023443	8.09568402455908	10.4276811808033	7.92010485454412	8.09650428143144	9.58305720875895	8.82409674534412	239	233	112	121	170	128	129	131	89
ENSOARG00000010492	CD164	CD164 molecule [Source:HGNC Symbol;Acc:HGNC:1632]	protein_coding	GO:0005623|GO:0016020|GO:0005886|GO:0043229|GO:0012505|GO:0071944|GO:0031224|GO:0005622|GO:0007155|GO:0043227|GO:0016021|GO:0043231|GO:0098609|GO:0005737|GO:0005768|GO:0031982|GO:0097708|GO:0031410|GO:0098742|GO:0005773|GO:0000323|GO:0007157|GO:0005764	cell|membrane|plasma membrane|intracellular organelle|endomembrane system|cell periphery|intrinsic component of membrane|intracellular|cell adhesion|membrane-bounded organelle|integral component of membrane|intracellular membrane-bounded organelle|cell-cell adhesion|cytoplasm|endosome|vesicle|intracellular vesicle|cytoplasmic vesicle|cell-cell adhesion via plasma-membrane adhesion molecules|vacuo…	K06546	CD164 antigen[-]	oas04142	Lysosome - Ovis aries (sheep)	8:27876120-27887557	133.087816534969	66.6158207531515	181.980556564881	258.597046314018	160.52820247991	105.458246587271	268.838697915051	200.810057738334	134.887703660694	5072	1840	4510	7216	4886	3182	7997	5125	2540
ENSOARG00000014132	-	-		GO:0016020|GO:0031224|GO:0016021	membrane|intrinsic component of membrane|integral component of membrane	-	-	-	-	21:33961669-33964155	0	0	0.430371989251588	0	0.116834076308546	0.353464377547072	0	0.27865986921557	0.755252178067471	0	0	3	0	1	3	0	2	4
ENSOARG00000010490	-	-		GO:0003824|GO:0008152|GO:0009987|GO:0044237|GO:0006807|GO:0016740|GO:0036094|GO:0097367|GO:0071704|GO:0097159|GO:0000166|GO:0016772|GO:0019538|GO:0016773|GO:0006796|GO:0036211|GO:0017076|GO:0016301|GO:0044267|GO:0032555|GO:0006464|GO:0032559|GO:0016310|GO:0005524|GO:0004672|GO:0006468|GO:0004674	catalytic activity|metabolic process|cellular process|cellular metabolic process|nitrogen compound metabolic process|transferase activity|small molecule binding|carbohydrate derivative binding|organic substance metabolic process|organic cyclic compound binding|nucleotide binding|transferase activity, transferring phosphorus-containing groups|protein metabolic process|phosphotransferase activity, …	-	-	-	-	10:25828569-25925624	12.9610795317782	3.77219363179553	4.04851219373459	9.74961468176805	1.71157939983009	3.19733416676004	16.2809841448303	3.25087302696272	2.56163027712418	256	54	52	141	27	50	251	43	25
ENSOARG00000000139	PURG	purine rich element binding protein G [Source:HGNC Symbol;Acc:HGNC:17930]	protein_coding	GO:0097159|GO:0003676|GO:0003723	organic cyclic compound binding|nucleic acid binding|RNA binding	-	-	-	-	26:25766845-25805723	5.64366860145714	6.85988330246524	4.8558966858732	3.30330847452866	3.86970886462662	5.94018505042864	4.82034056954124	4.71530425953922	7.07078337114089	84	74	47	36	46	70	56	47	52
ENSOARG00000000138	-	-		GO:0023052|GO:0016020|GO:0009987|GO:0050896|GO:0004871|GO:0038023|GO:0050794|GO:0031224|GO:0007165|GO:0007154|GO:0004872|GO:0051716|GO:0004888|GO:0016021|GO:0007186|GO:0004930	signaling|membrane|cellular process|response to stimulus|signal transducer activity|signaling receptor activity|regulation of cellular process|intrinsic component of membrane|signal transduction|cell communication|receptor activity|cellular response to stimulus|transmembrane signaling receptor activity|integral component of membrane|G-protein coupled receptor signaling pathway|G-protein coupled r…	-	-	-	-	5:13682820-13693702	0	0	0	0	0	0	0	0	0	0	0	0	0	0	0	0	0	0
ENSOARG00000000131	TEX15	testis expressed 15, meiosis and synapsis associated [Source:HGNC Symbol;Acc:HGNC:11738]	protein_coding	GO:0000003|GO:0022414|GO:0008152|GO:0009987|GO:0050896|GO:0019953|GO:0016043|GO:0019222|GO:0044237|GO:0006807|GO:0006950|GO:0050794|GO:0048609|GO:0071704|GO:0051716|GO:0033554|GO:0006139|GO:0007276|GO:0051321|GO:0006725|GO:0070192|GO:0007059|GO:0007049|GO:0006996|GO:0045132|GO:0080135|GO:0046483|GO:0007127|GO:0006974|GO:0048232|GO:0006259|GO:0051276|GO:2001020|GO:0007129|GO:0045143|GO:0007140|GO:…	reproduction|reproductive process|metabolic process|cellular process|response to stimulus|sexual reproduction|cellular component organization|regulation of metabolic process|cellular metabolic process|nitrogen compound metabolic process|response to stress|regulation of cellular process|multicellular organismal reproductive process|organic substance metabolic process|cellular response to stimulus|…	-	-	-	-	26:25629926-25693596	1.9117968272688	1.48694735334678	2.96259076098348	2.8428782997305	2.46769691906072	1.78072563232623	1.87246426099323	2.41389473416021	2.68901349181451	259	146	261	282	267	191	198	219	180
ENSOARG00000000130	-	-		GO:0005623|GO:0023052|GO:0005215|GO:0016020|GO:0009987|GO:0030054|GO:0050896|GO:0004871|GO:0045202|GO:0005886|GO:0022857|GO:0071944|GO:0097060|GO:0038023|GO:0050794|GO:0031224|GO:0098794|GO:0007165|GO:0007154|GO:0004872|GO:0051716|GO:0004888|GO:0016021|GO:0007267|GO:0006810|GO:0045211|GO:0007166|GO:0042391|GO:0060078|GO:0015267|GO:0006811|GO:0015464|GO:0015075|GO:0022824|GO:0005216|GO:0022848|GO:…	cell|signaling|transporter activity|membrane|cellular process|cell junction|response to stimulus|signal transducer activity|synapse|plasma membrane|transmembrane transporter activity|cell periphery|synaptic membrane|signaling receptor activity|regulation of cellular process|intrinsic component of membrane|postsynapse|signal transduction|cell communication|receptor activity|cellular response to st…	-	-	-	-	18:28569510-28726255	0.283048524217054	0.223162306594687	0.124362326814452	1.15968717394749	0.759425533504774	0.919248654235048	2.12391522168403	1.63023948970892	0.572815083313412	7	4	2	21	15	18	41	27	7
ENSOARG00000000133	GJC1	gap junction protein gamma 1 [Source:HGNC Symbol;Acc:HGNC:4280]	protein_coding	GO:0005623|GO:0023052|GO:0005215|GO:0032991|GO:0016020|GO:0032502|GO:0009987|GO:0030054|GO:0005886|GO:0022857|GO:0016043|GO:0048856|GO:0005911|GO:0071944|GO:0031224|GO:0043234|GO:0007154|GO:0009653|GO:0001568|GO:0009888|GO:0007507|GO:0007275|GO:0016021|GO:0050877|GO:0098797|GO:0048513|GO:0086065|GO:0007267|GO:0006810|GO:0048468|GO:0022607|GO:0048731|GO:0010644|GO:0048514|GO:0005921|GO:0045216|GO:…	cell|signaling|transporter activity|macromolecular complex|membrane|developmental process|cellular process|cell junction|plasma membrane|transmembrane transporter activity|cellular component organization|anatomical structure development|cell-cell junction|cell periphery|intrinsic component of membrane|protein complex|cell communication|anatomical structure morphogenesis|blood vessel development|t…	-	-	-	-	11:43948435-43949625	7.9976266996408	7.24670345818226	8.35191765868849	11.0041905016807	11.2095123231413	7.6137812281492	10.7815748602967	12.2989376030106	11.8376190448881	134	88	91	135	150	101	141	138	98
ENSOARG00000000132	-	-		-	-	-	-	-	-	JH923021.1:320-1080	12.9460095315299	23.3202850554515	23.0416616756474	8.02182997586037	10.9566531318933	19.5309981171705	6.75732272566315	15.7517542665322	25.7157652352769	108	141	125	49	73	129	44	88	106
ENSOARG00000000135	PBX2	PBX homeobox 2 [Source:HGNC Symbol;Acc:HGNC:8633]	protein_coding	GO:0005623|GO:0032991|GO:0008152|GO:0032502|GO:0009987|GO:0048856|GO:0009058|GO:0043229|GO:0019222|GO:0044237|GO:0003682|GO:0006807|GO:0050794|GO:0005622|GO:0043234|GO:0043227|GO:0003700|GO:0071704|GO:0009653|GO:0005515|GO:0097159|GO:0048598|GO:0006139|GO:0044249|GO:0007275|GO:0006725|GO:0043231|GO:0003676|GO:0008134|GO:0007389|GO:0005667|GO:0046483|GO:0035108|GO:0009790|GO:0034645|GO:0051252|GO:…	cell|macromolecular complex|metabolic process|developmental process|cellular process|anatomical structure development|biosynthetic process|intracellular organelle|regulation of metabolic process|cellular metabolic process|chromatin binding|nitrogen compound metabolic process|regulation of cellular process|intracellular|protein complex|membrane-bounded organelle|transcription factor activity, sequ…	-	-	-	-	20:26330411-26335636	25.1726975282625	38.551838246395	45.5291376462185	38.7205253224959	42.7845789295189	38.4965039279104	35.8958390559369	45.3978630466668	42.7489134999445	982	1090	1155	1106	1333	1189	1093	1186	824
ENSOARG00000000134	-	-		GO:0005623|GO:0008152|GO:0009987|GO:0009058|GO:0019222|GO:0044237|GO:0006807|GO:0050794|GO:0005622|GO:0071704|GO:0097159|GO:0006139|GO:0044249|GO:0006725|GO:0003676|GO:0043169|GO:0046483|GO:0034645|GO:0051252|GO:0016070|GO:0010468|GO:0010467|GO:0046872|GO:2001141|GO:0006351|GO:0006355|GO:1903506	cell|metabolic process|cellular process|biosynthetic process|regulation of metabolic process|cellular metabolic process|nitrogen compound metabolic process|regulation of cellular process|intracellular|organic substance metabolic process|organic cyclic compound binding|nucleobase-containing compound metabolic process|cellular biosynthetic process|cellular aromatic compound metabolic process|nuclei…	-	-	-	-	14:57343338-57428222	8.22739650981144	6.63789325293895	11.2579462449914	6.90377716247437	6.94042163754602	7.74968082291434	7.9501688815887	7.23597271377289	10.6538346529691	236	138	210	145	159	176	178	139	151
ENSOARG00000000137	HMGN4	high mobility group nucleosomal binding domain 4 [Source:HGNC Symbol;Acc:HGNC:4989]	protein_coding	GO:0005623|GO:0044877|GO:0043229|GO:0003682|GO:0005622|GO:0043227|GO:0097159|GO:0043231|GO:0003676|GO:0031490|GO:0031491|GO:0005694|GO:0031492|GO:0003677|GO:0000785|GO:0005634	cell|macromolecular complex binding|intracellular organelle|chromatin binding|intracellular|membrane-bounded organelle|organic cyclic compound binding|intracellular membrane-bounded organelle|nucleic acid binding|chromatin DNA binding|nucleosome binding|chromosome|nucleosomal DNA binding|DNA binding|chromatin|nucleus	-	-	-	-	20:30504529-30516219	2.46683185662351	3.58273294461559	3.09463743045772	2.83712270028841	1.86951499079968	2.7877152074321	2.82773893553928	2.03566760349697	3.67871733623492	38	40	31	32	23	34	34	21	28
ENSOARG00000000136	-	-		-	-	-	-	-	-	AMGL01124498.1:21-6347	0	0	0	0	0	0	0	0	0	0	0	0	0	0	0	0	0	0
ENSOARG00000001770	AFG3L2	AFG3 like matrix AAA peptidase subunit 2 [Source:HGNC Symbol;Acc:HGNC:315]	protein_coding	GO:0005623|GO:0040007|GO:0003824|GO:0032991|GO:0016020|GO:0008152|GO:0032502|GO:0009987|GO:0050896|GO:0016043|GO:0031090|GO:0048856|GO:0043229|GO:0044237|GO:0048589|GO:0050793|GO:0006807|GO:0009605|GO:0040008|GO:0036094|GO:0097367|GO:0031224|GO:0016787|GO:0005622|GO:0043234|GO:0043227|GO:0071704|GO:0009653|GO:1902494|GO:0097159|GO:0030030|GO:0031966|GO:0042592|GO:0021675|GO:0050808|GO:0048638|GO:…	cell|growth|catalytic activity|macromolecular complex|membrane|metabolic process|developmental process|cellular process|response to stimulus|cellular component organization|organelle membrane|anatomical structure development|intracellular organelle|cellular metabolic process|developmental growth|regulation of developmental process|nitrogen compound metabolic process|response to external stimulus|…	-	-	-	-	23:43176401-43194125	36.8188868802812	50.9224294856685	38.33277155786	40.5407967033927	39.3365305470935	41.2010699786382	37.3908318279211	34.592589847973	36.0696000912961	1254	1257	849	1011	1070	1111	994	789	607
ENSOARG00000001771	CAMSAP3	calmodulin regulated spectrin associated protein family member 3 [Source:HGNC Symbol;Acc:HGNC:29307]	protein_coding	GO:0005623|GO:0008152|GO:0032502|GO:0009987|GO:0030054|GO:0040011|GO:0044877|GO:0016043|GO:0048856|GO:0040012|GO:0043229|GO:0005911|GO:0019222|GO:0044237|GO:0065009|GO:0050794|GO:0048870|GO:0005622|GO:0007155|GO:0009653|GO:0005515|GO:0030155|GO:0007017|GO:0044092|GO:0032403|GO:0043954|GO:0009888|GO:0051270|GO:0030030|GO:0048729|GO:0007163|GO:0010256|GO:0000226|GO:2000145|GO:0097435|GO:0007275|GO:…	cell|metabolic process|developmental process|cellular process|cell junction|locomotion|macromolecular complex binding|cellular component organization|anatomical structure development|regulation of locomotion|intracellular organelle|cell-cell junction|regulation of metabolic process|cellular metabolic process|regulation of molecular function|regulation of cellular process|cell motility|intracellul…	-	-	-	-	5:14128089-14137026	36.827098320508	106.797270746444	56.4995859351255	44.912583935032	66.9269427162576	65.7265120725695	27.5569385465038	55.3119852132245	38.025154167452	1719	3613	1715	1535	2495	2429	1004	1729	877
ENSOARG00000001772	FOXP2	forkhead box P2 [Source:HGNC Symbol;Acc:HGNC:13875]	protein_coding	GO:0005623|GO:0040007|GO:0007610|GO:0008152|GO:0032502|GO:0009987|GO:0050896|GO:0048856|GO:0009058|GO:0043229|GO:0019222|GO:0044237|GO:0050793|GO:0006807|GO:0009605|GO:0050794|GO:0005622|GO:0043227|GO:0003700|GO:0071704|GO:0009653|GO:0008283|GO:0005515|GO:0097159|GO:0021544|GO:0009888|GO:0009612|GO:0010463|GO:0021537|GO:0007638|GO:0006139|GO:0021987|GO:0044249|GO:0048286|GO:0042127|GO:0007275|GO:…	cell|growth|behavior|metabolic process|developmental process|cellular process|response to stimulus|anatomical structure development|biosynthetic process|intracellular organelle|regulation of metabolic process|cellular metabolic process|regulation of developmental process|nitrogen compound metabolic process|response to external stimulus|regulation of cellular process|intracellular|membrane-bounded…	-	-	-	-	4:53751884-53829578	1.10119526231672	2.04328949492566	3.26996210527937	0.570469714218016	1.47386853144956	2.35007307346016	0.972944243449901	2.43815477022204	5.84058874474193	29	39	56	11	31	49	20	43	76
ENSOARG00000001773	-	-		-	-	-	-	-	-	JH921834.1:4545-12145	0.0877823921107232	0	0.404868463962605	0	0.109910575490262	0	0.224826795498323	0.131004540984307	0	1	0	3	0	1	0	2	1	0
ENSOARG00000001774	-	plasma membrane calcium-transporting ATPase 4-like [Source:NCBI gene;Acc:101106702]		GO:0005215|GO:0003824|GO:0016020|GO:0022857|GO:0036094|GO:0097367|GO:0031224|GO:0016787|GO:0097159|GO:0000166|GO:0016021|GO:0016817|GO:0006810|GO:0016818|GO:0016820|GO:0006811|GO:0055085|GO:0017076|GO:0015075|GO:0032555|GO:0042626|GO:0032559|GO:0034220|GO:0008324|GO:0016462|GO:0006812|GO:0005524|GO:0017111|GO:0030001|GO:0019829|GO:0098655|GO:0072509|GO:0005388|GO:0099132|GO:0016887|GO:0070838|GO:…	transporter activity|catalytic activity|membrane|transmembrane transporter activity|small molecule binding|carbohydrate derivative binding|intrinsic component of membrane|hydrolase activity|organic cyclic compound binding|nucleotide binding|integral component of membrane|hydrolase activity, acting on acid anhydrides|transport|hydrolase activity, acting on acid anhydrides, in phosphorus-containing…	K05850	Ca2+ transporting ATPase, plasma membrane[3.6.3.8]	oas04024|oas04020|oas04022|oas04261|oas04972|oas04970|oas04925	cAMP signaling pathway - Ovis aries (sheep)|Calcium signaling pathway - Ovis aries (sheep)|cGMP-PKG signaling pathway - Ovis aries (sheep)|Adrenergic signaling in cardiomyocytes - Ovis aries (sheep)|Pancreatic secretion - Ovis aries (sheep)|Salivary secretion - Ovis aries (sheep)|Aldosterone synthesis and secretion - Ovis aries (sheep)	12:870544-880251	16.4928772654888	23.6875941887335	22.0991471297325	14.6214745900294	15.0351793726515	20.1004742397523	14.9517220825073	21.7475690061616	15.6160167994378	342	356	298	222	249	330	242	302	160
ENSOARG00000001775	-	-		-	-	-	-	-	-	17:66892378-66937043	2.75053503157667	3.2006700228507	2.8028226460667	1.99141520196602	1.90869556120045	7.36671291278431	2.12284678295871	1.73197826404754	7.64582437602642	83	70	55	44	46	176	50	35	114
ENSOARG00000001776	-	-		GO:0016020|GO:0031224|GO:0016021	membrane|intrinsic component of membrane|integral component of membrane	-	-	-	-	19:12264013-12264473	0	0	0	0	0	0	0	0	0	0	0	0	0	0	0	0	0	0
ENSOARG00000001777	RAB13	RAB13, member RAS oncogene family [Source:NCBI gene;Acc:101107746]		GO:0005623|GO:0023052|GO:0003824|GO:0016020|GO:0005576|GO:0032502|GO:0009987|GO:0030054|GO:0050896|GO:0040011|GO:0005886|GO:0016043|GO:0031252|GO:0048856|GO:0043229|GO:0005911|GO:0012505|GO:0071944|GO:0009605|GO:0051641|GO:0050794|GO:0036094|GO:0097367|GO:0042995|GO:0016787|GO:0048870|GO:0005622|GO:0005615|GO:0043227|GO:0007165|GO:0007154|GO:0033036|GO:0051716|GO:0097159|GO:0030030|GO:0010256|GO:…	cell|signaling|catalytic activity|membrane|extracellular region|developmental process|cellular process|cell junction|response to stimulus|locomotion|plasma membrane|cellular component organization|cell leading edge|anatomical structure development|intracellular organelle|cell-cell junction|endomembrane system|cell periphery|response to external stimulus|cellular localization|regulation of cellula…	-	-	-	-	1:102931286-102934885	21.4425323928699	17.2918958581944	25.2947467303487	28.4825776269316	20.1054706592501	20.7760184165128	24.7116957591195	24.7087629267641	29.5254789066376	219	128	168	213	164	168	197	169	149
ENSOARG00000001778	-	-		-	-	-	-	-	-	21:47746255-47802320	5.08296032875718	12.6957275904118	7.45563835866359	4.77040056078809	4.92833030546696	8.98806859017916	2.80523670108616	7.66800021486481	6.22508083838067	195	353	186	134	151	273	84	197	118
ENSOARG00000001779	NDFIP1	Nedd4 family interacting protein 1 [Source:HGNC Symbol;Acc:HGNC:17592]	protein_coding	GO:0005623|GO:0002376|GO:0023052|GO:0016020|GO:0008152|GO:0032502|GO:0009987|GO:0050896|GO:0004871|GO:0051051|GO:0048856|GO:0043229|GO:0012505|GO:0019222|GO:0023051|GO:0044237|GO:0002520|GO:0050793|GO:0006807|GO:0071944|GO:0009056|GO:0006950|GO:0009605|GO:0051641|GO:0065009|GO:0050794|GO:0031224|GO:0002682|GO:0005622|GO:0007155|GO:0043227|GO:0007165|GO:0071704|GO:0007154|GO:0006955|GO:0008283|GO:…	cell|immune system process|signaling|membrane|metabolic process|developmental process|cellular process|response to stimulus|signal transducer activity|negative regulation of transport|anatomical structure development|intracellular organelle|endomembrane system|regulation of metabolic process|regulation of signaling|cellular metabolic process|immune system development|regulation of developmental p…	-	-	-	-	5:50550206-50570222	71.7208652118313	66.704245504387	54.0828099045094	56.1591579574823	41.7744407705185	61.1967728806968	61.9382087978588	52.9933596306796	54.8354954719553	675	455	331	387	314	456	455	334	255
ENSOARG00000007660	KIAA0408	KIAA0408 [Source:HGNC Symbol;Acc:HGNC:21636]	protein_coding	-	-	-	-	-	-	8:10975073-10997537	1.45007886106157	1.38827242622563	2.59393971441061	0.862226908379715	1.1980788144892	1.55741497200287	0.973123341450134	1.35517019938807	2.03635118301856	147	102	171	64	97	125	77	92	102
ENSOARG00000007661	LYAR	Ly1 antibody reactive [Source:HGNC Symbol;Acc:HGNC:26021]	protein_coding	GO:0005623|GO:0043229|GO:0005622|GO:0043227|GO:0097159|GO:0043231|GO:0003676|GO:0003723|GO:0031981|GO:0005730|GO:0005634	cell|intracellular organelle|intracellular|membrane-bounded organelle|organic cyclic compound binding|intracellular membrane-bounded organelle|nucleic acid binding|RNA binding|nuclear lumen|nucleolus|nucleus	-	-	-	-	6:104421766-104436583	4.78481863992857	5.20142803829086	6.18730371233057	8.41605013114116	5.80950424685505	4.57838026679608	8.73080703287206	7.95685475818678	6.45585353998052	132	104	111	170	128	100	188	147	88
ENSOARG00000003323	-	-		GO:0005515|GO:0019904	protein binding|protein domain specific binding	-	-	-	-	6:14205797-14206476	0	0	0	0	0	0	0	0	0	0	0	0	0	0	0	0	0	0
ENSOARG00000006201	-	-		GO:0005623|GO:0016020|GO:0005886|GO:0071944|GO:0031224|GO:0007155|GO:0016021|GO:0098609|GO:0043169|GO:0098742|GO:0046872|GO:0005509|GO:0007156	cell|membrane|plasma membrane|cell periphery|intrinsic component of membrane|cell adhesion|integral component of membrane|cell-cell adhesion|cation binding|cell-cell adhesion via plasma-membrane adhesion molecules|metal ion binding|calcium ion binding|homophilic cell adhesion via plasma membrane adhesion molecules	-	-	-	-	10:720959-724770	1.51982454162238	2.44076124741255	4.36776937808972	0.646516976983714	1.65340807558784	1.95110618851016	0.957612991812463	1.82303916121092	6.20228993744971	61	71	114	19	53	62	30	49	123
ENSOARG00000006200	NES	nestin [Source:HGNC Symbol;Acc:HGNC:7756]	protein_coding	GO:0005623|GO:0005576|GO:0009987|GO:0005198|GO:0044877|GO:0031012|GO:0043229|GO:0065009|GO:0005622|GO:0008283|GO:0005515|GO:0044092|GO:0032403|GO:0044770|GO:0072089|GO:0051098|GO:0005737|GO:0007049|GO:0050790|GO:0099512|GO:0000278|GO:0044839|GO:0043086|GO:0005856|GO:0044772|GO:0019215|GO:0043393|GO:0045111|GO:0005882|GO:0032091|GO:0000086	cell|extracellular region|cellular process|structural molecule activity|macromolecular complex binding|extracellular matrix|intracellular organelle|regulation of molecular function|intracellular|cell proliferation|protein binding|negative regulation of molecular function|protein complex binding|cell cycle phase transition|stem cell proliferation|regulation of binding|cytoplasm|cell cycle|regulati…	-	-	-	-	1:105204577-105213119	4.59206613104184	11.6985795920949	4.44942144251198	4.2269090445059	3.11817785352584	5.76365529912775	3.20900973689445	4.68604548638427	6.20549476602488	319	589	201	215	173	317	174	218	213
ENSOARG00000006203	WFDC13	WAP four-disulfide core domain 13 [Source:HGNC Symbol;Acc:HGNC:16131]	protein_coding	-	-	-	-	-	-	13:74017572-74021380	0	0	0	0	0	0	0	0	0	0	0	0	0	0	0	0	0	0
ENSOARG00000007663	PKDCC	protein kinase domain containing, cytoplasmic [Source:HGNC Symbol;Acc:HGNC:25123]	protein_coding	GO:0005623|GO:0040007|GO:0003824|GO:0008152|GO:0005576|GO:0032502|GO:0009987|GO:0051051|GO:0016043|GO:0048856|GO:0043229|GO:0012505|GO:0044237|GO:0048589|GO:0050793|GO:0006807|GO:0051641|GO:0050794|GO:0016740|GO:0005622|GO:0043227|GO:0071704|GO:0009653|GO:0033036|GO:0009888|GO:0010256|GO:0048286|GO:0030278|GO:0061036|GO:0007275|GO:0070169|GO:0043231|GO:0045597|GO:0008104|GO:0016772|GO:0005737|GO:…	cell|growth|catalytic activity|metabolic process|extracellular region|developmental process|cellular process|negative regulation of transport|cellular component organization|anatomical structure development|intracellular organelle|endomembrane system|cellular metabolic process|developmental growth|regulation of developmental process|nitrogen compound metabolic process|cellular localization|regula…	-	-	-	-	3:81933712-81943209	12.5070014363308	9.65729378754535	4.3229763229973	5.24975073820384	4.74107198971693	11.0144312771553	7.35022424441131	4.28349023820182	7.77945296625468	218	122	49	67	66	152	100	50	67
ENSOARG00000006205	SEPT9	septin 9 [Source:HGNC Symbol;Acc:HGNC:7323]	protein_coding	GO:0005623|GO:0032991|GO:0009987|GO:0016043|GO:0043229|GO:0071944|GO:0050794|GO:0036094|GO:0097367|GO:0042995|GO:0005622|GO:0043234|GO:0005929|GO:0044089|GO:0005515|GO:0097159|GO:0030030|GO:1902115|GO:0000166|GO:0051130|GO:0005930|GO:0005737|GO:0097730|GO:0050839|GO:0001882|GO:1902117|GO:0022607|GO:0051128|GO:0060491|GO:0031105|GO:0006996|GO:0005938|GO:0099512|GO:0010638|GO:0044782|GO:0031346|GO:…	cell|macromolecular complex|cellular process|cellular component organization|intracellular organelle|cell periphery|regulation of cellular process|small molecule binding|carbohydrate derivative binding|cell projection|intracellular|protein complex|cilium|positive regulation of cellular component biogenesis|protein binding|organic cyclic compound binding|cell projection organization|regulation of …	K16938	septin 3/9/12[-]	oas05100	Bacterial invasion of epithelial cells - Ovis aries (sheep)	11:53502110-53580409	31.7883303234774	41.7190094266823	39.2739669893571	33.7923405804864	34.0786227336785	41.7923248255735	28.1536665526698	35.0686622762029	48.887787363465	758	721	609	590	649	789	524	560	576
ENSOARG00000006204	OR52E2	olfactory receptor family 52 subfamily E member 2 [Source:HGNC Symbol;Acc:HGNC:14769]	protein_coding	GO:0005623|GO:0023052|GO:0016020|GO:0009987|GO:0050896|GO:0004871|GO:0005886|GO:0051606|GO:0071944|GO:0038023|GO:0050794|GO:0031224|GO:0007165|GO:0007154|GO:0004872|GO:0051716|GO:0050906|GO:0004888|GO:0016021|GO:0050877|GO:0007186|GO:0009593|GO:0050907|GO:0004984|GO:0007600|GO:0004930|GO:0007606|GO:0050911|GO:0007608	cell|signaling|membrane|cellular process|response to stimulus|signal transducer activity|plasma membrane|detection of stimulus|cell periphery|signaling receptor activity|regulation of cellular process|intrinsic component of membrane|signal transduction|cell communication|receptor activity|cellular response to stimulus|detection of stimulus involved in sensory perception|transmembrane signaling re…	K04257	olfactory receptor[-]	oas04740	Olfactory transduction - Ovis aries (sheep)	15:48276005-48276964	0	0	0	0	0	0	0	0	0	0	0	0	0	0	0	0	0	0
ENSOARG00000006207	-	-		GO:0003824|GO:0008152|GO:0009987|GO:0009058|GO:0044237|GO:0006807|GO:0016740|GO:0016787|GO:0071704|GO:0097159|GO:0006139|GO:0044249|GO:0006725|GO:0016772|GO:0003676|GO:0016788|GO:0046483|GO:0016779|GO:0004518|GO:0034645|GO:0016070|GO:0006259|GO:0071897|GO:0090501|GO:0034061|GO:0015074|GO:0090305|GO:0004540|GO:0004519|GO:0090502|GO:0003964|GO:0004521|GO:0006278|GO:0016891|GO:0004523	catalytic activity|metabolic process|cellular process|biosynthetic process|cellular metabolic process|nitrogen compound metabolic process|transferase activity|hydrolase activity|organic substance metabolic process|organic cyclic compound binding|nucleobase-containing compound metabolic process|cellular biosynthetic process|cellular aromatic compound metabolic process|transferase activity, transfe…	-	-	-	-	10:1083169-1085212	0	0	0.269513030744338	0.0957226354130943	0.175554444532607	0.221336278029164	0.0897976845925255	0.157027859240411	0	0	0	5	2	4	5	2	3	0
ENSOARG00000006206	SLC17A5	solute carrier family 17 member 5 [Source:NCBI gene;Acc:443098]	protein_coding	GO:0005623|GO:0005215|GO:0016020|GO:0005886|GO:0022857|GO:0031090|GO:0043229|GO:0071944|GO:0031224|GO:0005622|GO:0043227|GO:0016021|GO:0043231|GO:0015136|GO:0005774|GO:0005737|GO:0006810|GO:0031982|GO:0097708|GO:0031410|GO:0005829|GO:0006811|GO:0005773|GO:0055085|GO:0071702|GO:0015075|GO:0005765|GO:0006820|GO:0000323|GO:1903825|GO:0034220|GO:0008509|GO:0015711|GO:0015739|GO:0005764|GO:1905039|GO:…	cell|transporter activity|membrane|plasma membrane|transmembrane transporter activity|organelle membrane|intracellular organelle|cell periphery|intrinsic component of membrane|intracellular|membrane-bounded organelle|integral component of membrane|intracellular membrane-bounded organelle|sialic acid transmembrane transporter activity|vacuolar membrane|cytoplasm|transport|vesicle|intracellular ves…	K12301	MFS transporter, ACS family, solute carrier family 17 (sodium-dependent inorganic phosphate cotransporter), member 5[-]	oas04142	Lysosome - Ovis aries (sheep)	8:147649-216769	11.7730472920841	12.6947777223963	14.5289479682847	9.66087413338029	10.2815177312689	10.9962416130288	16.7943210786025	16.545919377103	12.7143183952081	238	186	191	143	166	176	265	224	127
ENSOARG00000006209	ALAS1	5'-aminolevulinate synthase 1 [Source:HGNC Symbol;Acc:HGNC:396]	protein_coding	GO:0005623|GO:0003824|GO:0008152|GO:0009987|GO:0009058|GO:0043229|GO:0044237|GO:0006807|GO:0048037|GO:0016740|GO:0036094|GO:0005622|GO:0043227|GO:0071704|GO:0005515|GO:0097159|GO:0042168|GO:0044249|GO:0006725|GO:0019842|GO:0043231|GO:0016746|GO:0005737|GO:0030170|GO:0042802|GO:0046483|GO:0006783|GO:0005829|GO:0031981|GO:0016747|GO:0005654|GO:0005759|GO:0006778|GO:0005739|GO:0005634|GO:0006782|GO:…	cell|catalytic activity|metabolic process|cellular process|biosynthetic process|intracellular organelle|cellular metabolic process|nitrogen compound metabolic process|cofactor binding|transferase activity|small molecule binding|intracellular|membrane-bounded organelle|organic substance metabolic process|protein binding|organic cyclic compound binding|heme metabolic process|cellular biosynthetic p…	K00643	5-aminolevulinate synthase[2.3.1.37]	oas01100|oas00260|oas00860	Metabolic pathways - Ovis aries (sheep)|Glycine, serine and threonine metabolism - Ovis aries (sheep)|Porphyrin and chlorophyll metabolism - Ovis aries (sheep)	19:48656108-48670752	29.8585385799767	37.581401485083	36.8138196296165	40.0149088427628	44.2805199378463	40.1675982277696	37.4238169639782	38.0346480148459	26.3410584634192	1014	925	813	995	1201	1080	992	865	442
ENSOARG00000006208	-	-		-	-	-	-	-	-	X:71503720-71504016	0	0	0	0	0	0	0	0	0	0	0	0	0	0	0	0	0	0
ENSOARG00000007665	USP24	ubiquitin specific peptidase 24 [Source:HGNC Symbol;Acc:HGNC:12623]	protein_coding	GO:0003824|GO:0008152|GO:0009987|GO:0044237|GO:0006807|GO:0009056|GO:0016787|GO:0071704|GO:0101005|GO:0019538|GO:0008233|GO:0006508|GO:0030163|GO:0036211|GO:0044267|GO:0044265|GO:0036459|GO:0006464|GO:0044257|GO:0051603|GO:0070646|GO:0008234|GO:0019941|GO:0016579|GO:0006511	catalytic activity|metabolic process|cellular process|cellular metabolic process|nitrogen compound metabolic process|catabolic process|hydrolase activity|organic substance metabolic process|ubiquitinyl hydrolase activity|protein metabolic process|peptidase activity|proteolysis|protein catabolic process|protein modification process|cellular protein metabolic process|cellular macromolecule cataboli…	-	-	-	-	1:29167373-29337730	14.621286058215	16.4096562882516	24.098502746183	22.1353126383762	22.346814893565	20.4322798027333	19.4195530755669	25.460667990083	28.5367637838089	1908	1552	2045	2115	2329	2111	1978	2225	1840
ENSOARG00000007666	SLC25A4	solute carrier family 25 member 4 [Source:NCBI gene;Acc:100147787]	protein_coding	GO:0005623|GO:0005215|GO:0016020|GO:0009987|GO:0022857|GO:0016043|GO:0031090|GO:0043229|GO:0043209|GO:0050794|GO:0031224|GO:0005622|GO:0043227|GO:0031966|GO:0060548|GO:0016021|GO:0043231|GO:0005737|GO:0008219|GO:0006810|GO:0010941|GO:0006996|GO:0043069|GO:0005740|GO:0012501|GO:0043067|GO:0006811|GO:0060547|GO:0055085|GO:0071702|GO:0010939|GO:0005743|GO:0070265|GO:0007005|GO:0005739|GO:0005634|GO:…	cell|transporter activity|membrane|cellular process|transmembrane transporter activity|cellular component organization|organelle membrane|intracellular organelle|myelin sheath|regulation of cellular process|intrinsic component of membrane|intracellular|membrane-bounded organelle|mitochondrial membrane|negative regulation of cell death|integral component of membrane|intracellular membrane-bounded …	K05863	solute carrier family 25 (mitochondrial adenine nucleotide translocator), member 4/5/6/31[-]	oas05166|oas05016|oas04217|oas04020|oas04218|oas05012|oas04022	HTLV-I infection - Ovis aries (sheep)|Huntington's disease - Ovis aries (sheep)|Necroptosis - Ovis aries (sheep)|Calcium signaling pathway - Ovis aries (sheep)|Cellular senescence - Ovis aries (sheep)|Parkinson's disease - Ovis aries (sheep)|cGMP-PKG signaling pathway - Ovis aries (sheep)	26:14223802-14227499	27.9594358058426	29.7500711003831	28.5418816314103	30.8502896083195	24.4265390156338	29.9273456772903	23.8804715294307	25.0030973496516	30.6906073199096	354	273	235	286	247	300	236	212	192
ENSOARG00000007667	PRMT9	protein arginine methyltransferase 9 [Source:HGNC Symbol;Acc:HGNC:25099]	protein_coding	GO:0005623|GO:0003824|GO:0008152|GO:0009987|GO:0044237|GO:0006807|GO:0016740|GO:0005622|GO:0032259|GO:0071704|GO:0006139|GO:0006725|GO:0005737|GO:0019538|GO:0046483|GO:0016070|GO:0008168|GO:0036211|GO:0006479|GO:0044267|GO:0010467|GO:0006464|GO:0006396|GO:0008276|GO:0018216|GO:0008757|GO:0016071|GO:0008170|GO:0016274|GO:0035246|GO:0006397|GO:0018193|GO:0035247|GO:0035243|GO:0019918	cell|catalytic activity|metabolic process|cellular process|cellular metabolic process|nitrogen compound metabolic process|transferase activity|intracellular|methylation|organic substance metabolic process|nucleobase-containing compound metabolic process|cellular aromatic compound metabolic process|cytoplasm|protein metabolic process|heterocycle metabolic process|RNA metabolic process|methyltransf…	-	-	-	-	17:10260551-10296957	13.4633935439243	13.3018984536811	14.0904813759459	12.7829499084836	11.7545026065485	13.0998839526695	11.8833622389293	13.7665688397966	11.0357364873155	479	343	326	333	334	369	330	328	194
ENSOARG00000007668	GRM7	glutamate metabotropic receptor 7 [Source:HGNC Symbol;Acc:HGNC:4599]	protein_coding	GO:0005623|GO:0023052|GO:0032991|GO:0016020|GO:0008152|GO:0098772|GO:0009987|GO:0050896|GO:0004871|GO:0005886|GO:0009058|GO:0019222|GO:0044237|GO:0006807|GO:0043235|GO:0071944|GO:0038023|GO:0065009|GO:0050794|GO:0036094|GO:0031224|GO:0042995|GO:0005622|GO:0007165|GO:0071704|GO:0007154|GO:0004872|GO:0030234|GO:0051716|GO:0004888|GO:0036477|GO:1901135|GO:0006139|GO:0044249|GO:0016021|GO:0006725|GO:…	cell|signaling|macromolecular complex|membrane|metabolic process|molecular function regulator|cellular process|response to stimulus|signal transducer activity|plasma membrane|biosynthetic process|regulation of metabolic process|cellular metabolic process|nitrogen compound metabolic process|receptor complex|cell periphery|signaling receptor activity|regulation of molecular function|regulation of c…	-	-	-	-	19:18544027-19149524	0.893557664090552	0.850280309912137	0.663321082255242	0.673289498259302	0.231466707728664	0.622674043343277	0.592144500586958	1.01221053490528	1.06011461076066	29	20	14	16	6	16	15	22	17
ENSOARG00000007669	-	-		-	-	-	-	-	-	15:48190162-48190578	0	0	0	0	0	0	0	0	0	0	0	0	0	0	0	0	0	0
ENSOARG00000021174	ZFYVE26	zinc finger FYVE-type containing 26 [Source:HGNC Symbol;Acc:HGNC:20761]	protein_coding	GO:0005623|GO:0016020|GO:0008152|GO:0009987|GO:0050896|GO:0030496|GO:0031090|GO:0043229|GO:0008289|GO:0044237|GO:0006807|GO:0006950|GO:0005622|GO:0043227|GO:0071704|GO:0051716|GO:0033554|GO:0006139|GO:0005543|GO:0006725|GO:0043231|GO:0005774|GO:0005737|GO:0007049|GO:0000910|GO:0043169|GO:0051301|GO:0046483|GO:0006974|GO:0005856|GO:0006259|GO:0005773|GO:0005815|GO:0035091|GO:0046872|GO:0005765|GO:…	cell|membrane|metabolic process|cellular process|response to stimulus|midbody|organelle membrane|intracellular organelle|lipid binding|cellular metabolic process|nitrogen compound metabolic process|response to stress|intracellular|membrane-bounded organelle|organic substance metabolic process|cellular response to stimulus|cellular response to stress|nucleobase-containing compound metabolic proces…	-	-	-	-	7:76512675-76577609	17.7379617665528	29.5294960954898	24.4017407576982	17.6173360337608	22.1391157970614	23.0803671106057	17.2124727424799	22.993925170114	19.8889968778254	1888	2278	1689	1373	1882	1945	1430	1639	1046
ENSOARG00000021175	RAD51B	RAD51 paralog B [Source:HGNC Symbol;Acc:HGNC:9822]	protein_coding	GO:0005623|GO:0003824|GO:0032991|GO:0008152|GO:0009987|GO:0050896|GO:0043229|GO:0044237|GO:0006807|GO:0006950|GO:0036094|GO:0097367|GO:0016787|GO:0005622|GO:0043234|GO:0043227|GO:0071704|GO:0051716|GO:0097159|GO:0033554|GO:0006139|GO:0000166|GO:0006725|GO:0043231|GO:0003676|GO:0016817|GO:0046483|GO:0006974|GO:0016818|GO:0033063|GO:0006259|GO:0003677|GO:0017076|GO:0032555|GO:0005634|GO:0032559|GO:…	cell|catalytic activity|macromolecular complex|metabolic process|cellular process|response to stimulus|intracellular organelle|cellular metabolic process|nitrogen compound metabolic process|response to stress|small molecule binding|carbohydrate derivative binding|hydrolase activity|intracellular|protein complex|membrane-bounded organelle|organic substance metabolic process|cellular response to st…	-	-	-	-	7:76583378-76692479	4.286802466321	5.05446996106114	7.67079373489738	8.30302683075733	7.12422731054029	7.67874448882941	5.99138128430034	6.28488002397905	6.46751944135381	55	47	64	78	73	78	60	54	41
ENSOARG00000021178	-	-		-	-	-	-	-	-	7:77571877-77572334	0	0	0	0	0	0	0	0	0	0	0	0	0	0	0	0	0	0
ENSOARG00000015148	-	-		GO:0003824|GO:0016020|GO:0008152|GO:0006807|GO:0036094|GO:0097367|GO:0031224|GO:0016787|GO:0071704|GO:0097159|GO:0000166|GO:0016021|GO:0019538|GO:0043169|GO:0008233|GO:0006508|GO:0017076|GO:0032555|GO:0046872|GO:0032559|GO:0008237|GO:0046914|GO:0005524|GO:0004175|GO:0008270|GO:0004222	catalytic activity|membrane|metabolic process|nitrogen compound metabolic process|small molecule binding|carbohydrate derivative binding|intrinsic component of membrane|hydrolase activity|organic substance metabolic process|organic cyclic compound binding|nucleotide binding|integral component of membrane|protein metabolic process|cation binding|peptidase activity|proteolysis|purine nucleotide bin…	-	-	-	-	14:14267784-14287616	11.2755120477516	22.6568091025303	12.4059640890892	13.6642877307654	15.3906659211856	19.4166709106088	9.80687377007999	12.3314587414763	12.2135278895146	355	517	254	315	387	484	241	260	190
ENSOARG00000015149	-	-		GO:0016020|GO:0031224|GO:0033036|GO:0016021|GO:0008104|GO:0006810|GO:0045184|GO:0015031|GO:0071702|GO:0016192|GO:0015833	membrane|intrinsic component of membrane|macromolecule localization|integral component of membrane|protein localization|transport|establishment of protein localization|protein transport|organic substance transport|vesicle-mediated transport|peptide transport	-	-	-	-	17:28832970-28833446	0	0.616907117694396	1.37502497194847	0	0.186640599889124	0.564653785515449	0	0.222460541294107	0	0	3	6	0	1	3	0	1	0
ENSOARG00000021179	ACTN1	actinin alpha 1 [Source:HGNC Symbol;Acc:HGNC:163]	protein_coding	GO:0000988|GO:0005623|GO:0002376|GO:0008152|GO:0005576|GO:0032502|GO:0009987|GO:0030054|GO:0044877|GO:0016043|GO:0031252|GO:0048856|GO:0009058|GO:0043229|GO:0005911|GO:0019222|GO:0044237|GO:0002520|GO:0006807|GO:0000989|GO:0050794|GO:0042995|GO:0005622|GO:0007155|GO:0005615|GO:0043227|GO:0030055|GO:0048646|GO:0071704|GO:0009653|GO:0005515|GO:0097159|GO:0032403|GO:0044291|GO:0051270|GO:0006139|GO:…	transcription factor activity, protein binding|cell|immune system process|metabolic process|extracellular region|developmental process|cellular process|cell junction|macromolecular complex binding|cellular component organization|cell leading edge|anatomical structure development|biosynthetic process|intracellular organelle|cell-cell junction|regulation of metabolic process|cellular metabolic proc…	-	-	-	-	7:77577780-77619469	108.909022876296	191.289472648003	137.283705649301	141.517754137411	123.788734702053	154.59648322042	101.747507665013	134.426735661369	113.74926991143	4077	5190	3342	3879	3701	4582	2973	3370	2104
ENSOARG00000015142	EEF1G	eukaryotic translation elongation factor 1 gamma [Source:HGNC Symbol;Acc:HGNC:3213]	protein_coding	GO:0005623|GO:0016020|GO:0008152|GO:0005576|GO:0009987|GO:0050896|GO:0009058|GO:0043229|GO:0012505|GO:0044237|GO:0006807|GO:0009607|GO:0009605|GO:0005622|GO:0005615|GO:0043227|GO:0051707|GO:0071704|GO:0005515|GO:0097159|GO:0044249|GO:0043231|GO:0070062|GO:0003676|GO:0005737|GO:0043207|GO:0050839|GO:0019538|GO:0005783|GO:0009615|GO:0031982|GO:1903561|GO:0003723|GO:0034645|GO:0045296|GO:0044267|GO:…	cell|membrane|metabolic process|extracellular region|cellular process|response to stimulus|biosynthetic process|intracellular organelle|endomembrane system|cellular metabolic process|nitrogen compound metabolic process|response to biotic stimulus|response to external stimulus|intracellular|extracellular space|membrane-bounded organelle|response to other organism|organic substance metabolic proces…	-	-	-	-	21:40300609-40312785	227.349304539408	184.916392361881	179.529149781487	218.94816131674	199.755818351547	170.279027438219	239.319738378005	199.606186789861	162.628595679123	14319	8441	7353	10097	10048	8491	11765	8419	5061
ENSOARG00000015143	IAH1	isoamyl acetate hydrolyzing esterase 1 (putative) [Source:HGNC Symbol;Acc:HGNC:27696]	protein_coding	GO:0005576|GO:0005615|GO:0043227|GO:0070062|GO:0031982|GO:1903561	extracellular region|extracellular space|membrane-bounded organelle|extracellular exosome|vesicle|extracellular vesicle	-	-	-	-	3:18714369-18725705	7.5480913737496	8.42215862746238	9.58854281863122	9.23300233673672	8.46477343669363	8.29012345631311	8.99767453757884	10.8791077214011	12.2210812110704	115	93	95	103	103	100	107	111	92
ENSOARG00000015140	KRT26	keratin 26 [Source:HGNC Symbol;Acc:HGNC:30840]	protein_coding	GO:0005623|GO:0005198|GO:0043229|GO:0005622|GO:0099512|GO:0005856|GO:0045111|GO:0005882	cell|structural molecule activity|intracellular organelle|intracellular|supramolecular fiber|cytoskeleton|intermediate filament cytoskeleton|intermediate filament	-	-	-	-	11:40538814-40544787	103.83745859178	198.270026712482	187.18342165713	297.335591517523	380.969706253648	134.790421776217	165.591997312771	217.771194320773	71.7432472163589	2235	3093	2620	4686	6549	2297	2782	3139	763
ENSOARG00000015141	PINX1	PIN2 (TERF1) interacting telomerase inhibitor 1 [Source:HGNC Symbol;Acc:HGNC:30046]	protein_coding	GO:0005623|GO:0032991|GO:0008152|GO:0098772|GO:0009987|GO:0044877|GO:0016043|GO:0009058|GO:0043229|GO:0019222|GO:1903829|GO:0044237|GO:0006807|GO:0051641|GO:0065009|GO:0050794|GO:0005622|GO:0043234|GO:0043227|GO:0071704|GO:0033036|GO:0030234|GO:0097159|GO:0044092|GO:0006139|GO:0042592|GO:0045786|GO:0044249|GO:0032205|GO:0044770|GO:0006725|GO:0043231|GO:0051098|GO:0051649|GO:0051640|GO:0008104|GO:…	cell|macromolecular complex|metabolic process|molecular function regulator|cellular process|macromolecular complex binding|cellular component organization|biosynthetic process|intracellular organelle|regulation of metabolic process|positive regulation of cellular protein localization|cellular metabolic process|nitrogen compound metabolic process|cellular localization|regulation of molecular funct…	-	-	-	-	2:103489582-103549774	8.80949433267148	7.12524267492283	7.82447365602149	11.0979531535991	7.22680785745487	7.09814677199034	10.2161185467703	8.16497233884458	6.14801511209632	116	68	67	107	76	74	105	72	40
ENSOARG00000015146	SAT2	spermidine/spermine N1-acetyltransferase family member 2 [Source:HGNC Symbol;Acc:HGNC:23160]	protein_coding	GO:0003824|GO:0008152|GO:0005576|GO:0009987|GO:0044237|GO:0006807|GO:0016740|GO:0005615|GO:0043227|GO:0071704|GO:0005515|GO:0070062|GO:0016746|GO:0042802|GO:0031982|GO:1903561|GO:0008216|GO:0016747|GO:0009308|GO:0046204|GO:0032919|GO:0006576|GO:0032918|GO:0016407|GO:0016410|GO:0032920|GO:0006595|GO:0008080|GO:0004145	catalytic activity|metabolic process|extracellular region|cellular process|cellular metabolic process|nitrogen compound metabolic process|transferase activity|extracellular space|membrane-bounded organelle|organic substance metabolic process|protein binding|extracellular exosome|transferase activity, transferring acyl groups|identical protein binding|vesicle|extracellular vesicle|spermidine metab…	K00657	diamine N-acetyltransferase[2.3.1.57]	oas01100|oas04216|oas00330	Metabolic pathways - Ovis aries (sheep)|Ferroptosis - Ovis aries (sheep)|Arginine and proline metabolism - Ovis aries (sheep)	11:26903209-26904353	3.76319618791673	3.84626799013196	6.64436860068863	8.56606699303861	8.20231283318055	4.92915380540474	5.89278290635036	4.99511475366419	4.51342906163201	27	20	31	45	47	28	33	24	16
ENSOARG00000015147	-	5-formyltetrahydrofolate cyclo-ligase [Source:NCBI gene;Acc:101114310]		GO:0003824|GO:0016874|GO:0036094|GO:0097367|GO:0097159|GO:0000166|GO:0043169|GO:0017076|GO:0032555|GO:0046872|GO:0032559|GO:0030272|GO:0005524	catalytic activity|ligase activity|small molecule binding|carbohydrate derivative binding|organic cyclic compound binding|nucleotide binding|cation binding|purine nucleotide binding|purine ribonucleotide binding|metal ion binding|adenyl ribonucleotide binding|5-formyltetrahydrofolate cyclo-ligase activity|ATP binding	K01934	5-formyltetrahydrofolate cyclo-ligase[6.3.3.2]	oas01100	Metabolic pathways - Ovis aries (sheep)	18:24972381-24999897	4.06389382778726	4.93620608025172	5.71517477024605	3.17832453683584	3.45749321254736	6.01032806864333	4.11626268626054	4.46054590358424	3.9014870583433	234	206	214	134	159	274	185	172	111
ENSOARG00000015144	SERPINA5	serpin family A member 5 [Source:HGNC Symbol;Acc:HGNC:8723]	protein_coding	GO:0000003|GO:0005623|GO:0022414|GO:0032991|GO:0016020|GO:0008152|GO:0005576|GO:0098772|GO:0009987|GO:0005886|GO:0019953|GO:0031090|GO:0043229|GO:0009986|GO:0012505|GO:0019222|GO:0008289|GO:0044237|GO:0006807|GO:0071944|GO:0065009|GO:0050794|GO:0036094|GO:0005622|GO:0043234|GO:0005615|GO:0043227|GO:0048609|GO:0071704|GO:0030234|GO:0005515|GO:0044092|GO:0031210|GO:0007276|GO:0005543|GO:0043231|GO:…	reproduction|cell|reproductive process|macromolecular complex|membrane|metabolic process|extracellular region|molecular function regulator|cellular process|plasma membrane|sexual reproduction|organelle membrane|intracellular organelle|cell surface|endomembrane system|regulation of metabolic process|lipid binding|cellular metabolic process|nitrogen compound metabolic process|cell periphery|regulat…	-	-	-	-	18:58104179-58132485	0.0403082412753321	0.389219971731115	0.371817977108515	0	0.30271751401929	0.203599543780875	0	0	0	1	7	6	0	6	4	0	0	0
ENSOARG00000015145	MYF6	myogenic factor 6 [Source:NCBI gene;Acc:100188930]	protein_coding	GO:0005623|GO:0008152|GO:0032502|GO:0009987|GO:0048856|GO:0009058|GO:0043229|GO:0019222|GO:0044237|GO:0006807|GO:0050794|GO:0005622|GO:0043227|GO:0003700|GO:0048646|GO:0071704|GO:0009653|GO:0005515|GO:0097159|GO:0009888|GO:0048729|GO:0006139|GO:0044249|GO:0007275|GO:0009887|GO:0006725|GO:0043231|GO:0061061|GO:0003676|GO:0001756|GO:0048513|GO:0000981|GO:0007389|GO:0048731|GO:0046983|GO:0046483|GO:…	cell|metabolic process|developmental process|cellular process|anatomical structure development|biosynthetic process|intracellular organelle|regulation of metabolic process|cellular metabolic process|nitrogen compound metabolic process|regulation of cellular process|intracellular|membrane-bounded organelle|transcription factor activity, sequence-specific DNA binding|anatomical structure formation …	-	-	-	-	3:116604900-116606136	0	0	0	0.133207898810113	0	0.123195801836206	0	0	0	0	0	0	1	0	1	0	0	0
ENSOARG00000020818	PSD4	pleckstrin and Sec7 domain containing 4 [Source:HGNC Symbol;Acc:HGNC:19096]	protein_coding	GO:0005623|GO:0023052|GO:0016020|GO:0098772|GO:0009987|GO:0050896|GO:0005886|GO:0005085|GO:0031252|GO:0023051|GO:0008289|GO:0071944|GO:0065009|GO:0050794|GO:0042995|GO:0007165|GO:0007154|GO:0051716|GO:0031253|GO:0005086|GO:0005543|GO:0031256|GO:0009966|GO:0001726|GO:0035556|GO:1902531|GO:0032587|GO:0007264|GO:0051056|GO:0007265|GO:0046578|GO:0032012	cell|signaling|membrane|molecular function regulator|cellular process|response to stimulus|plasma membrane|guanyl-nucleotide exchange factor activity|cell leading edge|regulation of signaling|lipid binding|cell periphery|regulation of molecular function|regulation of cellular process|cell projection|signal transduction|cell communication|cellular response to stimulus|cell projection membrane|ARF …	-	-	-	-	3:59644188-59671486	10.6482134112615	19.2754896981797	11.7394956773195	10.3962009062794	12.4511163143924	13.9216429141053	10.6825718785066	15.9661496838945	11.5766896366506	484	635	347	346	452	501	379	486	260
ENSOARG00000020819	ICE2	interactor of little elongation complex ELL subunit 2 [Source:HGNC Symbol;Acc:HGNC:29885]	protein_coding	GO:0005623|GO:0032991|GO:0008152|GO:0009987|GO:0009058|GO:0043229|GO:0019222|GO:0044237|GO:0006807|GO:0050794|GO:0005622|GO:0043234|GO:0043227|GO:0071704|GO:0006139|GO:0044249|GO:0006725|GO:0043231|GO:0005737|GO:0046483|GO:0008023|GO:0005694|GO:0034645|GO:0051252|GO:0016070|GO:0010628|GO:0005829|GO:0031981|GO:0005654|GO:0031328|GO:0000785|GO:0010468|GO:0010467|GO:0005634|GO:0016604|GO:2001141|GO:…	cell|macromolecular complex|metabolic process|cellular process|biosynthetic process|intracellular organelle|regulation of metabolic process|cellular metabolic process|nitrogen compound metabolic process|regulation of cellular process|intracellular|protein complex|membrane-bounded organelle|organic substance metabolic process|nucleobase-containing compound metabolic process|cellular biosynthetic p…	-	-	-	-	7:46746797-46810088	4.72330004016264	3.96827053230344	10.1758377128924	6.64240137428845	4.74296132151239	5.87717028514329	6.98001967761749	8.03072077038686	9.93785084886052	202	123	283	208	162	199	233	230	210
ENSOARG00000020810	GSG1	germ cell associated 1 [Source:HGNC Symbol;Acc:HGNC:19716]	protein_coding	GO:0005623|GO:0016020|GO:0043229|GO:0012505|GO:0031224|GO:0005622|GO:0043227|GO:0005515|GO:0016021|GO:0043231|GO:0005737|GO:0019899|GO:0005783|GO:0070063	cell|membrane|intracellular organelle|endomembrane system|intrinsic component of membrane|intracellular|membrane-bounded organelle|protein binding|integral component of membrane|intracellular membrane-bounded organelle|cytoplasm|enzyme binding|endoplasmic reticulum|RNA polymerase binding	-	-	-	-	3:201644306-201664371	0.0561390388516043	0.116218284020627	0.215865887183853	0.0766688406863172	0.210897983700643	0.177278819843264	0	0.0419090356229419	0	2	3	5	2	6	5	0	1	0
ENSOARG00000020811	-	-		-	-	-	-	-	-	3:59417148-59417902	0	0	0	0	0	0	0	0	0	0	0	0	0	0	0	0	0	0
ENSOARG00000020812	PAX8	paired box 8 [Source:HGNC Symbol;Acc:HGNC:8622]	protein_coding	GO:0005623|GO:0023052|GO:0008152|GO:0032502|GO:0009987|GO:0050896|GO:0048856|GO:0009058|GO:0043229|GO:0019222|GO:0023051|GO:0044237|GO:0050793|GO:0006807|GO:0050794|GO:0005622|GO:0043227|GO:0003700|GO:0048646|GO:0042445|GO:0071704|GO:0007154|GO:0009653|GO:0051716|GO:0097159|GO:0072044|GO:0010817|GO:0048598|GO:0009888|GO:0046883|GO:0048729|GO:0035148|GO:0072050|GO:0006139|GO:0010033|GO:0044249|GO:…	cell|signaling|metabolic process|developmental process|cellular process|response to stimulus|anatomical structure development|biosynthetic process|intracellular organelle|regulation of metabolic process|regulation of signaling|cellular metabolic process|regulation of developmental process|nitrogen compound metabolic process|regulation of cellular process|intracellular|membrane-bounded organelle|t…	-	-	-	-	3:59598894-59631723	0.187155283448976	0.338925672999923	0.593591732251277	0.335482977093908	0.527255861532469	0.369348129844586	0.239778215407427	0.419204957111854	0.544488684860507	16	21	33	21	36	25	16	24	23
ENSOARG00000020813	VPS13C	vacuolar protein sorting 13 homolog C [Source:HGNC Symbol;Acc:HGNC:23594]	protein_coding	GO:0005623|GO:0016020|GO:0008152|GO:0005576|GO:0009987|GO:0050896|GO:0016043|GO:0031090|GO:0043229|GO:0019222|GO:0044237|GO:0009056|GO:0006950|GO:0050794|GO:0005622|GO:0005615|GO:0043227|GO:0019867|GO:0051716|GO:0031966|GO:0033554|GO:1904924|GO:0043231|GO:0070062|GO:0051130|GO:0005737|GO:0051128|GO:0006996|GO:0080135|GO:0031982|GO:1903561|GO:0010638|GO:0005740|GO:0005741|GO:0005829|GO:0098780|GO:…	cell|membrane|metabolic process|extracellular region|cellular process|response to stimulus|cellular component organization|organelle membrane|intracellular organelle|regulation of metabolic process|cellular metabolic process|catabolic process|response to stress|regulation of cellular process|intracellular|extracellular space|membrane-bounded organelle|outer membrane|cellular response to stimulus|…	-	-	-	-	7:45080689-45260051	9.94132803689267	9.63770473297825	21.0115964561368	12.2954076489462	13.6707023798551	13.3709346637549	13.8817212542869	18.9923032996941	21.0502217454848	1557	1094	2140	1410	1710	1658	1697	1992	1629
ENSOARG00000020814	TARS2	threonyl-tRNA synthetase 2, mitochondrial [Source:HGNC Symbol;Acc:HGNC:30740]	protein_coding	GO:0005623|GO:0003824|GO:0008152|GO:0009987|GO:0009058|GO:0043229|GO:0019222|GO:0044237|GO:0006807|GO:0050794|GO:0016874|GO:0036094|GO:0097367|GO:0016787|GO:0005622|GO:0043227|GO:0071704|GO:0005515|GO:0097159|GO:0006139|GO:0044249|GO:0006520|GO:0000166|GO:0006725|GO:0043231|GO:0005737|GO:0006082|GO:0016788|GO:0019538|GO:0006450|GO:0046983|GO:0042802|GO:0046483|GO:0052689|GO:0034645|GO:0016070|GO:…	cell|catalytic activity|metabolic process|cellular process|biosynthetic process|intracellular organelle|regulation of metabolic process|cellular metabolic process|nitrogen compound metabolic process|regulation of cellular process|ligase activity|small molecule binding|carbohydrate derivative binding|hydrolase activity|intracellular|membrane-bounded organelle|organic substance metabolic process|pr…	K01868	threonyl-tRNA synthetase[6.1.1.3]	oas00970	Aminoacyl-tRNA biosynthesis - Ovis aries (sheep)	1:99428961-99440451	16.3861949103081	25.2767364689275	19.1505613141127	17.6796504913423	19.4092303339941	18.5855931794679	12.5960665636441	17.3728048034826	22.15308223037	500	559	380	395	473	449	300	355	334
ENSOARG00000020815	CHRNG	cholinergic receptor nicotinic gamma subunit [Source:HGNC Symbol;Acc:HGNC:1967]	protein_coding	GO:0005215|GO:0016020|GO:0022857|GO:0031224|GO:0004872|GO:0016021|GO:0006810|GO:0015267|GO:0006811|GO:0055085|GO:0015075|GO:0005216|GO:0015276|GO:0034220|GO:0005230	transporter activity|membrane|transmembrane transporter activity|intrinsic component of membrane|receptor activity|integral component of membrane|transport|channel activity|ion transport|transmembrane transport|ion transmembrane transporter activity|ion channel activity|ligand-gated ion channel activity|ion transmembrane transport|extracellular ligand-gated ion channel activity	-	-	-	-	2:233237519-233251567	0.988363549049342	1.34820179788937	1.31261458515804	1.3498453494129	1.43440070560785	1.29091232992803	1.2662505755363	1.22430703923266	1.09107072949592	88	87	76	88	102	91	88	73	48
ENSOARG00000020816	RORA	RAR related orphan receptor A [Source:HGNC Symbol;Acc:HGNC:10258]	protein_coding	GO:0005623|GO:0002376|GO:0023052|GO:0048511|GO:0008152|GO:0032502|GO:0009987|GO:0050896|GO:0004871|GO:0042752|GO:0048856|GO:0009058|GO:0043229|GO:0042753|GO:0019222|GO:0023051|GO:0008289|GO:0044237|GO:0002520|GO:0050793|GO:0006807|GO:0006950|GO:0009605|GO:0038023|GO:0050794|GO:0023057|GO:0002682|GO:0005622|GO:0043227|GO:0007623|GO:0003700|GO:0004879|GO:0007165|GO:0048646|GO:0071704|GO:0007154|GO:…	cell|immune system process|signaling|rhythmic process|metabolic process|developmental process|cellular process|response to stimulus|signal transducer activity|regulation of circadian rhythm|anatomical structure development|biosynthetic process|intracellular organelle|positive regulation of circadian rhythm|regulation of metabolic process|regulation of signaling|lipid binding|cellular metabolic pr…	-	-	-	-	7:46356376-46741209	47.4307196276576	40.3033598022062	64.2618464875012	33.9014461522677	41.3884455516885	40.5893129506464	38.012620631325	65.2097513490194	51.0834774040273	1135	699	1000	594	791	769	710	1045	604
ENSOARG00000020817	FAM234B	family with sequence similarity 234 member B [Source:HGNC Symbol;Acc:HGNC:29288]	protein_coding	GO:0016020|GO:0031224|GO:0016021	membrane|intrinsic component of membrane|integral component of membrane	-	-	-	-	3:201667836-201703229	13.7248696742536	26.0776880549017	17.5000431086697	15.5033336365001	13.9269370329475	20.2966711471259	12.4185847272369	16.2676385758315	21.4115347316602	480	661	398	397	389	562	339	381	370
ENSOARG00000019829	FGFR1OP2	FGFR1 oncogene partner 2 [Source:HGNC Symbol;Acc:HGNC:23098]	protein_coding	GO:0050896|GO:0006950|GO:0005515|GO:0009611|GO:0046983|GO:0042802|GO:0042060|GO:0042803	response to stimulus|response to stress|protein binding|response to wounding|protein dimerization activity|identical protein binding|wound healing|protein homodimerization activity	-	-	-	-	3:187632553-187644332	9.56987682703557	6.94232554016788	18.1297372722754	14.4173906421825	11.982450988493	11.2149540549284	16.8741387608416	21.1406344360753	20.8655315717859	194	102	239	214	194	180	267	287	209
ENSOARG00000019828	ANTXR1	ANTXR cell adhesion molecule 1 [Source:HGNC Symbol;Acc:HGNC:21014]	protein_coding	GO:0000003|GO:0005623|GO:0023052|GO:0022414|GO:0016020|GO:0008152|GO:0005576|GO:0032502|GO:0009987|GO:0050896|GO:0004871|GO:0005886|GO:0044877|GO:0016043|GO:0031252|GO:0048856|GO:0009986|GO:0019222|GO:0044237|GO:0006807|GO:0071944|GO:0038023|GO:0065009|GO:0050794|GO:0031224|GO:0042995|GO:0007155|GO:0005615|GO:0043227|GO:0007165|GO:0071704|GO:0007154|GO:0009653|GO:0004872|GO:0051716|GO:0005515|GO:…	reproduction|cell|signaling|reproductive process|membrane|metabolic process|extracellular region|developmental process|cellular process|response to stimulus|signal transducer activity|plasma membrane|macromolecular complex binding|cellular component organization|cell leading edge|anatomical structure development|cell surface|regulation of metabolic process|cellular metabolic process|nitrogen comp…	-	-	-	-	3:38977681-39235539	42.705605089765	34.9924213008442	68.9058426521374	31.4389762909776	28.7236322493951	49.5781116614859	36.0515984599146	49.3092606096026	69.3207390813377	1076	639	1129	580	578	989	709	832	863
ENSOARG00000014819	-	epithelial chloride channel protein-like [Source:NCBI gene;Acc:101116002]		GO:0005215|GO:0003824|GO:0008152|GO:0022857|GO:0006807|GO:0016787|GO:0071704|GO:0019538|GO:0006810|GO:0008233|GO:0015267|GO:0006811|GO:0006508|GO:0055085|GO:0015075|GO:0005216|GO:0006820|GO:0034220|GO:0008509|GO:0008237|GO:0005253|GO:0015698|GO:0022839|GO:0098656|GO:0005229|GO:0006821|GO:0015108|GO:0005254|GO:1902476	transporter activity|catalytic activity|metabolic process|transmembrane transporter activity|nitrogen compound metabolic process|hydrolase activity|organic substance metabolic process|protein metabolic process|transport|peptidase activity|channel activity|ion transport|proteolysis|transmembrane transport|ion transmembrane transporter activity|ion channel activity|anion transport|ion transmembrane…	K05030|K05030	calcium-activated chloride channel regulator 3/4[-]|calcium-activated chloride channel regulator 3/4[-]	oas04972|oas04972|oas04924|oas04924	Pancreatic secretion - Ovis aries (sheep)|Pancreatic secretion - Ovis aries (sheep)|Renin secretion - Ovis aries (sheep)|Renin secretion - Ovis aries (sheep)	1:63120086-63144563	81.0303637696076	34.0780155186911	83.5096586342628	12.024347846585	19.1859746978906	14.0725221019523	13.4092238333823	120.572022379716	58.1862912273517	3120	951	2091	339	590	429	403	3109	1107
ENSOARG00000014818	-	-		GO:0005198|GO:0019028|GO:0016032|GO:0019058|GO:0019068	structural molecule activity|viral capsid|viral process|viral life cycle|virion assembly	-	-	-	-	1:126215069-126216061	0	0	0	0	0	0.101479931682028	0	0	0	0	0	0	0	0	1	0	0	0
ENSOARG00000014817	KRR1	KRR1, small subunit processome component homolog [Source:HGNC Symbol;Acc:HGNC:5176]	protein_coding	GO:0005623|GO:0032991|GO:0016020|GO:0008152|GO:0005576|GO:0009987|GO:0045171|GO:0043229|GO:0044237|GO:0006807|GO:1990904|GO:0005622|GO:0043227|GO:0071704|GO:0097159|GO:0006139|GO:0006725|GO:0043231|GO:0003676|GO:0030529|GO:0046483|GO:0003723|GO:0016070|GO:0031981|GO:0042254|GO:0005730|GO:0010467|GO:0005634|GO:0006364|GO:0006396|GO:0034470|GO:0016072	cell|macromolecular complex|membrane|metabolic process|extracellular region|cellular process|intercellular bridge|intracellular organelle|cellular metabolic process|nitrogen compound metabolic process|ribonucleoprotein complex|intracellular|membrane-bounded organelle|organic substance metabolic process|organic cyclic compound binding|nucleobase-containing compound metabolic process|cellular aroma…	-	-	-	-	3:111358508-111371240	19.2798072677601	18.273279605472	25.1420352070185	18.6479578324151	21.3520049138922	17.2458657723814	22.5985227442607	22.6641216168829	21.7039295138241	329	226	279	233	291	233	301	259	183
ENSOARG00000014816	-	keratin 222 [Source:NCBI gene;Acc:101106091]		GO:0005623|GO:0005198|GO:0043229|GO:0005622|GO:0099512|GO:0005856|GO:0045111|GO:0005882	cell|structural molecule activity|intracellular organelle|intracellular|supramolecular fiber|cytoskeleton|intermediate filament cytoskeleton|intermediate filament	-	-	-	-	11:40438505-40446576	0.575308769735471	0.529162423291301	0	0.261901135656769	0.48021015713132	0.161447946180103	1.06464280434641	1.14541234731162	1.03493210616682	9	6	0	3	6	2	13	12	8
ENSOARG00000019823	GFPT1	glutamine--fructose-6-phosphate transaminase 1 [Source:HGNC Symbol;Acc:HGNC:4241]	protein_coding	GO:0048511|GO:0003824|GO:0008152|GO:0005576|GO:0009058|GO:0019222|GO:0016740|GO:0097367|GO:0005615|GO:0043227|GO:0007623|GO:0071704|GO:0032922|GO:1901135|GO:0070062|GO:0031982|GO:1903561|GO:0010468|GO:0008483|GO:0010467|GO:1901137|GO:0070548|GO:0004360	rhythmic process|catalytic activity|metabolic process|extracellular region|biosynthetic process|regulation of metabolic process|transferase activity|carbohydrate derivative binding|extracellular space|membrane-bounded organelle|circadian rhythm|organic substance metabolic process|circadian regulation of gene expression|carbohydrate derivative metabolic process|extracellular exosome|vesicle|extrac…	-	-	-	-	3:38829991-38883147	32.6965841308878	14.5427814938877	24.8224373180874	27.7835630683052	15.3937994638806	14.5416384802599	35.2418122239478	22.3649105486062	23.748349575315	2218	715	1095	1380	834	781	1866	1016	796
ENSOARG00000019822	-	-		GO:0005623|GO:0023052|GO:0016020|GO:0009987|GO:0050896|GO:0004871|GO:0005886|GO:0051606|GO:0071944|GO:0038023|GO:0050794|GO:0031224|GO:0007165|GO:0007154|GO:0004872|GO:0051716|GO:0050906|GO:0004888|GO:0016021|GO:0050877|GO:0007186|GO:0009593|GO:0050907|GO:0004984|GO:0007600|GO:0004930|GO:0007606|GO:0050911|GO:0007608	cell|signaling|membrane|cellular process|response to stimulus|signal transducer activity|plasma membrane|detection of stimulus|cell periphery|signaling receptor activity|regulation of cellular process|intrinsic component of membrane|signal transduction|cell communication|receptor activity|cellular response to stimulus|detection of stimulus involved in sensory perception|transmembrane signaling re…	-	-	-	-	7:24600962-24603100	0	0	0	0	0	0	0	0	0	0	0	0	0	0	0	0	0	0
ENSOARG00000014813	IFT22	intraflagellar transport 22 [Source:HGNC Symbol;Acc:HGNC:21895]	protein_coding	GO:0005623|GO:0032991|GO:0043229|GO:0042995|GO:0005622|GO:0043234|GO:0005929|GO:0030992|GO:0030990|GO:0005856|GO:0005815|GO:0015630|GO:0005813	cell|macromolecular complex|intracellular organelle|cell projection|intracellular|protein complex|cilium|intraciliary transport particle B|intraciliary transport particle|cytoskeleton|microtubule organizing center|microtubule cytoskeleton|centrosome	-	-	-	-	24:35319511-35323830	5.60515493004775	4.74566295612986	7.05211354065397	4.87151744755001	3.66867189054775	4.66608992884411	2.93770953294726	1.7121102072019	4.12517709934109	44	27	36	28	23	29	18	9	16
ENSOARG00000019824	DENND6B	DENN domain containing 6B [Source:HGNC Symbol;Acc:HGNC:32690]	protein_coding	GO:0098772|GO:0005085|GO:0065009|GO:0005088|GO:0017112	molecular function regulator|guanyl-nucleotide exchange factor activity|regulation of molecular function|Ras guanyl-nucleotide exchange factor activity|Rab guanyl-nucleotide exchange factor activity	-	-	-	-	3:223909934-223931248	8.32506475466717	21.5004247111311	13.4584864667796	10.5535747749769	13.8984384802869	11.9169888265527	7.11056009881912	11.0289057426832	17.1944236166372	195	365	205	181	260	221	130	173	199
ENSOARG00000014811	SCARA3	scavenger receptor class A member 3 [Source:HGNC Symbol;Acc:HGNC:19000]	protein_coding	GO:0005623|GO:0016020|GO:0043229|GO:0012505|GO:0031224|GO:0005622|GO:0043227|GO:0016021|GO:0043231|GO:0005737|GO:0005783	cell|membrane|intracellular organelle|endomembrane system|intrinsic component of membrane|intracellular|membrane-bounded organelle|integral component of membrane|intracellular membrane-bounded organelle|cytoplasm|endoplasmic reticulum	-	-	-	-	2:100872553-100891460	13.7050998262315	20.5813891766125	19.3775598356056	9.19331828842282	12.5076888366065	23.6357827983112	10.7972863769108	11.4186370166079	25.3393988830583	509	554	468	250	371	695	313	284	465
ENSOARG00000019826	-	putative 60S ribosomal protein L37a [Source:NCBI gene;Acc:101123533]		GO:0005623|GO:0032991|GO:0008152|GO:0009987|GO:0005198|GO:0009058|GO:0043229|GO:0003735|GO:0044237|GO:0006807|GO:1990904|GO:0005622|GO:0071704|GO:0044249|GO:0030529|GO:0005737|GO:0019538|GO:0034645|GO:0005840|GO:0044267|GO:0010467|GO:0006518|GO:0043043|GO:0006412|GO:0043604	cell|macromolecular complex|metabolic process|cellular process|structural molecule activity|biosynthetic process|intracellular organelle|structural constituent of ribosome|cellular metabolic process|nitrogen compound metabolic process|ribonucleoprotein complex|intracellular|organic substance metabolic process|cellular biosynthetic process|intracellular ribonucleoprotein complex|cytoplasm|protein …	K02921	large subunit ribosomal protein L37Ae[-]	oas03010	Ribosome - Ovis aries (sheep)	2:237679017-237679295	274.397057435598	137.800312091591	224.103871706113	248.444762962043	240.532560741012	281.896147384344	325.435316387078	291.423889518893	518.214238878539	1077	392	572	714	754	876	997	766	1005
ENSOARG00000019793	IHH	indian hedgehog [Source:HGNC Symbol;Acc:HGNC:5956]	protein_coding	GO:0000003|GO:0005623|GO:0002376|GO:0023052|GO:0040007|GO:0022414|GO:0003824|GO:0016020|GO:0008152|GO:0005576|GO:0032502|GO:0009987|GO:0050896|GO:0005886|GO:0019953|GO:0048070|GO:0031012|GO:0016043|GO:0048856|GO:0009058|GO:0019222|GO:0023051|GO:0044237|GO:0002520|GO:0048589|GO:0050793|GO:0006807|GO:0071944|GO:0002684|GO:0040008|GO:0003006|GO:0050794|GO:0043473|GO:0016787|GO:0002682|GO:0007155|GO:…	reproduction|cell|immune system process|signaling|growth|reproductive process|catalytic activity|membrane|metabolic process|extracellular region|developmental process|cellular process|response to stimulus|plasma membrane|sexual reproduction|regulation of developmental pigmentation|extracellular matrix|cellular component organization|anatomical structure development|biosynthetic process|regulation…	-	-	-	-	2:219983551-219988708	0	0	0	0	0	0	0	0	0	0	0	0	0	0	0	0	0	0
ENSOARG00000019792	-	-		-	-	-	-	-	-	7:24042756-24043679	0	0	0	0	0	0	0	0	0	0	0	0	0	0	0	0	0	0
ENSOARG00000019791	LRIG2	leucine rich repeats and immunoglobulin like domains 2 [Source:HGNC Symbol;Acc:HGNC:20889]	protein_coding	GO:0005623|GO:0023052|GO:0016020|GO:0008152|GO:0032502|GO:0009987|GO:0050896|GO:0040011|GO:0016043|GO:0044297|GO:0048856|GO:0040012|GO:0043229|GO:0019222|GO:0023051|GO:1903829|GO:0044237|GO:0050793|GO:0006807|GO:0009056|GO:0006950|GO:0009605|GO:0051641|GO:0050794|GO:0031224|GO:0042995|GO:0048870|GO:0005622|GO:0043227|GO:0007165|GO:0071704|GO:0007154|GO:0033036|GO:0051716|GO:0005515|GO:0051270|GO:…	cell|signaling|membrane|metabolic process|developmental process|cellular process|response to stimulus|locomotion|cellular component organization|cell body|anatomical structure development|regulation of locomotion|intracellular organelle|regulation of metabolic process|regulation of signaling|positive regulation of cellular protein localization|cellular metabolic process|regulation of developmenta…	-	-	-	-	1:89590102-89648267	11.4982196893174	10.4538876443048	17.4180750696833	9.87972683171464	10.2732975439663	13.1282848028286	12.0239261084514	16.0042407757642	18.2236254340249	604	398	595	380	431	546	493	563	473
ENSOARG00000019790	MAATS1	MYCBP associated and testis expressed 1 [Source:NCBI gene;Acc:101107403]		-	-	-	-	-	-	1:182762630-182863391	0.989928830830712	1.38788256264175	1.44863264081148	1.39559907946636	1.05956272229382	1.51250564198597	0.92051824539422	1.31132877897886	1.55107516778519	62	63	59	64	53	75	45	55	48
ENSOARG00000019797	-	zinc finger CCHC-type and RNA binding motif containing 1 [Source:NCBI gene;Acc:101116976]		GO:0097159|GO:0003676|GO:0043169|GO:0003723|GO:0046872|GO:0046914|GO:0008270	organic cyclic compound binding|nucleic acid binding|cation binding|RNA binding|metal ion binding|transition metal ion binding|zinc ion binding	-	-	-	-	3:144428420-144443882	0.97820084395389	1.49961460197766	3.84420811038528	2.67201221551889	1.49701173454016	1.09831680498307	2.22803090983323	2.27222836475962	1.97987753053111	9	10	23	18	11	8	16	14	9
ENSOARG00000019796	-	-		GO:0005623|GO:0023052|GO:0016020|GO:0009987|GO:0050896|GO:0004871|GO:0005886|GO:0051606|GO:0071944|GO:0038023|GO:0050794|GO:0031224|GO:0007165|GO:0007154|GO:0004872|GO:0051716|GO:0050906|GO:0004888|GO:0016021|GO:0050877|GO:0007186|GO:0009593|GO:0050907|GO:0004984|GO:0007600|GO:0004930|GO:0007606|GO:0050911|GO:0007608	cell|signaling|membrane|cellular process|response to stimulus|signal transducer activity|plasma membrane|detection of stimulus|cell periphery|signaling receptor activity|regulation of cellular process|intrinsic component of membrane|signal transduction|cell communication|receptor activity|cellular response to stimulus|detection of stimulus involved in sensory perception|transmembrane signaling re…	-	-	-	-	7:24056092-24257050	0	0	0	0	0	0	0	0	0	0	0	0	0	0	0	0	0	0
ENSOARG00000019795	NHEJ1	non-homologous end joining factor 1 [Source:HGNC Symbol;Acc:HGNC:25737]	protein_coding	GO:0005623|GO:0002376|GO:0032991|GO:0008152|GO:0032502|GO:0009987|GO:0050896|GO:1990391|GO:0048856|GO:0043229|GO:0044237|GO:0002520|GO:0006807|GO:0006950|GO:0005622|GO:0043234|GO:0043227|GO:0071704|GO:0051716|GO:0097159|GO:0033554|GO:0006139|GO:0070419|GO:0009314|GO:0007275|GO:0006725|GO:0043231|GO:0046649|GO:0003676|GO:0048513|GO:0048534|GO:0001775|GO:0048731|GO:0046483|GO:0010212|GO:0006974|GO:…	cell|immune system process|macromolecular complex|metabolic process|developmental process|cellular process|response to stimulus|DNA repair complex|anatomical structure development|intracellular organelle|cellular metabolic process|immune system development|nitrogen compound metabolic process|response to stress|intracellular|protein complex|membrane-bounded organelle|organic substance metabolic pr…	-	-	-	-	2:220079002-220088274	4.9064455673143	3.30235130465875	5.52072979980016	4.08598093077876	5.39416476520676	5.29016480080261	3.98628023052807	5.1821353186917	7.26576877838768	41	20	30	25	36	35	26	29	30
ENSOARG00000019794	-	-		GO:0032991|GO:0009987|GO:0006457|GO:0043234|GO:0005515|GO:0016272|GO:0051082	macromolecular complex|cellular process|protein folding|protein complex|protein binding|prefoldin complex|unfolded protein binding	-	-	-	-	2:228696551-228697015	2.44589818821382	1.26543788107511	3.52601338071559	1.67029084336731	1.53128780005216	2.12395493795655	2.15435073995605	2.28273370713107	2.47493441302688	16	6	15	8	8	11	11	10	8
ENSOARG00000019799	MAPK12	mitogen-activated protein kinase 12 [Source:HGNC Symbol;Acc:HGNC:6874]	protein_coding	GO:0005623|GO:0023052|GO:0003824|GO:0008152|GO:0032502|GO:0009987|GO:0050896|GO:0004871|GO:0048856|GO:0044237|GO:0006807|GO:0050794|GO:0016740|GO:0036094|GO:0097367|GO:0005622|GO:0007165|GO:0071704|GO:0005057|GO:0007154|GO:0051716|GO:0097159|GO:0004702|GO:0000166|GO:0061061|GO:0016772|GO:0019538|GO:0023014|GO:0043169|GO:0035556|GO:0004707|GO:0016773|GO:0006796|GO:0000165|GO:0036211|GO:0017076|GO:…	cell|signaling|catalytic activity|metabolic process|developmental process|cellular process|response to stimulus|signal transducer activity|anatomical structure development|cellular metabolic process|nitrogen compound metabolic process|regulation of cellular process|transferase activity|small molecule binding|carbohydrate derivative binding|intracellular|signal transduction|organic substance metab…	-	-	-	-	3:223862775-223867577	14.1463969957148	37.1578499753676	20.8755267040758	14.5802123593962	23.5985931693155	24.970254624771	7.71109480212537	15.0230392235963	14.0484163109927	322	613	309	243	429	450	137	229	158
ENSOARG00000019798	-	-		GO:0005623|GO:0023052|GO:0016020|GO:0009987|GO:0050896|GO:0004871|GO:0005886|GO:0051606|GO:0071944|GO:0038023|GO:0050794|GO:0031224|GO:0007165|GO:0007154|GO:0004872|GO:0051716|GO:0050906|GO:0004888|GO:0016021|GO:0050877|GO:0007186|GO:0009593|GO:0050907|GO:0004984|GO:0007600|GO:0004930|GO:0007606|GO:0050911|GO:0007608	cell|signaling|membrane|cellular process|response to stimulus|signal transducer activity|plasma membrane|detection of stimulus|cell periphery|signaling receptor activity|regulation of cellular process|intrinsic component of membrane|signal transduction|cell communication|receptor activity|cellular response to stimulus|detection of stimulus involved in sensory perception|transmembrane signaling re…	-	-	-	-	7:24140006-24141309	0	0	0	0	0	0	0	0	0	0	0	0	0	0	0	0	0	0
ENSOARG00000015498	-	pre-miRNA 5'-monophosphate methyltransferase-like [Source:NCBI gene;Acc:101121130]		GO:0003824|GO:0008152|GO:0016740|GO:0032259|GO:0008168	catalytic activity|metabolic process|transferase activity|methylation|methyltransferase activity	-	-	-	-	1:66079735-66081029	0	0	0.253042789976628	0.224682297011291	0	0	0	0	0	0	0	2	2	0	0	0	0	0
ENSOARG00000015499	GABRA2	gamma-aminobutyric acid type A receptor alpha2 subunit [Source:HGNC Symbol;Acc:HGNC:4076]	protein_coding	GO:0005623|GO:0023052|GO:0005215|GO:0016020|GO:0009987|GO:0030054|GO:0050896|GO:0004871|GO:0045202|GO:0005886|GO:0022857|GO:0044297|GO:0071944|GO:0038023|GO:0050794|GO:0031224|GO:0042995|GO:0098794|GO:0007165|GO:0060077|GO:0007154|GO:0004872|GO:0051716|GO:0004888|GO:0036477|GO:0016021|GO:0043005|GO:0006810|GO:0007186|GO:0043025|GO:0007214|GO:0030424|GO:0015267|GO:0006811|GO:0030425|GO:0055085|GO:…	cell|signaling|transporter activity|membrane|cellular process|cell junction|response to stimulus|signal transducer activity|synapse|plasma membrane|transmembrane transporter activity|cell body|cell periphery|signaling receptor activity|regulation of cellular process|intrinsic component of membrane|cell projection|postsynapse|signal transduction|inhibitory synapse|cell communication|receptor activ…	K05175	gamma-aminobutyric acid receptor subunit alpha[-]	oas04080|oas04723|oas05032|oas04727|oas04742|oas05033	Neuroactive ligand-receptor interaction - Ovis aries (sheep)|Retrograde endocannabinoid signaling - Ovis aries (sheep)|Morphine addiction - Ovis aries (sheep)|GABAergic synapse - Ovis aries (sheep)|Taste transduction - Ovis aries (sheep)|Nicotine addiction - Ovis aries (sheep)	6:64779502-64939255	0.131310211811544	0	0.40387125099718	0.23912722973085	0.164406925717373	0.38700089342385	0.841180642151546	0.78429712451387	0.177137420680446	3	0	6	4	3	7	15	12	2
ENSOARG00000015494	CLCN3	chloride voltage-gated channel 3 [Source:HGNC Symbol;Acc:HGNC:2021]	protein_coding	GO:0005623|GO:0005215|GO:0016020|GO:0009987|GO:0045202|GO:0005886|GO:0098793|GO:0022857|GO:0016043|GO:0031090|GO:0043229|GO:0009986|GO:0008021|GO:0012505|GO:0071944|GO:0031224|GO:0005622|GO:0043227|GO:0005515|GO:0042592|GO:0016021|GO:0043231|GO:0005737|GO:0019725|GO:0006810|GO:0030141|GO:0019904|GO:0009897|GO:0030133|GO:0005794|GO:0005768|GO:0046983|GO:0032535|GO:0031982|GO:0097708|GO:0012506|GO:…	cell|transporter activity|membrane|cellular process|synapse|plasma membrane|presynapse|transmembrane transporter activity|cellular component organization|organelle membrane|intracellular organelle|cell surface|synaptic vesicle|endomembrane system|cell periphery|intrinsic component of membrane|intracellular|membrane-bounded organelle|protein binding|homeostatic process|integral component of membra…	-	-	-	-	2:110280423-110367262	16.773166403688	29.0555547974397	23.1874059330834	22.7903974889563	22.1701469508076	24.1476251803175	15.6213765768216	23.5613489999091	21.7943447102446	1366	1715	1228	1359	1442	1557	993	1285	877
ENSOARG00000015495	ZFPM2	zinc finger protein, FOG family member 2 [Source:HGNC Symbol;Acc:HGNC:16700]	protein_coding	GO:0000003|GO:0000988|GO:0005623|GO:0040007|GO:0022414|GO:0008152|GO:0032502|GO:0009987|GO:0048856|GO:0009058|GO:0043229|GO:0019222|GO:0044237|GO:0048589|GO:0050793|GO:0006807|GO:0000989|GO:0040008|GO:0003006|GO:0050794|GO:0005622|GO:0043227|GO:0071704|GO:0045927|GO:0009653|GO:0008283|GO:0005515|GO:0097159|GO:0001568|GO:0009888|GO:0048729|GO:0006139|GO:0044249|GO:0003151|GO:0042127|GO:0048638|GO:…	reproduction|transcription factor activity, protein binding|cell|growth|reproductive process|metabolic process|developmental process|cellular process|anatomical structure development|biosynthetic process|intracellular organelle|regulation of metabolic process|cellular metabolic process|developmental growth|regulation of developmental process|nitrogen compound metabolic process|transcription facto…	K17442	zinc finger protein ZFPM2[-]	oas05206	MicroRNAs in cancer - Ovis aries (sheep)	9:71461674-71890059	1.02993992408556	1.85459736089585	1.82539828764883	1.43046770154748	1.87974220599703	1.91823048646489	2.41540677219418	1.66829119736858	3.25035141247279	59	77	68	60	86	87	108	64	92
ENSOARG00000015496	MYOCD	myocardin [Source:HGNC Symbol;Acc:HGNC:16067]	protein_coding	GO:0000003|GO:0000988|GO:0005623|GO:0023052|GO:0040007|GO:0022414|GO:0008152|GO:0032502|GO:0009987|GO:0050896|GO:0040011|GO:0016043|GO:0040013|GO:0016049|GO:0048856|GO:0009058|GO:0040012|GO:0043229|GO:0036166|GO:0019222|GO:0023051|GO:0044237|GO:0050793|GO:0006807|GO:0006950|GO:0009605|GO:0000989|GO:0040008|GO:0003006|GO:0065009|GO:0050794|GO:0023057|GO:0048870|GO:0005622|GO:0043227|GO:0003700|GO:…	reproduction|transcription factor activity, protein binding|cell|signaling|growth|reproductive process|metabolic process|developmental process|cellular process|response to stimulus|locomotion|cellular component organization|negative regulation of locomotion|cell growth|anatomical structure development|biosynthetic process|regulation of locomotion|intracellular organelle|phenotypic switching|regul…	-	-	-	-	11:30723521-30776139	1.2801290529774	2.46610823445743	2.15426368726564	0.923651626140981	2.9335222348655	3.47780584608487	1.14493329627794	3.06569411536324	4.88830290643789	53	74	58	28	97	114	37	85	100
ENSOARG00000015497	CDKL2	cyclin dependent kinase like 2 [Source:HGNC Symbol;Acc:HGNC:1782]	protein_coding	GO:0005623|GO:0003824|GO:0008152|GO:0009987|GO:0043229|GO:0044237|GO:0006807|GO:0016740|GO:0036094|GO:0097367|GO:0005622|GO:0043227|GO:0071704|GO:0097159|GO:0000166|GO:0043231|GO:0016772|GO:0019538|GO:0005856|GO:0016773|GO:0006796|GO:0005815|GO:0036211|GO:0017076|GO:0016301|GO:0044267|GO:0032555|GO:0005634|GO:0006464|GO:0015630|GO:0032559|GO:0005813|GO:0016310|GO:0005524|GO:0004672|GO:0006468	cell|catalytic activity|metabolic process|cellular process|intracellular organelle|cellular metabolic process|nitrogen compound metabolic process|transferase activity|small molecule binding|carbohydrate derivative binding|intracellular|membrane-bounded organelle|organic substance metabolic process|organic cyclic compound binding|nucleotide binding|intracellular membrane-bounded organelle|transfer…	-	-	-	-	6:90096566-90133537	2.05398059860636	2.44499258319974	3.28239411063641	4.45529435269179	3.12648704409262	3.86594645594064	3.04424072470543	3.42791109371583	2.03769343290785	51	44	53	81	62	76	59	57	25
ENSOARG00000015490	-	olfactory receptor 147-like [Source:NCBI gene;Acc:101103194]		GO:0005623|GO:0023052|GO:0016020|GO:0009987|GO:0050896|GO:0004871|GO:0005886|GO:0051606|GO:0071944|GO:0038023|GO:0050794|GO:0031224|GO:0007165|GO:0007154|GO:0004872|GO:0051716|GO:0050906|GO:0004888|GO:0016021|GO:0050877|GO:0007186|GO:0009593|GO:0050907|GO:0004984|GO:0007600|GO:0004930|GO:0007606|GO:0050911|GO:0007608	cell|signaling|membrane|cellular process|response to stimulus|signal transducer activity|plasma membrane|detection of stimulus|cell periphery|signaling receptor activity|regulation of cellular process|intrinsic component of membrane|signal transduction|cell communication|receptor activity|cellular response to stimulus|detection of stimulus involved in sensory perception|transmembrane signaling re…	K04257	olfactory receptor[-]	-	-	21:26642904-26643842	0	0	0	0	0	0	0	0	0	0	0	0	0	0	0	0	0	0
ENSOARG00000015491	KIF4A	kinesin family member 4A [Source:HGNC Symbol;Acc:HGNC:13339]	protein_coding	GO:0003824|GO:0009987|GO:0036094|GO:0097367|GO:0016787|GO:0005515|GO:0097159|GO:0007017|GO:0000166|GO:0016817|GO:0008092|GO:0007018|GO:0016818|GO:0015631|GO:0017076|GO:0032555|GO:0032559|GO:0008017|GO:0016462|GO:0005524|GO:0017111|GO:0003774|GO:0003777	catalytic activity|cellular process|small molecule binding|carbohydrate derivative binding|hydrolase activity|protein binding|organic cyclic compound binding|microtubule-based process|nucleotide binding|hydrolase activity, acting on acid anhydrides|cytoskeletal protein binding|microtubule-based movement|hydrolase activity, acting on acid anhydrides, in phosphorus-containing anhydrides|tubulin bin…	-	-	-	-	X:59745572-59881081	4.40739730713653	3.95011436868823	3.59151851838606	6.91968023761812	5.54208051762959	3.73496298999431	5.74314227369066	5.25945029467949	2.82081376302452	234	152	124	269	235	157	238	187	74
ENSOARG00000015492	ABHD17C	abhydrolase domain containing 17C [Source:HGNC Symbol;Acc:HGNC:26925]	protein_coding	-	-	-	-	-	-	18:25578461-25633569	11.1844352243104	10.9736150502348	17.581203525818	9.67417905218706	13.5373038967955	11.4581392290985	12.7370213550479	19.1135337566497	15.5933644753664	90	64	92	57	87	73	80	103	62
ENSOARG00000015493	KRT20	keratin 20 [Source:HGNC Symbol;Acc:HGNC:20412]	protein_coding	GO:0005623|GO:0009987|GO:0050896|GO:0005198|GO:0016043|GO:0043229|GO:0006950|GO:0050794|GO:0005622|GO:0033036|GO:0051716|GO:0033554|GO:0045103|GO:0097435|GO:0008104|GO:0005737|GO:0006810|GO:0045184|GO:0006996|GO:0099512|GO:0032940|GO:0032880|GO:0070201|GO:0007010|GO:0051046|GO:0005856|GO:0045109|GO:0005829|GO:0046903|GO:0015031|GO:0045104|GO:0050708|GO:0071702|GO:0009306|GO:0045111|GO:0005882|GO:…	cell|cellular process|response to stimulus|structural molecule activity|cellular component organization|intracellular organelle|response to stress|regulation of cellular process|intracellular|macromolecule localization|cellular response to stimulus|cellular response to stress|intermediate filament-based process|supramolecular fiber organization|protein localization|cytoplasm|transport|establishme…	-	-	-	-	11:40637777-40646750	0.110189183234312	0.22811216677537	0.0847399110619406	0.075277952118273	0.206974300282957	0.487201124744444	0	0	0.334625251236349	2	3	1	1	3	7	0	0	3
ENSOARG00000010518	ST8SIA2	ST8 alpha-N-acetyl-neuraminide alpha-2,8-sialyltransferase 2 [Source:HGNC Symbol;Acc:HGNC:10870]	protein_coding	GO:0005623|GO:0003824|GO:0016020|GO:0008152|GO:0009987|GO:0009058|GO:0043229|GO:0012505|GO:0044237|GO:0006807|GO:0016740|GO:0031224|GO:0005622|GO:0043227|GO:0071704|GO:0005975|GO:0070085|GO:1901135|GO:0044249|GO:0006486|GO:0016021|GO:0043231|GO:0005737|GO:0044255|GO:0019538|GO:0006629|GO:0016757|GO:0005794|GO:0005768|GO:0031982|GO:0097708|GO:0031410|GO:0034645|GO:0055037|GO:0006665|GO:0005769|GO:…	cell|catalytic activity|membrane|metabolic process|cellular process|biosynthetic process|intracellular organelle|endomembrane system|cellular metabolic process|nitrogen compound metabolic process|transferase activity|intrinsic component of membrane|intracellular|membrane-bounded organelle|organic substance metabolic process|carbohydrate metabolic process|glycosylation|carbohydrate derivative meta…	-	-	-	-	18:13690345-13718200	3.66621159553216	3.37227625535875	3.96724768502839	1.298140752499	1.95522341444665	3.17285326719574	2.60942680576978	3.54832223150141	6.04573494488275	54	36	38	14	23	37	30	35	44
ENSOARG00000010519	OLFML2B	olfactomedin like 2B [Source:HGNC Symbol;Acc:HGNC:24558]	protein_coding	GO:0005576|GO:0009987|GO:0031012|GO:0016043|GO:0005615|GO:0050840|GO:0005578|GO:0030198	extracellular region|cellular process|extracellular matrix|cellular component organization|extracellular space|extracellular matrix binding|proteinaceous extracellular matrix|extracellular matrix organization	-	-	-	-	1:111496904-111544333	8.14691654881036	3.7755134814939	4.97297560805194	3.9070489227984	3.19260098394916	7.26583907608043	7.76840831879576	5.85054075020783	5.5380265931329	262	88	104	92	82	185	195	126	88
ENSOARG00000010512	SGCD	sarcoglycan delta [Source:HGNC Symbol;Acc:HGNC:10807]	protein_coding	GO:0005623|GO:0032991|GO:0016020|GO:0005886|GO:0071944|GO:0031224|GO:0043234|GO:0016021|GO:0098797|GO:0016012|GO:0016011|GO:0016010	cell|macromolecular complex|membrane|plasma membrane|cell periphery|intrinsic component of membrane|protein complex|integral component of membrane|plasma membrane protein complex|sarcoglycan complex|dystroglycan complex|dystrophin-associated glycoprotein complex	K12563	delta-sarcoglycan[-]	oas05414|oas05410|oas05412|oas05416	Dilated cardiomyopathy (DCM) - Ovis aries (sheep)|Hypertrophic cardiomyopathy (HCM) - Ovis aries (sheep)|Arrhythmogenic right ventricular cardiomyopathy (ARVC) - Ovis aries (sheep)|Viral myocarditis - Ovis aries (sheep)	5:65071834-65507410	7.08442688767734	8.56671429899404	10.5269445746344	4.34853637976956	4.58471666156211	14.7793068506465	5.81296212178214	7.13182035716461	10.3104540519731	89	78	86	40	46	147	57	60	64
ENSOARG00000010513	FAM160B2	family with sequence similarity 160 member B2 [Source:HGNC Symbol;Acc:HGNC:16492]	protein_coding	-	-	-	-	-	-	2:43249085-43259846	14.4487806996269	28.7826986524572	23.5572999870046	19.8125390052541	24.412366774463	25.6153535439882	16.5040361598726	26.3413420991648	23.6052134635804	498	719	528	500	672	699	444	608	402
ENSOARG00000010510	-	melanoma-associated antigen B4-like [Source:NCBI gene;Acc:101117572]		-	-	-	-	-	-	AMGL01122490.1:3584-4615	0	0	0	0	0	0	0	0	0	0	0	0	0	0	0	0	0	0
ENSOARG00000010511	ANKRD24	ankyrin repeat domain 24 [Source:HGNC Symbol;Acc:HGNC:29424]	protein_coding	-	-	-	-	-	-	5:17395016-17411466	0.107304296604532	0.592269527465972	0.42903600588555	0.439692610537146	0.349340264374145	0.515050988431102	0.30246772164238	0.352531658216557	0.738431282314266	5	20	13	15	13	19	11	11	17
ENSOARG00000010516	CDSN	corneodesmosin [Source:HGNC Symbol;Acc:HGNC:1802]	protein_coding	GO:0005576|GO:0032502|GO:0048856|GO:0005615|GO:0009653|GO:0007275|GO:0009887|GO:0048513|GO:0048731|GO:0043589|GO:0043588	extracellular region|developmental process|anatomical structure development|extracellular space|anatomical structure morphogenesis|multicellular organism development|animal organ morphogenesis|animal organ development|system development|skin morphogenesis|skin development	-	-	-	-	20:27100977-27104737	374.671375585443	595.621136776312	516.059320499919	492.131252345849	628.088120257366	518.092803543552	422.06306389673	649.934560423387	298.490319273047	8523	9820	7634	8197	11411	9331	7494	9901	3355
ENSOARG00000018370	-	-		GO:0005623|GO:0023052|GO:0016020|GO:0009987|GO:0050896|GO:0004871|GO:0005886|GO:0051606|GO:0071944|GO:0038023|GO:0050794|GO:0031224|GO:0007165|GO:0007154|GO:0004872|GO:0051716|GO:0050906|GO:0004888|GO:0016021|GO:0050877|GO:0007186|GO:0009593|GO:0050907|GO:0004984|GO:0007600|GO:0004930|GO:0007606|GO:0050911|GO:0007608	cell|signaling|membrane|cellular process|response to stimulus|signal transducer activity|plasma membrane|detection of stimulus|cell periphery|signaling receptor activity|regulation of cellular process|intrinsic component of membrane|signal transduction|cell communication|receptor activity|cellular response to stimulus|detection of stimulus involved in sensory perception|transmembrane signaling re…	K04257	olfactory receptor[-]	oas04740	Olfactory transduction - Ovis aries (sheep)	4:106945897-106961405	0	0	0	0	0	0	0	0	0	0	0	0	0	0	0	0	0	0
ENSOARG00000010514	GGT7	gamma-glutamyltransferase 7 [Source:HGNC Symbol;Acc:HGNC:4259]	protein_coding	GO:0003824|GO:0008152|GO:0009987|GO:0050896|GO:0044237|GO:0006807|GO:0009056|GO:0006950|GO:0016787|GO:0071704|GO:1902883|GO:0006575|GO:0019538|GO:0006790|GO:0008233|GO:0006979|GO:1902882|GO:0006508|GO:0006749|GO:0043171|GO:0006518|GO:0008238|GO:0006751|GO:0008242|GO:0036374	catalytic activity|metabolic process|cellular process|response to stimulus|cellular metabolic process|nitrogen compound metabolic process|catabolic process|response to stress|hydrolase activity|organic substance metabolic process|negative regulation of response to oxidative stress|cellular modified amino acid metabolic process|protein metabolic process|sulfur compound metabolic process|peptidase …	-	-	-	-	13:63720830-63744352	0.577038385347248	0.646886171909494	0.665475781949791	1.13285416358064	0.948281980026089	1.32099349583714	0.277226774798676	0.753950964258138	0.948849440556791	16	13	12	23	21	29	6	14	13
ENSOARG00000010515	BIRC6	baculoviral IAP repeat containing 6 [Source:HGNC Symbol;Acc:HGNC:13516]	protein_coding	GO:0000003|GO:0005623|GO:0023052|GO:0022414|GO:0003824|GO:0016020|GO:0008152|GO:0098772|GO:0032502|GO:0009987|GO:0050896|GO:0030496|GO:0048856|GO:0043229|GO:0012505|GO:0019222|GO:0023051|GO:0044237|GO:0006807|GO:0003006|GO:0065009|GO:0050794|GO:0016740|GO:0023057|GO:0005622|GO:0043227|GO:0007165|GO:0071704|GO:0007154|GO:0008283|GO:0030234|GO:0051716|GO:0044092|GO:0009888|GO:0009968|GO:0001890|GO:…	reproduction|cell|signaling|reproductive process|catalytic activity|membrane|metabolic process|molecular function regulator|developmental process|cellular process|response to stimulus|midbody|anatomical structure development|intracellular organelle|endomembrane system|regulation of metabolic process|regulation of signaling|cellular metabolic process|nitrogen compound metabolic process|development…	K10586	baculoviral IAP repeat-containing protein 6 (apollon)[2.3.2.23]	oas04120|oas04215	Ubiquitin mediated proteolysis - Ovis aries (sheep)|Apoptosis - multiple species - Ovis aries (sheep)	3:91252791-91461884	26.6818494103806	23.9511483047305	38.6921992373565	32.247320034551	31.9560649136317	28.4869901815003	33.0475564523515	38.7219915892558	38.0220803315119	5475	3562	5163	4845	5237	4628	5293	5321	3855
ENSOARG00000009218	ADAM29	ADAM metallopeptidase domain 29 [Source:HGNC Symbol;Acc:HGNC:207]	protein_coding	GO:0003824|GO:0016020|GO:0008152|GO:0006807|GO:0031224|GO:0016787|GO:0071704|GO:0016021|GO:0019538|GO:0043169|GO:0008233|GO:0006508|GO:0046872|GO:0008237|GO:0004175|GO:0004222	catalytic activity|membrane|metabolic process|nitrogen compound metabolic process|intrinsic component of membrane|hydrolase activity|organic substance metabolic process|integral component of membrane|protein metabolic process|cation binding|peptidase activity|proteolysis|metal ion binding|metallopeptidase activity|endopeptidase activity|metalloendopeptidase activity	K16069	disintegrin and metalloproteinase domain-containing protein 29 [EC:3.4.24.-][-]	oas01100	Metabolic pathways - Ovis aries (sheep)	2:104747316-104749490	0	0	0	0	0	0	0	0	0	0	0	0	0	0	0	0	0	0
ENSOARG00000008998	PATJ	PATJ, crumbs cell polarity complex component [Source:HGNC Symbol;Acc:HGNC:28881]	protein_coding	GO:0005623|GO:0005576|GO:0030054|GO:0043229|GO:0005911|GO:0045177|GO:0005622|GO:0005615|GO:0043227|GO:0070062|GO:0005737|GO:0043296|GO:0070160|GO:0031982|GO:1903561|GO:0005856|GO:0005829|GO:0048471|GO:0005815|GO:0005923|GO:0015630|GO:0005813	cell|extracellular region|cell junction|intracellular organelle|cell-cell junction|apical part of cell|intracellular|extracellular space|membrane-bounded organelle|extracellular exosome|cytoplasm|apical junction complex|occluding junction|vesicle|extracellular vesicle|cytoskeleton|cytosol|perinuclear region of cytoplasm|microtubule organizing center|bicellular tight junction|microtubule cytoskele…	K06092	InaD-like protein[-]	oas05165|oas04530|oas04390	Human papillomavirus infection - Ovis aries (sheep)|Tight junction - Ovis aries (sheep)|Hippo signaling pathway - Ovis aries (sheep)	1:36643319-37041253	32.2452663507685	43.5320100708843	51.3283822385476	36.0664205184228	39.4740246427514	44.8679250250095	33.1148190797061	49.6788107509275	49.5244357861061	2646	2589	2739	2167	2587	2915	2121	2730	2008
ENSOARG00000009211	-	-		-	-	-	-	-	-	26:18347823-18348181	0.623531532110959	0.860423085205342	0.958898993595643	0.851561587281659	0.520378015257022	1.31248529778697	1.0652171601595	0.9311476565484	1.68275485288717	3	3	3	3	2	5	4	3	4
ENSOARG00000009210	FABP9	fatty acid binding protein 9 [Source:HGNC Symbol;Acc:HGNC:3563]	protein_coding	GO:0008289|GO:0006810	lipid binding|transport	-	-	-	-	9:57521917-57524900	669.938928687559	362.038636916596	503.902667888052	1327.737968881	1275.05700588201	719.807989670191	1579.88995021435	1063.54935719614	241.547104183722	3817	1495	1867	5539	5802	3247	7026	4058	680
ENSOARG00000014369	SVIL	supervillin [Source:HGNC Symbol;Acc:HGNC:11480]	protein_coding	GO:0005623|GO:0016020|GO:0032502|GO:0009987|GO:0030054|GO:0005886|GO:0044877|GO:0016043|GO:0048856|GO:0043229|GO:0071944|GO:0005622|GO:0043227|GO:0030055|GO:0005515|GO:0032403|GO:0009888|GO:0043034|GO:0007275|GO:0043231|GO:0061061|GO:0005737|GO:0005912|GO:0048513|GO:0008092|GO:0048731|GO:0006996|GO:0099512|GO:0060537|GO:0007010|GO:0005856|GO:0051015|GO:0005829|GO:0043292|GO:0007517|GO:0003779|GO:…	cell|membrane|developmental process|cellular process|cell junction|plasma membrane|macromolecular complex binding|cellular component organization|anatomical structure development|intracellular organelle|cell periphery|intracellular|membrane-bounded organelle|cell-substrate junction|protein binding|protein complex binding|tissue development|costamere|multicellular organism development|intracellula…	-	-	-	-	13:33648068-33761883	15.7217684621383	30.9040457712464	32.9765594159338	10.1490311558452	14.3439654258866	26.1455995452303	10.2053928108715	21.3479920591137	32.8368031284349	1500	2137	2046	709	1093	1975	760	1364	1548
ENSOARG00000014368	DYRK1A	dual specificity tyrosine phosphorylation regulated kinase 1A [Source:HGNC Symbol;Acc:HGNC:3091]	protein_coding	GO:0005623|GO:0023052|GO:0048511|GO:0003824|GO:0032991|GO:0008152|GO:0009987|GO:0050896|GO:0043229|GO:0019222|GO:0023051|GO:0044237|GO:0006807|GO:0006950|GO:1990904|GO:0050794|GO:0016740|GO:0023057|GO:0036094|GO:0097367|GO:0005622|GO:0043227|GO:0007623|GO:0007165|GO:0071704|GO:0007154|GO:0051716|GO:0005515|GO:0097159|GO:0033554|GO:0009968|GO:0006139|GO:0000166|GO:0006725|GO:0043231|GO:0016772|GO:…	cell|signaling|rhythmic process|catalytic activity|macromolecular complex|metabolic process|cellular process|response to stimulus|intracellular organelle|regulation of metabolic process|regulation of signaling|cellular metabolic process|nitrogen compound metabolic process|response to stress|ribonucleoprotein complex|regulation of cellular process|transferase activity|negative regulation of signal…	-	-	-	-	1:267648536-267743350	32.3197573269841	24.9104091307605	44.5359058001861	37.5742117105843	38.3111944742431	31.1962127890202	46.6656183796831	48.4972142440807	45.7176586536888	2252	1258	2018	1917	2132	1721	2538	2263	1574
ENSOARG00000014365	-	-		-	-	-	-	-	-	24:18895889-18897027	0	0	0	0	0	0	0	0	0	0	0	0	0	0	0	0	0	0
ENSOARG00000014364	PIM1	Pim-1 proto-oncogene, serine/threonine kinase [Source:NCBI gene;Acc:100272002]	protein_coding	GO:0003824|GO:0008152|GO:0009987|GO:0044237|GO:0006807|GO:0050794|GO:0016740|GO:0036094|GO:0097367|GO:0071704|GO:0097159|GO:0000166|GO:0060548|GO:0016772|GO:0008219|GO:0019538|GO:0010941|GO:0043069|GO:0012501|GO:0043067|GO:0016773|GO:0006796|GO:0036211|GO:0017076|GO:0016301|GO:0044267|GO:0032555|GO:0006915|GO:0006464|GO:0032559|GO:0042981|GO:0016310|GO:0043066|GO:0005524|GO:0004672|GO:0006468|GO:…	catalytic activity|metabolic process|cellular process|cellular metabolic process|nitrogen compound metabolic process|regulation of cellular process|transferase activity|small molecule binding|carbohydrate derivative binding|organic substance metabolic process|organic cyclic compound binding|nucleotide binding|negative regulation of cell death|transferase activity, transferring phosphorus-containi…	-	-	-	-	20:11149857-11153603	49.7583876935096	50.9825477664722	41.4587561012116	44.7798710038503	72.0046125485347	40.1188008294649	37.7405592853323	46.0919490557894	30.4574372134555	777	577	421	512	898	496	460	482	235
ENSOARG00000014367	-	protein preY, mitochondrial [Source:NCBI gene;Acc:101121259]		-	-	-	-	-	-	5:58451286-58451630	28.4334055677212	44.3479738041242	20.2775764818157	24.7628151200992	25.2820221805216	30.4478911904888	14.5184506388342	12.9220639178503	18.3474912675137	138	156	64	88	98	117	55	42	44
ENSOARG00000014366	ALKBH4	alkB homolog 4, lysine demethylase [Source:HGNC Symbol;Acc:HGNC:21900]	protein_coding	GO:0005623|GO:0003824|GO:0008152|GO:0009987|GO:0070938|GO:0030496|GO:0016043|GO:0044237|GO:0006807|GO:0016491|GO:0071704|GO:0005515|GO:0006482|GO:0051213|GO:0016705|GO:0055114|GO:0032506|GO:0070988|GO:0019538|GO:0008092|GO:0061024|GO:0007049|GO:0000910|GO:0006996|GO:0051301|GO:0030029|GO:0016706|GO:0007010|GO:0036090|GO:0010324|GO:0036211|GO:0003779|GO:0044267|GO:0030036|GO:0006464|GO:0031032	cell|catalytic activity|metabolic process|cellular process|contractile ring|midbody|cellular component organization|cellular metabolic process|nitrogen compound metabolic process|oxidoreductase activity|organic substance metabolic process|protein binding|protein demethylation|dioxygenase activity|oxidoreductase activity, acting on paired donors, with incorporation or reduction of molecular oxygen…	-	-	-	-	24:34489297-34496401	19.8222140021166	29.5122137174287	12.9016004299585	15.6135818190474	16.0460227010013	20.1456022597036	12.5205470972163	14.8686545106167	15.8602622799052	215	232	91	124	139	173	106	108	85
ENSOARG00000014361	SEMA5A	semaphorin 5A [Source:HGNC Symbol;Acc:HGNC:10736]	protein_coding	GO:0016020|GO:0005576|GO:0031224|GO:0005615|GO:0043227|GO:0016021|GO:0070062|GO:0031982|GO:1903561	membrane|extracellular region|intrinsic component of membrane|extracellular space|membrane-bounded organelle|integral component of membrane|extracellular exosome|vesicle|extracellular vesicle	K06841	semaphorin 5[-]	oas04360	Axon guidance - Ovis aries (sheep)	16:63481796-64032598	22.5912107547221	40.1864043367315	27.640542582406	16.7365745244928	24.2273049339266	28.3623798018972	18.1791418313379	26.4856225035057	26.4503765896595	1331	1716	1059	722	1140	1323	836	1045	770
ENSOARG00000014360	-	-		GO:0002376|GO:0023052|GO:0005576|GO:0009987|GO:0050896|GO:0023051|GO:0006950|GO:0009607|GO:0009605|GO:0065009|GO:0050794|GO:0005615|GO:0051707|GO:0007165|GO:0007154|GO:0051716|GO:0005515|GO:0005102|GO:0098542|GO:0010469|GO:0043207|GO:0006952|GO:0051607|GO:0009966|GO:0009615|GO:0005125|GO:0005126	immune system process|signaling|extracellular region|cellular process|response to stimulus|regulation of signaling|response to stress|response to biotic stimulus|response to external stimulus|regulation of molecular function|regulation of cellular process|extracellular space|response to other organism|signal transduction|cell communication|cellular response to stimulus|protein binding|receptor bi…	-	-	-	-	2:88948502-88961731	0.120924723825996	0	0	0	0	0	0	0	0	1	0	0	0	0	0	0	0	0
ENSOARG00000014363	RASSF6	Ras association domain family member 6 [Source:HGNC Symbol;Acc:HGNC:20796]	protein_coding	GO:0023052|GO:0009987|GO:0050896|GO:0050794|GO:0007165|GO:0007154|GO:0051716|GO:0008219|GO:0010941|GO:0012501|GO:0043067|GO:0006915|GO:0042981	signaling|cellular process|response to stimulus|regulation of cellular process|signal transduction|cell communication|cellular response to stimulus|cell death|regulation of cell death|programmed cell death|regulation of programmed cell death|apoptotic process|regulation of apoptotic process	K09854	Ras association domain-containing protein 6[-]	oas04390|oas04392	Hippo signaling pathway - Ovis aries (sheep)|Hippo signaling pathway - multiple species - Ovis aries (sheep)	6:88284202-88337481	3.3913855142467	2.24600690303457	6.67534721968169	3.4274894315686	3.65186558340644	6.33956620093794	2.17243391668854	5.57064477482239	9.33452081181495	50	24	64	37	43	74	25	55	68
ENSOARG00000014362	COP1	COP1, E3 ubiquitin ligase [Source:HGNC Symbol;Acc:HGNC:17440]	protein_coding	GO:0005623|GO:0003824|GO:0032991|GO:0008152|GO:0009987|GO:0050896|GO:0019222|GO:0044237|GO:0006807|GO:0009056|GO:0050794|GO:0016740|GO:0005622|GO:0071704|GO:1902494|GO:0009314|GO:0000151|GO:1990234|GO:0019538|GO:0019787|GO:0010212|GO:0004842|GO:0006508|GO:0051247|GO:0031461|GO:0032268|GO:0030163|GO:0036211|GO:0044267|GO:0045732|GO:0042176|GO:0051246|GO:0044265|GO:0032270|GO:0010498|GO:0006464|GO:…	cell|catalytic activity|macromolecular complex|metabolic process|cellular process|response to stimulus|regulation of metabolic process|cellular metabolic process|nitrogen compound metabolic process|catabolic process|regulation of cellular process|transferase activity|intracellular|organic substance metabolic process|catalytic complex|response to radiation|ubiquitin ligase complex|transferase comp…	-	-	-	-	12:55270060-55448384	31.4589516751331	29.3225931464021	43.7237454507708	31.9123997826025	39.2528291164732	34.6236423443682	36.1009522265454	41.9137596679528	41.8308305094478	863	583	780	641	860	752	773	770	567
ENSOARG00000012918	TRAF3IP3	TRAF3 interacting protein 3 [Source:HGNC Symbol;Acc:HGNC:30766]	protein_coding	GO:0016020|GO:0031224|GO:0016021	membrane|intrinsic component of membrane|integral component of membrane	-	-	-	-	12:71661157-71680824	1.43858890560185	1.98491902360366	2.27731305204215	0.404509930912635	0.423838587514436	0.801606713365682	1.30098565030522	1.83225498768028	2.82591263598641	34	34	35	7	8	15	24	29	33
ENSOARG00000012919	-	olfactory receptor 5B2-like [Source:NCBI gene;Acc:101106967]		GO:0005623|GO:0023052|GO:0016020|GO:0009987|GO:0050896|GO:0004871|GO:0005886|GO:0051606|GO:0071944|GO:0038023|GO:0050794|GO:0031224|GO:0007165|GO:0007154|GO:0004872|GO:0051716|GO:0050906|GO:0004888|GO:0016021|GO:0050877|GO:0007186|GO:0009593|GO:0050907|GO:0004984|GO:0007600|GO:0004930|GO:0007606|GO:0050911|GO:0007608	cell|signaling|membrane|cellular process|response to stimulus|signal transducer activity|plasma membrane|detection of stimulus|cell periphery|signaling receptor activity|regulation of cellular process|intrinsic component of membrane|signal transduction|cell communication|receptor activity|cellular response to stimulus|detection of stimulus involved in sensory perception|transmembrane signaling re…	K04257	olfactory receptor[-]	oas04740	Olfactory transduction - Ovis aries (sheep)	15:78824725-78825663	0	0	0	0	0	0	0	0	0	0	0	0	0	0	0	0	0	0
ENSOARG00000012914	SMC5	structural maintenance of chromosomes 5 [Source:NCBI gene;Acc:101104964]		GO:0005623|GO:0032991|GO:0008152|GO:0032502|GO:0009987|GO:0030054|GO:0050896|GO:0016043|GO:0043229|GO:0044237|GO:0006807|GO:0006950|GO:0050794|GO:0005622|GO:0043234|GO:0043227|GO:0071704|GO:0051716|GO:0007062|GO:0033554|GO:0006139|GO:0042592|GO:0006725|GO:0043231|GO:0051130|GO:0045787|GO:0090068|GO:0007059|GO:0051983|GO:0051128|GO:0010564|GO:0051984|GO:0030915|GO:0007049|GO:0007568|GO:0051726|GO:…	cell|macromolecular complex|metabolic process|developmental process|cellular process|cell junction|response to stimulus|cellular component organization|intracellular organelle|cellular metabolic process|nitrogen compound metabolic process|response to stress|regulation of cellular process|intracellular|protein complex|membrane-bounded organelle|organic substance metabolic process|cellular response…	-	-	-	-	2:65819225-65921862	15.9863431302288	15.3629687969454	25.5225222713101	18.5438978561734	15.7771851190085	17.2377856932057	18.6924247457999	22.6988817345733	25.2545498635034	916	638	951	778	722	782	836	871	715
ENSOARG00000012915	CDH18	cadherin 18 [Source:HGNC Symbol;Acc:HGNC:1757]	protein_coding	GO:0005623|GO:0016020|GO:0005886|GO:0071944|GO:0031224|GO:0007155|GO:0016021|GO:0098609|GO:0043169|GO:0098742|GO:0046872|GO:0005509|GO:0007156	cell|membrane|plasma membrane|cell periphery|intrinsic component of membrane|cell adhesion|integral component of membrane|cell-cell adhesion|cation binding|cell-cell adhesion via plasma-membrane adhesion molecules|metal ion binding|calcium ion binding|homophilic cell adhesion via plasma membrane adhesion molecules	-	-	-	-	16:53230947-53852981	0	0	0	0	0.0117450614969805	0	0	0	0.0379513418449926	0	0	0	0	1	0	0	0	2
ENSOARG00000012916	-	-		GO:0005623|GO:0008152|GO:0032502|GO:0009987|GO:0048856|GO:0009058|GO:0043229|GO:0019222|GO:0044237|GO:0006807|GO:0050794|GO:0005622|GO:0043227|GO:0071704|GO:0097159|GO:0006139|GO:0044249|GO:0007275|GO:0006725|GO:0043231|GO:0003676|GO:0043169|GO:0046483|GO:0034645|GO:0051252|GO:0016070|GO:0003677|GO:0010468|GO:0010467|GO:0005634|GO:0046872|GO:2001141|GO:0006351|GO:0006355|GO:1903506	cell|metabolic process|developmental process|cellular process|anatomical structure development|biosynthetic process|intracellular organelle|regulation of metabolic process|cellular metabolic process|nitrogen compound metabolic process|regulation of cellular process|intracellular|membrane-bounded organelle|organic substance metabolic process|organic cyclic compound binding|nucleobase-containing co…	-	-	-	-	5:68005199-68029041	24.6765602495418	36.249620304762	49.6517754729028	20.9588603466634	28.2842969172709	50.0856814826849	32.7158276601042	28.0486799895263	63.8559890188655	201	214	263	125	184	323	208	153	257
ENSOARG00000012917	RECQL4	RecQ like helicase 4 [Source:HGNC Symbol;Acc:HGNC:9949]	protein_coding	GO:0003824|GO:0008152|GO:0009987|GO:0044237|GO:0006807|GO:0036094|GO:0097367|GO:0016787|GO:0071704|GO:0097159|GO:0006139|GO:0000166|GO:0006725|GO:0003676|GO:0016817|GO:0046483|GO:0016818|GO:0006259|GO:0017076|GO:0032555|GO:0032559|GO:0006310|GO:0016462|GO:0005524|GO:0017111|GO:0004386|GO:0016887|GO:0042623|GO:0008026	catalytic activity|metabolic process|cellular process|cellular metabolic process|nitrogen compound metabolic process|small molecule binding|carbohydrate derivative binding|hydrolase activity|organic substance metabolic process|organic cyclic compound binding|nucleobase-containing compound metabolic process|nucleotide binding|cellular aromatic compound metabolic process|nucleic acid binding|hydrol…	-	-	-	-	9:13388154-13395976	2.81481275772643	4.40950235536776	2.74077019229486	4.39828748622472	4.9249687999666	3.55526294080395	2.55114337446454	3.17536366273	1.76625356819591	229	260	145	262	320	229	162	173	71
ENSOARG00000012910	RNF207	ring finger protein 207 [Source:HGNC Symbol;Acc:HGNC:32947]	protein_coding	GO:0005623|GO:0008152|GO:0009987|GO:0019222|GO:0098900|GO:0065009|GO:0050794|GO:0005622|GO:0045760|GO:0051050|GO:0071704|GO:0005515|GO:0071804|GO:0051270|GO:0045933|GO:0005737|GO:0051087|GO:0006810|GO:0032970|GO:0051272|GO:0044325|GO:0032411|GO:0043169|GO:1901381|GO:0098903|GO:0003012|GO:0031072|GO:0042391|GO:1901379|GO:0030029|GO:0043270|GO:0030544|GO:1901016|GO:0086009|GO:0010628|GO:0032414|GO:…	cell|metabolic process|cellular process|regulation of metabolic process|regulation of action potential|regulation of molecular function|regulation of cellular process|intracellular|positive regulation of action potential|positive regulation of transport|organic substance metabolic process|protein binding|cellular potassium ion transport|regulation of cellular component movement|positive regulatio…	-	-	-	-	12:45223853-45236161	0	0	0	0.155324833520175	0	0	0	0	0	0	0	0	3	0	0	0	0	0
ENSOARG00000012911	RNGTT	RNA guanylyltransferase and 5'-phosphatase [Source:HGNC Symbol;Acc:HGNC:10073]	protein_coding	GO:0005623|GO:0003824|GO:0008152|GO:0009987|GO:0043229|GO:0044237|GO:0006807|GO:0016740|GO:0036094|GO:0097367|GO:0016787|GO:0005622|GO:0043227|GO:0071704|GO:0097159|GO:0006139|GO:0000166|GO:0006725|GO:0043231|GO:0016772|GO:0016788|GO:0001882|GO:0019538|GO:0016817|GO:0046483|GO:0016779|GO:0042578|GO:0016818|GO:0016070|GO:0032549|GO:0001883|GO:0006796|GO:0036211|GO:0017076|GO:0044267|GO:0010467|GO:…	cell|catalytic activity|metabolic process|cellular process|intracellular organelle|cellular metabolic process|nitrogen compound metabolic process|transferase activity|small molecule binding|carbohydrate derivative binding|hydrolase activity|intracellular|membrane-bounded organelle|organic substance metabolic process|organic cyclic compound binding|nucleobase-containing compound metabolic process|…	K13917	mRNA-capping enzyme [EC: 3.6.1.-][-]	oas03015	mRNA surveillance pathway - Ovis aries (sheep)	8:48260082-48482195	11.4557645728115	10.0635955230396	15.0181579355415	14.6888577312767	12.228278930291	11.9709538122944	14.5183522503504	14.4603956294828	15.0951856980194	278	177	237	261	237	230	275	235	181
ENSOARG00000012912	MAML3	mastermind like transcriptional coactivator 3 [Source:HGNC Symbol;Acc:HGNC:16272]	protein_coding	GO:0000988|GO:0005623|GO:0023052|GO:0008152|GO:0009987|GO:0050896|GO:0009058|GO:0043229|GO:0019222|GO:0044237|GO:0006807|GO:0000989|GO:0050794|GO:0005622|GO:0043227|GO:0007165|GO:0071704|GO:0007154|GO:0051716|GO:0006139|GO:0044249|GO:0006725|GO:0043231|GO:0003712|GO:0007166|GO:0046483|GO:0034645|GO:0051252|GO:0016070|GO:0010628|GO:0031981|GO:0003713|GO:0005654|GO:0031328|GO:0007219|GO:0010468|GO:…	transcription factor activity, protein binding|cell|signaling|metabolic process|cellular process|response to stimulus|biosynthetic process|intracellular organelle|regulation of metabolic process|cellular metabolic process|nitrogen compound metabolic process|transcription factor activity, transcription factor binding|regulation of cellular process|intracellular|membrane-bounded organelle|signal tr…	-	-	-	-	17:17510865-17690533	4.74420342574516	7.46002319416996	10.9635588778636	6.00877393217185	8.06407930669587	7.49858896898809	4.85569178335833	9.77549626810902	8.74329437701299	179	204	269	166	243	224	143	247	163
ENSOARG00000012913	-	-		GO:0005623|GO:0043229|GO:0005622|GO:0043227|GO:0043231|GO:0005634	cell|intracellular organelle|intracellular|membrane-bounded organelle|intracellular membrane-bounded organelle|nucleus	-	-	-	-	15:42904421-42905682	0	0	0	0	0	0	0	0	0	0	0	0	0	0	0	0	0	0
ENSOARG00000022500	RF00026	-	snRNA	-	-	-	-	-	-	1:21577045-21577151	0	0	0	0	0	0.839343360173779	0	0	0	0	0	0	0	0	1	0	0	0
ENSOARG00000022501	RF00017	-	misc_RNA	-	-	-	-	-	-	16:30993383-30993674	0	0	0	0	0	0	0	0	0	0	0	0	0	0	0	0	0	0
ENSOARG00000022502	RF00411	-	snoRNA	-	-	-	-	-	-	17:52540351-52540484	4.77420411899883	6.5872635062698	5.71045818574122	4.34677705746757	4.64941239460553	4.01999784613237	2.7186885729444	7.12953354939297	6.44159202143624	9	9	7	6	7	6	4	9	6
ENSOARG00000022503	RF00026	-	snRNA	-	-	-	-	-	-	3:171583294-171583400	0	0	0	0	0	0	0	0	0	0	0	0	0	0	0	0	0	0
ENSOARG00000022504	RF00001	-	rRNA	-	-	-	-	-	-	3:118496957-118497076	0	0.817121998776943	0.910954043915861	0	0	0	0	0	0	0	1	1	0	0	0	0	0	0
ENSOARG00000022505	RF00089	-	snoRNA	-	-	-	-	-	-	13:45982069-45982137	0	0	0	1.40737040916771	0	0	0	0	0	0	0	0	1	0	0	0	0	0
ENSOARG00000022506	oar-mir-329a	oar-mir-329a [Source:miRBase;Acc:MI0016926]	miRNA	-	-	-	-	-	-	18:64623304-64623407	3.41722913802125	0.942833075511857	1.05110081990292	2.80032752740699	1.71124308863367	1.7262511168488	6.12950793562512	0	0	5	1	1	3	2	2	7	0	0
ENSOARG00000022507	RF00600	-	snoRNA	-	-	-	-	-	-	17:61587108-61587255	1.44086340528343	2.65080631752338	9.601130077655	3.28007553591535	4.81114072313684	3.03290521515638	3.07675081723899	2.1517060712132	5.83225223562471	3	4	13	5	8	5	5	3	6
ENSOARG00000022508	oar-mir-1185	oar-mir-1185 [Source:miRBase;Acc:MI0016938]	miRNA	-	-	-	-	-	-	18:64638036-64638141	4.02354309399902	0.925043772200313	1.03126872896135	0.916118473892191	0.83988269950106	1.6936803410592	1.71801607880794	2.00319641832325	0	6	1	1	1	1	2	2	2	0
ENSOARG00000022509	RF00001	-	rRNA	-	-	-	-	-	-	6:83919875-83919985	0	0	0	0	0	0	0	0	1.29581608641912	0	0	0	0	0	0	0	0	1
ENSOARG00000018468	FADD	Fas associated via death domain [Source:HGNC Symbol;Acc:HGNC:3573]	protein_coding	GO:0005623|GO:0002376|GO:0023052|GO:0032991|GO:0016020|GO:0008152|GO:0032502|GO:0009987|GO:0050896|GO:0040011|GO:0001906|GO:0005886|GO:0001776|GO:0048856|GO:0009058|GO:0040012|GO:0050900|GO:0019222|GO:0023051|GO:0044237|GO:0002520|GO:0050793|GO:0006807|GO:0071944|GO:0006950|GO:0009607|GO:0009605|GO:0002684|GO:0001909|GO:0065009|GO:0050794|GO:0048870|GO:0002682|GO:0005622|GO:0007155|GO:0043234|GO:…	cell|immune system process|signaling|macromolecular complex|membrane|metabolic process|developmental process|cellular process|response to stimulus|locomotion|cell killing|plasma membrane|leukocyte homeostasis|anatomical structure development|biosynthetic process|regulation of locomotion|leukocyte migration|regulation of metabolic process|regulation of signaling|cellular metabolic process|immune s…	K02373	FAS-associated death domain protein[-]	oas05200|oas05165|oas05168|oas05152|oas04217|oas05167|oas05010|oas04621|oas05161|oas04210|oas04668|oas05142|oas04620|oas04657|oas01524|oas04622|oas04215	Pathways in cancer - Ovis aries (sheep)|Human papillomavirus infection - Ovis aries (sheep)|Herpes simplex infection - Ovis aries (sheep)|Tuberculosis - Ovis aries (sheep)|Necroptosis - Ovis aries (sheep)|Kaposi's sarcoma-associated herpesvirus infection - Ovis aries (sheep)|Alzheimer's disease - Ovis aries (sheep)|NOD-like receptor signaling pathway - Ovis aries (sheep)|Hepatitis B - Ovis aries …	21:46672617-46674854	17.6305140005769	29.7485374435757	19.5133199848658	15.4900727110081	18.2788198426177	25.5304088359428	11.2219060201165	12.9118569163355	14.5453956846951	157	192	113	101	130	180	78	77	64
ENSOARG00000018469	MTHFR	methylenetetrahydrofolate reductase [Source:HGNC Symbol;Acc:HGNC:7436]	protein_coding	GO:0003824|GO:0008152|GO:0009987|GO:0044877|GO:0016043|GO:0072341|GO:0019222|GO:0044237|GO:0006807|GO:0048037|GO:0050794|GO:0036094|GO:0032259|GO:0016491|GO:0071704|GO:0005515|GO:0097159|GO:0032403|GO:0043954|GO:0006520|GO:0000166|GO:0006725|GO:0055114|GO:0050662|GO:0006082|GO:0006730|GO:0006325|GO:0006575|GO:0019538|GO:0051128|GO:0006790|GO:0016645|GO:0006996|GO:0046483|GO:0042558|GO:0050660|GO:…	catalytic activity|metabolic process|cellular process|macromolecular complex binding|cellular component organization|modified amino acid binding|regulation of metabolic process|cellular metabolic process|nitrogen compound metabolic process|cofactor binding|regulation of cellular process|small molecule binding|methylation|oxidoreductase activity|organic substance metabolic process|protein binding|…	K00297	methylenetetrahydrofolate reductase (NADPH)[1.5.1.20]	oas01100|oas01200|oas01523|oas00670	Metabolic pathways - Ovis aries (sheep)|Carbon metabolism - Ovis aries (sheep)|Antifolate resistance - Ovis aries (sheep)|One carbon pool by folate - Ovis aries (sheep)	12:40009406-40021409	5.49627503798298	15.928954375894	13.1834359599583	6.53674086517541	8.59412787118932	19.0658098018936	5.05380473114023	7.14705348027609	16.3395617008528	209	439	326	182	261	574	150	182	307
ENSOARG00000018462	-	-		GO:0003824|GO:0036094|GO:0097367|GO:0016787|GO:0097159|GO:0000166|GO:0003676|GO:0016817|GO:0016818|GO:0017076|GO:0032555|GO:0032559|GO:0016462|GO:0005524|GO:0017111|GO:0004386	catalytic activity|small molecule binding|carbohydrate derivative binding|hydrolase activity|organic cyclic compound binding|nucleotide binding|nucleic acid binding|hydrolase activity, acting on acid anhydrides|hydrolase activity, acting on acid anhydrides, in phosphorus-containing anhydrides|purine nucleotide binding|purine ribonucleotide binding|adenyl ribonucleotide binding|pyrophosphatase act…	-	-	-	-	X:25080742-25081965	76.9489338830165	69.7118371618433	95.6457239855844	74.5559518245068	81.368373595305	80.5397232483505	77.6026596018518	84.1183990498235	107.661771462106	1325	870	1071	940	1119	1098	1043	970	916
ENSOARG00000018463	KIF3C	kinesin family member 3C [Source:HGNC Symbol;Acc:HGNC:6321]	protein_coding	GO:0005623|GO:0003824|GO:0009987|GO:0043229|GO:0051641|GO:0036094|GO:0097367|GO:0016787|GO:0005622|GO:0005515|GO:0097159|GO:0007017|GO:0000166|GO:0051649|GO:0051640|GO:0046907|GO:0016817|GO:0006810|GO:0008092|GO:0051656|GO:0007018|GO:0099512|GO:0016818|GO:0005856|GO:0030705|GO:0015631|GO:0017076|GO:0072384|GO:0032555|GO:0015630|GO:0032559|GO:0010970|GO:0008017|GO:0016462|GO:0005524|GO:0005874|GO:…	cell|catalytic activity|cellular process|intracellular organelle|cellular localization|small molecule binding|carbohydrate derivative binding|hydrolase activity|intracellular|protein binding|organic cyclic compound binding|microtubule-based process|nucleotide binding|establishment of localization in cell|organelle localization|intracellular transport|hydrolase activity, acting on acid anhydrides|…	-	-	-	-	3:33109792-33144386	3.17826606712215	7.10092736154774	4.11832890505977	4.09830984558602	4.60571734286358	5.21657595342986	3.05908408622751	4.16775489368307	3.26515557277502	197	319	166	186	228	256	148	173	100
ENSOARG00000018460	NUDT21	nudix hydrolase 21 [Source:HGNC Symbol;Acc:HGNC:13870]	protein_coding	GO:0005623|GO:0003824|GO:0032991|GO:0008152|GO:0009987|GO:0016043|GO:0043229|GO:0044237|GO:0006807|GO:0016787|GO:0005622|GO:0043234|GO:0043227|GO:0071704|GO:0005515|GO:0097159|GO:0006139|GO:0006725|GO:0043231|GO:0003676|GO:0005849|GO:0022607|GO:0019899|GO:0046983|GO:0042802|GO:0046483|GO:0003723|GO:0006461|GO:0005856|GO:0016070|GO:0042803|GO:0031981|GO:0042826|GO:0005654|GO:0005815|GO:0010467|GO:…	cell|catalytic activity|macromolecular complex|metabolic process|cellular process|cellular component organization|intracellular organelle|cellular metabolic process|nitrogen compound metabolic process|hydrolase activity|intracellular|protein complex|membrane-bounded organelle|organic substance metabolic process|protein binding|organic cyclic compound binding|nucleobase-containing compound metabol…	K14397	cleavage and polyadenylation specificity factor subunit 5[-]	oas03015	mRNA surveillance pathway - Ovis aries (sheep)	14:23674421-23689176	26.8318154121607	17.2737986561893	31.1984131335881	32.3196508348301	26.8245098197304	19.0583810373176	34.2611731268382	32.4369926955243	25.3981895663679	898	419	679	792	717	505	895	727	420
ENSOARG00000018461	-	-		-	-	-	-	-	-	24:22672598-22676620	0	0.184376375401145	0	0.243322444287531	0.0557816830495692	0	0	0.0664872670409078	0	0	3	0	4	1	0	0	1	0
ENSOARG00000018466	F2RL3	F2R like thrombin or trypsin receptor 3 [Source:HGNC Symbol;Acc:HGNC:3540]	protein_coding	GO:0005623|GO:0023052|GO:0016020|GO:0009987|GO:0050896|GO:0004871|GO:0006950|GO:0038023|GO:0051641|GO:0050794|GO:0031224|GO:0051050|GO:0007165|GO:0007154|GO:0004872|GO:0051716|GO:0004888|GO:0042592|GO:0010524|GO:0009611|GO:0016021|GO:0010522|GO:0051649|GO:0019725|GO:0060341|GO:0051208|GO:2000021|GO:0050878|GO:0006810|GO:0051282|GO:0007186|GO:0043270|GO:0048878|GO:0042060|GO:0070493|GO:0006811|GO:…	cell|signaling|membrane|cellular process|response to stimulus|signal transducer activity|response to stress|signaling receptor activity|cellular localization|regulation of cellular process|intrinsic component of membrane|positive regulation of transport|signal transduction|cell communication|receptor activity|cellular response to stimulus|transmembrane signaling receptor activity|homeostatic proc…	K04236	coagulation factor II (thrombin) receptor-like 3[-]	oas05200|oas04080|oas04015|oas04611|oas04610	Pathways in cancer - Ovis aries (sheep)|Neuroactive ligand-receptor interaction - Ovis aries (sheep)|Rap1 signaling pathway - Ovis aries (sheep)|Platelet activation - Ovis aries (sheep)|Complement and coagulation cascades - Ovis aries (sheep)	5:5913712-5915119	0	0	0	0	0	0	0	0	0	0	0	0	0	0	0	0	0	0
ENSOARG00000018467	-	signal regulatory protein delta [Source:NCBI gene;Acc:101119839]		-	-	-	-	-	-	13:58960755-58970701	0	0	0	0	0	0	0	0	0	0	0	0	0	0	0	0	0	0
ENSOARG00000018464	ELAVL3	ELAV like RNA binding protein 3 [Source:HGNC Symbol;Acc:HGNC:3314]	protein_coding	GO:0097159|GO:0003676|GO:0003723|GO:0017091	organic cyclic compound binding|nucleic acid binding|RNA binding|AU-rich element binding	-	-	-	-	5:13494355-13512096	0	0	0	0	0	0.162821101274698	0	0	0.0745262101515658	0	0	0	0	0	7	0	0	2
ENSOARG00000018465	AMFR	autocrine motility factor receptor [Source:HGNC Symbol;Acc:HGNC:463]	protein_coding	GO:0005623|GO:0023052|GO:0003824|GO:0032991|GO:0016020|GO:0008152|GO:0009987|GO:0050896|GO:0044877|GO:0016043|GO:0043229|GO:0012505|GO:0042175|GO:0044237|GO:0006807|GO:0009056|GO:0006950|GO:0065009|GO:0050794|GO:0016740|GO:0031224|GO:0005622|GO:0043234|GO:0043227|GO:0005789|GO:0060090|GO:0007165|GO:0071704|GO:0007154|GO:0004872|GO:0051716|GO:0005515|GO:0032403|GO:0036503|GO:0033554|GO:0036513|GO:…	cell|signaling|catalytic activity|macromolecular complex|membrane|metabolic process|cellular process|response to stimulus|macromolecular complex binding|cellular component organization|intracellular organelle|endomembrane system|nuclear outer membrane-endoplasmic reticulum membrane network|cellular metabolic process|nitrogen compound metabolic process|catabolic process|response to stress|regulati…	-	-	-	-	14:23709979-23739132	66.8108068261167	81.2953139832922	68.881324631607	59.6699979565115	59.882103680284	78.6843802641308	59.81548796678	69.2027944447029	79.8461416605338	1939	1710	1300	1268	1388	1808	1355	1345	1145
ENSOARG00000009723	ESYT2	extended synaptotagmin 2 [Source:HGNC Symbol;Acc:HGNC:22211]	protein_coding	GO:0005623|GO:0016020|GO:0005886|GO:0043229|GO:0019898|GO:0044232|GO:0012505|GO:0042175|GO:0008289|GO:0071944|GO:0031224|GO:0005622|GO:0043227|GO:0005789|GO:0005515|GO:0019897|GO:0098562|GO:0031210|GO:0016021|GO:0005543|GO:0043231|GO:0009898|GO:0031234|GO:0005737|GO:0031227|GO:0050839|GO:0031226|GO:0005783|GO:0043169|GO:0042802|GO:0005887|GO:0008429|GO:0005544|GO:0045296|GO:0035091|GO:0046872|GO:…	cell|membrane|plasma membrane|intracellular organelle|extrinsic component of membrane|organelle membrane contact site|endomembrane system|nuclear outer membrane-endoplasmic reticulum membrane network|lipid binding|cell periphery|intrinsic component of membrane|intracellular|membrane-bounded organelle|endoplasmic reticulum membrane|protein binding|extrinsic component of plasma membrane|cytoplasmic…	-	-	-	-	4:118828806-118878542	30.2187977508179	42.2213473588372	39.5686929332588	27.1227979594342	29.3490178171253	40.3687560874206	31.0089457149773	36.8193715629521	41.8834069969933	1266	1282	1078	832	982	1339	1014	1033	867
ENSOARG00000009722	TNFRSF11B	TNF receptor superfamily member 11b [Source:HGNC Symbol;Acc:HGNC:11909]	protein_coding	GO:0023052|GO:0005576|GO:0032502|GO:0009987|GO:0050896|GO:0031012|GO:0016043|GO:0048856|GO:0050793|GO:0050794|GO:0005615|GO:0007165|GO:0007154|GO:0009653|GO:0051716|GO:0007275|GO:0005578|GO:0009887|GO:0048513|GO:0048731|GO:0030198|GO:0042476|GO:0042489|GO:0042475|GO:0042481|GO:0042487	signaling|extracellular region|developmental process|cellular process|response to stimulus|extracellular matrix|cellular component organization|anatomical structure development|regulation of developmental process|regulation of cellular process|extracellular space|signal transduction|cell communication|anatomical structure morphogenesis|cellular response to stimulus|multicellular organism developm…	K05148	tumor necrosis factor receptor superfamily member 11B[-]	oas04060|oas04380	Cytokine-cytokine receptor interaction - Ovis aries (sheep)|Osteoclast differentiation - Ovis aries (sheep)	9:58138147-58148800	4.86790234548842	1.6184791047585	0.901934696946397	1.20153624265596	0.881248548297342	1.03711130514906	1.05192875462873	2.45220684909701	0.712189216891466	83	20	10	15	12	14	14	28	6
ENSOARG00000009721	-	olfactory receptor 2A12-like [Source:NCBI gene;Acc:101104364]		GO:0005623|GO:0023052|GO:0016020|GO:0009987|GO:0050896|GO:0004871|GO:0005886|GO:0051606|GO:0071944|GO:0038023|GO:0050794|GO:0031224|GO:0007165|GO:0007154|GO:0004872|GO:0051716|GO:0050906|GO:0004888|GO:0016021|GO:0050877|GO:0007186|GO:0009593|GO:0050907|GO:0004984|GO:0007600|GO:0004930|GO:0007606|GO:0050911|GO:0007608	cell|signaling|membrane|cellular process|response to stimulus|signal transducer activity|plasma membrane|detection of stimulus|cell periphery|signaling receptor activity|regulation of cellular process|intrinsic component of membrane|signal transduction|cell communication|receptor activity|cellular response to stimulus|detection of stimulus involved in sensory perception|transmembrane signaling re…	K04257	olfactory receptor[-]	oas04740	Olfactory transduction - Ovis aries (sheep)	1:17420531-17421460	0	0	0	0	0	0	0	0	0	0	0	0	0	0	0	0	0	0
ENSOARG00000009720	-	-		GO:0005215|GO:0016020|GO:0022857|GO:0006810|GO:0015267|GO:0006811|GO:0055085|GO:0015075|GO:0005216|GO:0034220|GO:0008324|GO:0006812|GO:0030001|GO:0015672|GO:0005261|GO:0098655|GO:0005272|GO:0006814|GO:0046873|GO:0015081|GO:0035725	transporter activity|membrane|transmembrane transporter activity|transport|channel activity|ion transport|transmembrane transport|ion transmembrane transporter activity|ion channel activity|ion transmembrane transport|cation transmembrane transporter activity|cation transport|metal ion transport|monovalent inorganic cation transport|cation channel activity|cation transmembrane transport|sodium ch…	-	-	-	-	11:16563305-16565073	0	0.171125025921873	0	0	0	0	0	0	0.251021964384855	0	1	0	0	0	0	0	0	1
ENSOARG00000013359	-	-		-	-	-	-	-	-	5:44171186-44171386	0.707184310309762	1.46400345840909	1.63155948164035	1.93205284120846	0.885419309541799	2.23318393951813	0.453009214810054	0.527928747250193	2.14759489599448	2	3	3	4	2	5	1	1	3
ENSOARG00000009726	TRIM35	tripartite motif containing 35 [Source:HGNC Symbol;Acc:HGNC:16285]	protein_coding	GO:0005623|GO:0002376|GO:0009987|GO:0050896|GO:0040011|GO:0040013|GO:0040012|GO:0006950|GO:0050794|GO:0005622|GO:0006955|GO:1902187|GO:0045786|GO:1902186|GO:0006952|GO:0008219|GO:0048525|GO:0010942|GO:0010941|GO:0007049|GO:0043169|GO:0051726|GO:0045087|GO:0000278|GO:0012501|GO:0043067|GO:0045930|GO:0050792|GO:0043068|GO:0007346|GO:0016032|GO:0046872|GO:0006915|GO:0019058|GO:0043065|GO:0042981|GO:…	cell|immune system process|cellular process|response to stimulus|locomotion|negative regulation of locomotion|regulation of locomotion|response to stress|regulation of cellular process|intracellular|immune response|negative regulation of viral release from host cell|negative regulation of cell cycle|regulation of viral release from host cell|defense response|cell death|negative regulation of vira…	-	-	-	-	2:38292376-38315573	10.0261442271045	13.3635112851196	12.6111902559864	8.50832879395307	10.0551566855354	13.5241807734314	12.5022033302341	10.3201649174409	12.4605529953964	412	398	337	256	330	440	401	284	253
ENSOARG00000009725	-	-		-	-	-	-	-	-	25:34712641-34719177	9.75653820317263	12.0194639696764	11.2523683022165	8.56615680857526	10.907295079135	9.68229769301313	10.2676521585095	14.0488285436681	16.924967272009	28	25	21	18	25	22	23	27	24
ENSOARG00000009724	-	-		GO:0016020|GO:0031224|GO:0016021	membrane|intrinsic component of membrane|integral component of membrane	-	-	-	-	AMGL01120412.1:21-2070	1.4350456526376	1.584061917874	1.61838403495146	0.522668399842395	1.9166859408459	1.32925847395666	1.22573114657166	1.71426450903166	3.29163446436722	15	12	11	4	16	11	10	12	17
ENSOARG00000013355	-	-		-	-	-	-	-	-	9:13450780-13453853	0.222447646904949	0	0.342142363912061	0.303795781874421	0.278512177179815	0.280954798360367	0.284991712603508	0	0.225094813133837	2	0	2	2	2	2	2	0	1
ENSOARG00000013354	EPC1	enhancer of polycomb homolog 1 [Source:HGNC Symbol;Acc:HGNC:19876]	protein_coding	GO:0005623|GO:0003824|GO:0032991|GO:0016020|GO:0008152|GO:0009987|GO:0016043|GO:0031090|GO:0009058|GO:0043229|GO:0012505|GO:0019222|GO:0044237|GO:0006807|GO:0050794|GO:0016740|GO:0005622|GO:0043234|GO:0043227|GO:0071704|GO:1902494|GO:0006139|GO:0044249|GO:0035267|GO:0006725|GO:0043231|GO:0016746|GO:0006325|GO:1990234|GO:0019538|GO:0005635|GO:0031965|GO:0006996|GO:0046483|GO:0009890|GO:0032777|GO:…	cell|catalytic activity|macromolecular complex|membrane|metabolic process|cellular process|cellular component organization|organelle membrane|biosynthetic process|intracellular organelle|endomembrane system|regulation of metabolic process|cellular metabolic process|nitrogen compound metabolic process|regulation of cellular process|transferase activity|intracellular|protein complex|membrane-bounde…	-	-	-	-	13:32235565-32300944	19.3572789377587	24.1377736507634	28.6478304804715	19.479897549586	20.5196377030161	24.6330622450762	21.7045780891773	22.7329854059949	32.0480187369066	665	601	640	490	563	670	582	523	544
ENSOARG00000013357	RAPGEFL1	Rap guanine nucleotide exchange factor like 1 [Source:HGNC Symbol;Acc:HGNC:17428]	protein_coding	GO:0005623|GO:0023052|GO:0098772|GO:0009987|GO:0050896|GO:0005085|GO:0065009|GO:0050794|GO:0005622|GO:0007165|GO:0007154|GO:0051716|GO:0035556|GO:0007264	cell|signaling|molecular function regulator|cellular process|response to stimulus|guanyl-nucleotide exchange factor activity|regulation of molecular function|regulation of cellular process|intracellular|signal transduction|cell communication|cellular response to stimulus|intracellular signal transduction|small GTPase mediated signal transduction	-	-	-	-	11:40037290-40048615	22.2571861149929	74.9603233095463	57.0227498741318	36.6789280102303	53.2683858262267	48.7032587034027	24.7271744937156	60.093813755517	43.7987159725598	542	1323	903	654	1036	939	470	980	527
ENSOARG00000013356	FAM71C	family with sequence similarity 71 member C [Source:HGNC Symbol;Acc:HGNC:28594]	protein_coding	-	-	-	-	-	-	3:168801535-168802659	0	0	0	0	0	0	0	0	0	0	0	0	0	0	0	0	0	0
ENSOARG00000013351	TMEM102	transmembrane protein 102 [Source:HGNC Symbol;Acc:HGNC:26722]	protein_coding	GO:0005623|GO:0002376|GO:0023052|GO:0032991|GO:0008152|GO:0009987|GO:0050896|GO:0040011|GO:0016043|GO:0040012|GO:0043229|GO:0009986|GO:0050900|GO:0019222|GO:0023051|GO:0044237|GO:0006807|GO:0009605|GO:0002684|GO:0051641|GO:0050794|GO:0048870|GO:0002682|GO:0005622|GO:0007155|GO:0043234|GO:0043227|GO:0045785|GO:0007165|GO:0071704|GO:0007154|GO:0051716|GO:0030155|GO:0072676|GO:2000147|GO:0050921|GO:…	cell|immune system process|signaling|macromolecular complex|metabolic process|cellular process|response to stimulus|locomotion|cellular component organization|regulation of locomotion|intracellular organelle|cell surface|leukocyte migration|regulation of metabolic process|regulation of signaling|cellular metabolic process|nitrogen compound metabolic process|response to external stimulus|positive …	-	-	-	-	11:26744224-26745997	4.60363926550646	9.54576682612209	8.2791836581514	4.58233544156642	6.31786018090682	7.91710391856301	3.19894197955299	7.18508108005054	8.10641618422935	177	266	207	129	194	241	96	185	154
ENSOARG00000013350	-	-		-	-	-	-	-	-	4:1897028-1920963	0	0	0	0	0	0.0675687302040929	0	0	0	0	0	0	0	0	2	0	0	0
ENSOARG00000013353	-	-		-	-	-	-	-	-	3:101676193-101721092	3.33343110949691	3.10763024337608	3.80992051699181	2.64542271862138	2.42532010862481	3.98270962189702	3.46269944948157	2.82516606568971	5.37889589552094	74	50	55	43	43	70	60	42	59
ENSOARG00000013352	SLC28A1	solute carrier family 28 member 1 [Source:HGNC Symbol;Acc:HGNC:11001]	protein_coding	GO:0005623|GO:0005215|GO:0016020|GO:0005886|GO:0022857|GO:0071944|GO:0031224|GO:0016021|GO:0005337|GO:0031226|GO:0006810|GO:0005887|GO:0005415|GO:0015291|GO:0055085|GO:0071702|GO:0015075|GO:1901642|GO:0008324|GO:0015858|GO:0015293|GO:0046873|GO:0015081	cell|transporter activity|membrane|plasma membrane|transmembrane transporter activity|cell periphery|intrinsic component of membrane|integral component of membrane|nucleoside transmembrane transporter activity|intrinsic component of plasma membrane|transport|integral component of plasma membrane|nucleoside:sodium symporter activity|secondary active transmembrane transporter activity|transmembrane…	-	-	-	-	18:21626891-21684911	0.720940253098915	0.34816634388118	0.277166544801986	0.344612922887032	0.135393938826072	0.182124541191411	0.554172386539748	0.484461204674776	0.291836794973333	20	7	5	7	3	4	12	9	4
ENSOARG00000023671	RF00026	-	snRNA	-	-	-	-	-	-	22:41972647-41972750	0	0	0	0	0	0	0	0	0	0	0	0	0	0	0	0	0	0
ENSOARG00000023670	RF00026	-	snRNA	-	-	-	-	-	-	1:73080577-73080677	0	0	0	0	0	0	0	0	0	0	0	0	0	0	0	0	0	0
ENSOARG00000023673	-	-		-	-	-	-	-	-	2:56706335-56706407	0	0	0	0	0	0	0	0	1.97035048756879	0	0	0	0	0	0	0	0	1
ENSOARG00000023672	RF00026	-	snRNA	-	-	-	-	-	-	1:91410955-91411061	0	0	0	0	0	0	0	0	0	0	0	0	0	0	0	0	0	0
ENSOARG00000023675	-	-		-	-	-	-	-	-	9:48879371-48879443	0	1.34321424456484	4.49237610698233	0	0	1.23027040463828	1.24732674214823	0	0	0	1	3	0	0	1	1	0	0
ENSOARG00000023674	-	-		-	-	-	-	-	-	2:195307658-195307730	0	0	0	0	0	0	0	0	0	0	0	0	0	0	0	0	0	0
ENSOARG00000023677	RF00003	-	snRNA	-	-	-	-	-	-	1:97043054-97043217	1.7338507414124	2.39219106703329	1.99965521835189	8.87964589084772	4.34176114039179	1.64231619323701	2.22136749252774	1.9417835276802	0	4	4	3	15	8	3	4	3	0
ENSOARG00000023676	-	-		-	-	-	-	-	-	2:60042445-60042530	0	0	0	0	0	0	0	0	0	0	0	0	0	0	0	0	0	0
ENSOARG00000023679	RF00001	-	rRNA	-	-	-	-	-	-	16:37411219-37411332	0	0	0	0	0	0	0	0	0	0	0	0	0	0	0	0	0	0
ENSOARG00000023678	oar-mir-411a	oar-mir-411a [Source:miRBase;Acc:MI0016918]	miRNA	-	-	-	-	-	-	18:64619631-64619755	2.27481217273307	0	0	1.55300403694204	0	1.4362409292182	1.45687763482913	2.54761998831642	1.15068468474018	4	0	0	2	0	2	2	3	1
ENSOARG00000017638	ITGB1	integrin subunit beta 1 [Source:NCBI gene;Acc:443141]	protein_coding	GO:0000003|GO:0005623|GO:0002376|GO:0023052|GO:0040007|GO:0007610|GO:0022414|GO:0032991|GO:0016020|GO:0008152|GO:0005576|GO:0032502|GO:0009987|GO:0030054|GO:0050896|GO:0040011|GO:0045202|GO:0005886|GO:0019953|GO:0044877|GO:0016043|GO:0016049|GO:0031252|GO:0048856|GO:0043229|GO:0005911|GO:0009986|GO:0050900|GO:0019222|GO:0023051|GO:0035748|GO:1903829|GO:0044237|GO:0048589|GO:0050793|GO:0043235|GO:…	reproduction|cell|immune system process|signaling|growth|behavior|reproductive process|macromolecular complex|membrane|metabolic process|extracellular region|developmental process|cellular process|cell junction|response to stimulus|locomotion|synapse|plasma membrane|sexual reproduction|macromolecular complex binding|cellular component organization|cell growth|cell leading edge|anatomical structur…	K05719	integrin beta 1[-]	oas05200|oas04151|oas05165|oas05205|oas04810|oas04510|oas04015|oas04530|oas04145|oas04360|oas04514|oas04611|oas05145|oas04670|oas05222|oas05414|oas05133|oas05140|oas04512|oas05410|oas05100|oas05412	Pathways in cancer - Ovis aries (sheep)|PI3K-Akt signaling pathway - Ovis aries (sheep)|Human papillomavirus infection - Ovis aries (sheep)|Proteoglycans in cancer - Ovis aries (sheep)|Regulation of actin cytoskeleton - Ovis aries (sheep)|Focal adhesion - Ovis aries (sheep)|Rap1 signaling pathway - Ovis aries (sheep)|Tight junction - Ovis aries (sheep)|Phagosome - Ovis aries (sheep)|Axon guidance…	13:18999482-19024014	108.442611117808	119.23952213494	139.819375485925	117.932617250686	97.3723134251956	128.40815477688	142.147975982855	127.437345526229	140.160367297507	4624	3685	3877	3682	3316	4335	4731	3639	2953
ENSOARG00000017639	LDLR	low density lipoprotein receptor [Source:HGNC Symbol;Acc:HGNC:6547]	protein_coding	GO:0005623|GO:0002376|GO:0007610|GO:0032991|GO:0016020|GO:0008152|GO:0005576|GO:0009987|GO:0050896|GO:0005886|GO:0044877|GO:0033218|GO:0016043|GO:0005905|GO:0009058|GO:0043229|GO:0009986|GO:0012505|GO:0019222|GO:0044237|GO:0006807|GO:0045177|GO:0043235|GO:0071944|GO:0009056|GO:0006950|GO:0009605|GO:0051641|GO:0050794|GO:0031224|GO:0002682|GO:0005622|GO:0043234|GO:0005615|GO:0043227|GO:0051050|GO:…	cell|immune system process|behavior|macromolecular complex|membrane|metabolic process|extracellular region|cellular process|response to stimulus|plasma membrane|macromolecular complex binding|amide binding|cellular component organization|clathrin-coated pit|biosynthetic process|intracellular organelle|cell surface|endomembrane system|regulation of metabolic process|cellular metabolic process|nitr…	K12473	low-density lipoprotein receptor[-]	oas04144|oas05160|oas05145|oas04925|oas04976|oas04913|oas04979	Endocytosis - Ovis aries (sheep)|Hepatitis C - Ovis aries (sheep)|Toxoplasmosis - Ovis aries (sheep)|Aldosterone synthesis and secretion - Ovis aries (sheep)|Bile secretion - Ovis aries (sheep)|Ovarian steroidogenesis - Ovis aries (sheep)|Cholesterol metabolism - Ovis aries (sheep)	5:13205377-13238124	19.6381551796142	36.7452117727315	21.1649683413855	13.7159628294648	14.8163889028517	17.3486812077383	14.6227488205111	19.2573819071614	25.5906457315768	702	952	492	359	423	491	408	461	452
ENSOARG00000017632	-	-		GO:0009987|GO:0007049	cellular process|cell cycle	-	-	-	-	JH921633.1:2214-2414	64.0104359911482	102.956544583667	64.7155147365148	46.3674450676619	40.7378306345768	70.1281110658633	34.4341887876261	45.4151813915986	75.1523044722719	181	211	119	96	92	157	76	86	105
ENSOARG00000017633	ALG13	ALG13, UDP-N-acetylglucosaminyltransferase subunit [Source:HGNC Symbol;Acc:HGNC:30881]	protein_coding	GO:0003824|GO:0016740|GO:0097159|GO:0003676|GO:0016757|GO:0003723|GO:0016758	catalytic activity|transferase activity|organic cyclic compound binding|nucleic acid binding|transferase activity, transferring glycosyl groups|RNA binding|transferase activity, transferring hexosyl groups	-	-	-	-	X:116952877-117034337	1.41713397883993	1.46646953226903	3.42135701520419	1.606403516172	1.89859929135792	1.95100144941382	1.77926996301275	2.37007551922295	4.38815786401641	100	75	157	83	107	109	98	112	153
ENSOARG00000017630	NR2F6	nuclear receptor subfamily 2 group F member 6 [Source:HGNC Symbol;Acc:HGNC:7977]	protein_coding	GO:0005623|GO:0023052|GO:0048511|GO:0008152|GO:0032502|GO:0009987|GO:0050896|GO:0004871|GO:0051606|GO:0042752|GO:0048856|GO:0009058|GO:0043229|GO:0019222|GO:0044237|GO:0006807|GO:0009605|GO:0038023|GO:0050794|GO:0005622|GO:0043227|GO:0007623|GO:0003700|GO:0004879|GO:0007165|GO:0071704|GO:0007154|GO:0004872|GO:0051716|GO:0097159|GO:0098531|GO:0050906|GO:0006139|GO:0009314|GO:0010033|GO:0044249|GO:…	cell|signaling|rhythmic process|metabolic process|developmental process|cellular process|response to stimulus|signal transducer activity|detection of stimulus|regulation of circadian rhythm|anatomical structure development|biosynthetic process|intracellular organelle|regulation of metabolic process|cellular metabolic process|nitrogen compound metabolic process|response to external stimulus|signal…	-	-	-	-	5:5594968-5605211	13.2920391881624	19.6686258594798	10.0718999724182	10.2606096644556	14.391726997757	13.9498996979384	9.13161782556926	10.4515323449709	9.48682525389521	207	222	102	117	179	172	111	109	73
ENSOARG00000017631	PRKCB	protein kinase C beta [Source:HGNC Symbol;Acc:HGNC:9395]	protein_coding	GO:0000988|GO:0005623|GO:0002376|GO:0023052|GO:0003824|GO:0016020|GO:0008152|GO:0005576|GO:0098772|GO:0032502|GO:0009987|GO:0050896|GO:0005886|GO:0051051|GO:0016043|GO:0048856|GO:0009058|GO:0043229|GO:0016247|GO:0019222|GO:0023051|GO:0044237|GO:0003682|GO:0050793|GO:0006807|GO:0071944|GO:0006950|GO:0000989|GO:0002684|GO:0065009|GO:0050794|GO:0016740|GO:0036094|GO:0097367|GO:0002682|GO:0005622|GO:…	transcription factor activity, protein binding|cell|immune system process|signaling|catalytic activity|membrane|metabolic process|extracellular region|molecular function regulator|developmental process|cellular process|response to stimulus|plasma membrane|negative regulation of transport|cellular component organization|anatomical structure development|biosynthetic process|intracellular organelle|…	-	-	-	-	24:21669605-21883171	2.0768576642296	3.08182169469743	2.65137554456678	1.28443446232084	1.71725816118286	1.38581501695503	1.45590684314451	2.51611120719716	2.37919881717877	53	57	44	24	35	28	29	43	30
ENSOARG00000017636	-	ubiquitin specific peptidase 32 [Source:NCBI gene;Acc:101109460]		GO:0003824|GO:0008152|GO:0009987|GO:0044237|GO:0006807|GO:0009056|GO:0016787|GO:0071704|GO:0101005|GO:0019538|GO:0043169|GO:0008233|GO:0006508|GO:0030163|GO:0036211|GO:0044267|GO:0044265|GO:0036459|GO:0046872|GO:0006464|GO:0005509|GO:0044257|GO:0004843|GO:0051603|GO:0070646|GO:0008234|GO:0019941|GO:0016579|GO:0006511	catalytic activity|metabolic process|cellular process|cellular metabolic process|nitrogen compound metabolic process|catabolic process|hydrolase activity|organic substance metabolic process|ubiquitinyl hydrolase activity|protein metabolic process|cation binding|peptidase activity|proteolysis|protein catabolic process|protein modification process|cellular protein metabolic process|cellular macromo…	-	-	-	-	11:12218221-12359037	14.5107723355001	13.1816190058096	17.2795896038416	20.2726553114652	22.4766740898971	13.7254639413453	19.2661058936527	20.8119838861536	14.1878520030899	1569	1033	1215	1605	1941	1175	1626	1507	758
ENSOARG00000017637	-	-		GO:0008152|GO:0009987|GO:0050896|GO:0016043|GO:0044237|GO:0006807|GO:0006950|GO:0071704|GO:0051716|GO:0033554|GO:0006139|GO:0006725|GO:0022607|GO:0006996|GO:0046483|GO:0006974|GO:0006461|GO:0006259|GO:0051276|GO:0070925|GO:0051382|GO:0051383|GO:0006281|GO:0034508|GO:0065004|GO:0043623	metabolic process|cellular process|response to stimulus|cellular component organization|cellular metabolic process|nitrogen compound metabolic process|response to stress|organic substance metabolic process|cellular response to stimulus|cellular response to stress|nucleobase-containing compound metabolic process|cellular aromatic compound metabolic process|cellular component assembly|organelle org…	-	-	-	-	11:50050272-50051095	13.5002646562824	7.98314463108734	11.0157192248127	13.5461254498113	7.58950135185478	9.04782296358194	8.47153446710374	8.63975203809761	11.7100254523731	49	21	26	36	22	26	24	21	21
ENSOARG00000017634	SLC25A17	solute carrier family 25 member 17 [Source:NCBI gene;Acc:100147783]	protein_coding	GO:0005623|GO:0005215|GO:0016020|GO:0008152|GO:0009987|GO:0022857|GO:0031090|GO:0043229|GO:0044237|GO:0009056|GO:0031224|GO:0005622|GO:0043227|GO:0071704|GO:0033036|GO:0005515|GO:0016021|GO:0043231|GO:0055114|GO:0015230|GO:0005737|GO:0006082|GO:0044255|GO:0010876|GO:0005337|GO:0031301|GO:0051087|GO:0006810|GO:0006629|GO:0044610|GO:0031231|GO:0051724|GO:0005347|GO:0044242|GO:0080122|GO:0015228|GO:…	cell|transporter activity|membrane|metabolic process|cellular process|transmembrane transporter activity|organelle membrane|intracellular organelle|cellular metabolic process|catabolic process|intrinsic component of membrane|intracellular|membrane-bounded organelle|organic substance metabolic process|macromolecule localization|protein binding|integral component of membrane|intracellular membrane-…	K13354	solute carrier family 25 (peroxisomal adenine nucleotide transporter), member 17[-]	oas04146	Peroxisome - Ovis aries (sheep)	3:216040190-216082110	6.0671122541677	4.56938192244089	9.12611076679692	9.80584805562279	8.02789158941902	6.89343537747147	9.60591923568257	9.65316007921313	7.77487719960174	229	125	224	271	242	206	283	244	145
ENSOARG00000017635	-	-		GO:0000003|GO:0022414|GO:0019953|GO:0048609|GO:0007276|GO:0048232|GO:0007283	reproduction|reproductive process|sexual reproduction|multicellular organismal reproductive process|gamete generation|male gamete generation|spermatogenesis	-	-	-	-	AMGL01120503.1:6505-7029	0	0	0	0	0	0	0	0	0	0	0	0	0	0	0	0	0	0
ENSOARG00000024908	RF00026	-	snRNA	-	-	-	-	-	-	11:38423412-38423511	1.42144046372262	2.94264695140227	3.2794345580971	2.91234062850327	2.66996847365014	1.79530116152275	3.6430426877455	2.12338820342264	5.75502159687413	2	3	3	3	3	2	4	2	4
ENSOARG00000024909	RF00600	-	snoRNA	-	-	-	-	-	-	7:89503729-89503872	3.45555073314987	2.72443982634347	3.79564184964942	2.02245876979394	1.23589778623543	1.87041566451992	1.89756539303978	2.94837622733918	4.99540100888844	7	4	5	3	2	3	3	4	5
ENSOARG00000024902	-	-		-	-	-	-	-	-	22:8892301-8892384	0	0	0	0	0	0	0	0	0	0	0	0	0	0	0	0	0	0
ENSOARG00000024903	RF00026	-	snRNA	-	-	-	-	-	-	15:35039256-35039362	0.664520912240054	0.916398503301244	2.04326140691408	0.907556618996002	0.832033328477686	1.677851552825	0.850979926886176	1.98447495646976	2.68851561855181	1	1	2	1	1	2	1	2	2
ENSOARG00000024900	-	-		-	-	-	-	-	-	2:26290630-26290722	0.764556318383718	0	0	0	0	0	0	0	0	1	0	0	0	0	0	0	0	0
ENSOARG00000024901	-	-		-	-	-	-	-	-	20:7496765-7496874	0.646397614633507	0.891405816847574	1.98753609581642	0	0.809341510428294	0.816452177623585	0	0	1.30759623265929	1	1	2	0	1	1	0	0	1
ENSOARG00000024906	-	-		-	-	-	-	-	-	19:34787830-34787918	0	0	0	0	0	0	0	0	0	0	0	0	0	0	0	0	0	0
ENSOARG00000024907	RF00156	-	snoRNA	-	-	-	-	-	-	12:27354939-27355073	2.63253207669785	2.9060691480997	6.47789542340168	3.59593466159609	7.25219018066123	2.6603673720701	4.04751091206068	4.71781479317856	4.2629789606475	5	4	8	5	11	4	6	6	4
ENSOARG00000024904	RF00026	-	snRNA	-	-	-	-	-	-	5:52766563-52766668	0	0.925043772200313	1.03126872896135	0	0	0.847261693760324	0	2.00319641832325	1.35693948672191	0	1	1	0	0	1	0	2	1
ENSOARG00000024905	RF00003	-	snRNA	-	-	-	-	-	-	1:190529567-190529712	1.94761316158653	2.68711873283192	2.24618805349116	2.65988096632123	1.21896767957467	1.2296583298101	2.4952347176339	2.18118149684625	1.97035048756879	4	4	3	4	2	2	4	3	2
ENSOARG00000016329	GFI1	growth factor independent 1 transcriptional repressor [Source:HGNC Symbol;Acc:HGNC:4237]	protein_coding	GO:0005623|GO:0002376|GO:0023052|GO:0032991|GO:0008152|GO:0032502|GO:0009987|GO:0050896|GO:0016043|GO:0048856|GO:0009058|GO:0043229|GO:0017053|GO:0019222|GO:0023051|GO:0044237|GO:0002520|GO:0050793|GO:0006807|GO:0006950|GO:0009607|GO:0009605|GO:0002684|GO:0065009|GO:0050794|GO:0002682|GO:0005622|GO:0043227|GO:0003700|GO:0051707|GO:0032259|GO:0007165|GO:0071704|GO:0007154|GO:0006955|GO:0051716|GO:…	cell|immune system process|signaling|macromolecular complex|metabolic process|developmental process|cellular process|response to stimulus|cellular component organization|anatomical structure development|biosynthetic process|intracellular organelle|transcriptional repressor complex|regulation of metabolic process|regulation of signaling|cellular metabolic process|immune system development|regulati…	-	-	-	-	1:68925973-68930355	0.898721147492076	1.46553177567082	0.251297667287134	0.334751796379687	0	0.206356455347442	0.523401288449851	0.732074709286329	0.330656518603499	11	13	2	3	0	2	5	6	2
ENSOARG00000016328	-	keratin 34, type I [Source:NCBI gene;Acc:100526781]		GO:0005623|GO:0005198|GO:0043229|GO:0005622|GO:0099512|GO:0005856|GO:0045111|GO:0005882	cell|structural molecule activity|intracellular organelle|intracellular|supramolecular fiber|cytoskeleton|intermediate filament cytoskeleton|intermediate filament	-	-	-	-	11:41084470-41088829	1500.53286770612	2238.79118882784	928.147502854738	2081.0635571546	3112.79428720528	1804.29593416354	1466.11732929372	1608.65570675551	465.437644537876	25838	27940	10393	26238	42808	24598	19705	18550	3960
ENSOARG00000016327	RAB40B	RAB40B, member RAS oncogene family [Source:HGNC Symbol;Acc:HGNC:18284]	protein_coding	GO:0005623|GO:0023052|GO:0003824|GO:0008152|GO:0009987|GO:0050896|GO:0044237|GO:0006807|GO:0050794|GO:0036094|GO:0097367|GO:0016787|GO:0005622|GO:0007165|GO:0071704|GO:0007154|GO:0051716|GO:0097159|GO:0000166|GO:0001882|GO:0019538|GO:0016817|GO:0035556|GO:0016818|GO:0032549|GO:0001883|GO:0036211|GO:0017076|GO:0044267|GO:0032555|GO:0006464|GO:0032561|GO:0005525|GO:0016462|GO:0019001|GO:0017111|GO:…	cell|signaling|catalytic activity|metabolic process|cellular process|response to stimulus|cellular metabolic process|nitrogen compound metabolic process|regulation of cellular process|small molecule binding|carbohydrate derivative binding|hydrolase activity|intracellular|signal transduction|organic substance metabolic process|cell communication|cellular response to stimulus|organic cyclic compoun…	-	-	-	-	11:49337797-49362890	1.24394540656136	2.28844547447808	1.45742558941888	1.13262780655538	1.33505577938867	1.49638217768534	0.758931868252284	1.14993639362958	1.31875923012699	21	28	16	14	18	20	10	13	11
ENSOARG00000016326	OSGEPL1	O-sialoglycoprotein endopeptidase like 1 [Source:HGNC Symbol;Acc:HGNC:23075]	protein_coding	GO:0005623|GO:0003824|GO:0008152|GO:0009987|GO:0043229|GO:0044237|GO:0006807|GO:0016740|GO:0016787|GO:0005622|GO:0043227|GO:0071704|GO:0006139|GO:0006725|GO:0043231|GO:0016746|GO:0005737|GO:0019538|GO:0043169|GO:0008233|GO:0046483|GO:0016070|GO:0016747|GO:0006508|GO:0010467|GO:0005739|GO:0046872|GO:0009451|GO:0006396|GO:0008237|GO:0061711|GO:0004175|GO:0006399|GO:0006400|GO:0034470|GO:0004222|GO:…	cell|catalytic activity|metabolic process|cellular process|intracellular organelle|cellular metabolic process|nitrogen compound metabolic process|transferase activity|hydrolase activity|intracellular|membrane-bounded organelle|organic substance metabolic process|nucleobase-containing compound metabolic process|cellular aromatic compound metabolic process|intracellular membrane-bounded organelle|t…	-	-	-	-	2:118454316-118463272	6.5659300865629	5.67192488250701	12.2918085105957	8.42152024899706	7.00586156809636	6.20178698903328	9.87505356263872	7.75842793461296	8.08868176649352	115	72	140	108	98	86	135	91	70
ENSOARG00000016325	AK7	adenylate kinase 7 [Source:HGNC Symbol;Acc:HGNC:20091]	protein_coding	GO:0003824|GO:0008152|GO:0009987|GO:0009058|GO:0044237|GO:0006807|GO:0016740|GO:0036094|GO:0097367|GO:0071704|GO:0097159|GO:0006139|GO:0044249|GO:0000166|GO:0006725|GO:0016772|GO:0019637|GO:0046483|GO:0006796|GO:0017076|GO:0016776|GO:0016301|GO:0032555|GO:0004017|GO:0019205|GO:0032559|GO:0009132|GO:0009142|GO:0016310|GO:0004550|GO:0005524|GO:0009117|GO:0046939|GO:0006165|GO:0004127	catalytic activity|metabolic process|cellular process|biosynthetic process|cellular metabolic process|nitrogen compound metabolic process|transferase activity|small molecule binding|carbohydrate derivative binding|organic substance metabolic process|organic cyclic compound binding|nucleobase-containing compound metabolic process|cellular biosynthetic process|nucleotide binding|cellular aromatic c…	K00939	adenylate kinase[2.7.4.3]	oas01100|oas00730	Metabolic pathways - Ovis aries (sheep)|Thiamine metabolism - Ovis aries (sheep)	18:59965169-60036994	0.0452659274001163	0	0.0232040936679905	0.267893188205027	0.0377773893478883	0.076236381920922	0.115986833608192	0	0.0610637170844924	3	0	1	13	2	4	6	0	2
ENSOARG00000016324	TEX12	testis expressed 12 [Source:HGNC Symbol;Acc:HGNC:11734]	protein_coding	GO:0000003|GO:0005623|GO:0022414|GO:0008152|GO:0009987|GO:0050896|GO:0016043|GO:0009058|GO:0043229|GO:0044237|GO:0006807|GO:0006950|GO:0005622|GO:0043227|GO:0071704|GO:0051716|GO:0033554|GO:0000711|GO:0006139|GO:0044249|GO:0051321|GO:0006725|GO:0043231|GO:0070192|GO:0007059|GO:0022607|GO:0007049|GO:0006996|GO:0045132|GO:0046483|GO:0007127|GO:0005694|GO:0006974|GO:0034645|GO:0031981|GO:0006259|GO:…	reproduction|cell|reproductive process|metabolic process|cellular process|response to stimulus|cellular component organization|biosynthetic process|intracellular organelle|cellular metabolic process|nitrogen compound metabolic process|response to stress|intracellular|membrane-bounded organelle|organic substance metabolic process|cellular response to stimulus|cellular response to stress|meiotic DN…	-	-	-	-	15:21938320-21940343	0.192693055852807	0.265730731309575	0.88873565260084	1.57850440569283	0.482301575116265	0	0.740513324113086	0.287570943624089	0	1	1	3	6	2	0	3	1	0
ENSOARG00000016323	-	-		GO:0005623|GO:0043229|GO:0005622|GO:0043227|GO:0043231|GO:0005737|GO:0005739	cell|intracellular organelle|intracellular|membrane-bounded organelle|intracellular membrane-bounded organelle|cytoplasm|mitochondrion	-	-	-	-	15:61072976-61221855	0.54261522641717	0.249502900389906	0.278153906539194	0	0.566223892696233	0.571081389113415	0.347645568190495	1.08032106039909	0.915187971094064	6	2	2	0	5	5	3	8	5
ENSOARG00000016322	ANGPTL1	angiopoietin like 1 [Source:HGNC Symbol;Acc:HGNC:489]	protein_coding	GO:0023052|GO:0005576|GO:0009987|GO:0050896|GO:0050794|GO:0005615|GO:0043227|GO:0007165|GO:0007154|GO:0051716|GO:0005515|GO:0005102|GO:0070062|GO:0007166|GO:0031982|GO:1903561|GO:0007167|GO:0007169	signaling|extracellular region|cellular process|response to stimulus|regulation of cellular process|extracellular space|membrane-bounded organelle|signal transduction|cell communication|cellular response to stimulus|protein binding|receptor binding|extracellular exosome|cell surface receptor signaling pathway|vesicle|extracellular vesicle|enzyme linked receptor protein signaling pathway|transmemb…	-	-	-	-	12:58307528-58329431	8.29068414514212	8.12435500192771	6.08477967833577	5.85447665956565	3.71583256984378	2.3799318929389	16.6568671199677	5.83837668993999	6.0062292132667	176	125	84	91	63	40	276	83	63
ENSOARG00000016321	-	-		GO:0040007|GO:0016020|GO:0005576|GO:0009987|GO:0016043|GO:0016049|GO:0040008|GO:0050794|GO:0031224|GO:0005515|GO:0016021|GO:0001558|GO:0051128|GO:0019838|GO:0005520	growth|membrane|extracellular region|cellular process|cellular component organization|cell growth|regulation of growth|regulation of cellular process|intrinsic component of membrane|protein binding|integral component of membrane|regulation of cell growth|regulation of cellular component organization|growth factor binding|insulin-like growth factor binding	-	-	-	-	22:21040384-21041280	10.6681709439287	4.02847597103827	4.14443379061908	3.52741794062786	1.54667563094671	1.41837173240316	6.33031970982345	2.34761034842463	0.909166129048045	95	26	24	23	11	10	44	14	4
ENSOARG00000016320	-	-		-	-	-	-	-	-	JH921823.1:12930-15288	0.159225730445435	0.175770311376998	0.146928071599332	0.173988629517428	0.279131389281873	0.0804346398531697	0.0407951846670344	0.0951338800816595	0.128884933326633	5	4	3	4	7	2	1	2	2
ENSOARG00000003518	SNTB2	syntrophin beta 2 [Source:HGNC Symbol;Acc:HGNC:11169]	protein_coding	GO:0005623|GO:0032991|GO:0005576|GO:0030054|GO:0045202|GO:0005198|GO:0005622|GO:0043234|GO:0005615|GO:0043227|GO:0030055|GO:0097159|GO:0070062|GO:0003676|GO:0005737|GO:0005912|GO:0031982|GO:1903561|GO:0003723|GO:0005925	cell|macromolecular complex|extracellular region|cell junction|synapse|structural molecule activity|intracellular|protein complex|extracellular space|membrane-bounded organelle|cell-substrate junction|organic cyclic compound binding|extracellular exosome|nucleic acid binding|cytoplasm|adherens junction|vesicle|extracellular vesicle|RNA binding|focal adhesion	-	-	-	-	14:35721369-35787510	21.0476964908219	18.542807626239	21.0308611645065	18.1602846288117	18.785984621386	20.2376184441007	25.8724168738493	18.192298876215	17.0294171138329	888	567	577	561	633	676	852	514	355
ENSOARG00000003519	TTC7B	tetratricopeptide repeat domain 7B [Source:HGNC Symbol;Acc:HGNC:19858]	protein_coding	GO:0005623|GO:0016020|GO:0008152|GO:0009987|GO:0005886|GO:0016043|GO:0044237|GO:0071944|GO:0051641|GO:0005622|GO:0071704|GO:0033036|GO:0010256|GO:0008104|GO:0005737|GO:0044255|GO:0019637|GO:0006629|GO:0061024|GO:0006644|GO:0005829|GO:0046486|GO:0034613|GO:0006796|GO:0072659|GO:0030258|GO:0007009|GO:0046834|GO:0072657|GO:0006650|GO:0016310|GO:0046488|GO:0046854	cell|membrane|metabolic process|cellular process|plasma membrane|cellular component organization|cellular metabolic process|cell periphery|cellular localization|intracellular|organic substance metabolic process|macromolecule localization|endomembrane system organization|protein localization|cytoplasm|cellular lipid metabolic process|organophosphate metabolic process|lipid metabolic process|membra…	-	-	-	-	7:99016995-99210993	9.03457986309949	20.5405766593111	15.5969046307428	10.5539997120788	13.3398572910285	18.6597430572174	11.0288240580103	15.1454200540162	18.399687260089	318	524	357	272	375	520	303	357	320
ENSOARG00000017988	-	-		-	-	-	-	-	-	X:27263702-27264594	0	0	0	0	0	0	0	0	0	0	0	0	0	0	0	0	0	0
ENSOARG00000017989	-	-		-	-	-	-	-	-	25:7450980-7451981	83.9237710881803	62.8400112225072	76.6910692956766	140.777695015671	96.8201363982012	70.4277951333894	134.33230081307	115.679220510254	55.1329870191163	1183	642	703	1453	1090	786	1478	1092	384
ENSOARG00000017984	-	COP9 signalosome subunit 9 [Source:NCBI gene;Acc:101121062]		-	-	-	-	-	-	25:29725477-29725650	74.7600096585807	68.2030595569854	45.8597370899743	100.986793105383	71.6121325782709	45.9227853852719	54.9556721826263	29.8915559019239	47.9543801008018	183	121	73	181	140	89	105	49	58
ENSOARG00000017985	ARHGDIA	Rho GDP dissociation inhibitor alpha [Source:HGNC Symbol;Acc:HGNC:678]	protein_coding	GO:0005623|GO:0023052|GO:0016020|GO:0098772|GO:0009987|GO:0050896|GO:0005886|GO:0043229|GO:0071944|GO:0065009|GO:0050794|GO:0005622|GO:0043227|GO:0007165|GO:0007154|GO:0033036|GO:0030234|GO:0051716|GO:0043231|GO:0008104|GO:0001772|GO:0005737|GO:0007166|GO:0050790|GO:0035556|GO:0032880|GO:0071526|GO:0007264|GO:0030695|GO:0005634|GO:0005092|GO:0007265|GO:0005094|GO:0007266	cell|signaling|membrane|molecular function regulator|cellular process|response to stimulus|plasma membrane|intracellular organelle|cell periphery|regulation of molecular function|regulation of cellular process|intracellular|membrane-bounded organelle|signal transduction|cell communication|macromolecule localization|enzyme regulator activity|cellular response to stimulus|intracellular membrane-bou…	K12462	Rho GDP-dissociation inhibitor[-]	oas04722|oas04962	Neurotrophin signaling pathway - Ovis aries (sheep)|Vasopressin-regulated water reabsorption - Ovis aries (sheep)	11:50189207-50190485	84.017993876959	105.184390465914	110.013535927985	114.903090045426	105.055588831096	89.6374892630355	98.1088965123402	100.675637580462	105.869836633199	734	666	625	735	733	620	669	589	457
ENSOARG00000017986	DNASE1L2	deoxyribonuclease 1 like 2 [Source:HGNC Symbol;Acc:HGNC:2958]	protein_coding	GO:0003824|GO:0008152|GO:0032502|GO:0009987|GO:0048856|GO:0044237|GO:0006807|GO:0009056|GO:0016787|GO:0071704|GO:0009888|GO:0006139|GO:0007275|GO:0006725|GO:0016788|GO:0048513|GO:0001942|GO:0048468|GO:0048731|GO:0046483|GO:0019439|GO:0060429|GO:0042633|GO:0022405|GO:0004518|GO:0006259|GO:0002064|GO:0008544|GO:0044265|GO:0043588|GO:0003335|GO:0030154|GO:0003334|GO:0006308|GO:0009913|GO:0030855|GO:…	catalytic activity|metabolic process|developmental process|cellular process|anatomical structure development|cellular metabolic process|nitrogen compound metabolic process|catabolic process|hydrolase activity|organic substance metabolic process|tissue development|nucleobase-containing compound metabolic process|multicellular organism development|cellular aromatic compound metabolic process|hydrol…	-	-	-	-	24:1743305-1745028	77.2960778038244	141.605361758619	97.5223502163706	84.1886880955451	134.363950651749	182.92702306765	111.640401865622	142.892479260394	76.4218837972406	958	1272	786	764	1330	1795	1080	1186	468
ENSOARG00000017987	TBC1D23	TBC1 domain family member 23 [Source:HGNC Symbol;Acc:HGNC:25622]	protein_coding	GO:0005623|GO:0032502|GO:0009987|GO:0050896|GO:0016043|GO:0048856|GO:0043229|GO:0012505|GO:0006950|GO:0009605|GO:0005622|GO:0043227|GO:0030030|GO:0001816|GO:0007275|GO:0043231|GO:0005737|GO:0048513|GO:0006952|GO:0006810|GO:0048468|GO:0048568|GO:0048731|GO:0001819|GO:0001817|GO:0005794|GO:0060322|GO:0007420|GO:0006954|GO:0032755|GO:0007417|GO:0009790|GO:0032635|GO:0007399|GO:1990403|GO:0032675|GO:…	cell|developmental process|cellular process|response to stimulus|cellular component organization|anatomical structure development|intracellular organelle|endomembrane system|response to stress|response to external stimulus|intracellular|membrane-bounded organelle|cell projection organization|cytokine production|multicellular organism development|intracellular membrane-bounded organelle|cytoplasm|…	-	-	-	-	1:163031361-163089076	27.9741601048196	24.6178403430975	34.2876343518489	48.8449108198307	37.3863157992175	30.5717703102383	63.2058181234679	59.5627835624609	28.6661622937567	2449	1562	1952	3131	2614	2119	4319	3492	1240
ENSOARG00000017980	INTS14	integrator complex subunit 14 [Source:HGNC Symbol;Acc:HGNC:25372]	protein_coding	-	-	-	-	-	-	7:12253723-12282961	5.49472632514718	4.25379400421675	7.45552856645846	7.91184779668397	7.37802768616718	5.52696719059893	7.07152386354586	7.27685306321758	6.79310243207028	221	124	195	233	237	176	222	196	135
ENSOARG00000003514	GNG4	G protein subunit gamma 4 [Source:HGNC Symbol;Acc:HGNC:4407]	protein_coding	GO:0005623|GO:0023052|GO:0040007|GO:0032991|GO:0016020|GO:0005576|GO:0009987|GO:0050896|GO:0004871|GO:0005886|GO:0016043|GO:0016049|GO:0019898|GO:0071944|GO:0040008|GO:0050794|GO:0005622|GO:0043234|GO:0045926|GO:0005615|GO:0043227|GO:0007165|GO:0007154|GO:0051716|GO:1902494|GO:0019897|GO:0005834|GO:0098562|GO:0070062|GO:0001558|GO:0009898|GO:0098797|GO:0031234|GO:0051128|GO:0030308|GO:0007186|GO:…	cell|signaling|growth|macromolecular complex|membrane|extracellular region|cellular process|response to stimulus|signal transducer activity|plasma membrane|cellular component organization|cell growth|extrinsic component of membrane|cell periphery|regulation of growth|regulation of cellular process|intracellular|protein complex|negative regulation of growth|extracellular space|membrane-bounded org…	K04541	guanine nucleotide-binding protein G(I)/G(S)/G(O) subunit gamma-4[-]	oas05200|oas04151|oas04014|oas05167|oas05034|oas04062|oas04723|oas04926|oas04371|oas04728|oas04726|oas04724|oas04725|oas05032|oas04727|oas04713	Pathways in cancer - Ovis aries (sheep)|PI3K-Akt signaling pathway - Ovis aries (sheep)|Ras signaling pathway - Ovis aries (sheep)|Kaposi's sarcoma-associated herpesvirus infection - Ovis aries (sheep)|Alcoholism - Ovis aries (sheep)|Chemokine signaling pathway - Ovis aries (sheep)|Retrograde endocannabinoid signaling - Ovis aries (sheep)|Relaxin signaling pathway - Ovis aries (sheep)|Apelin sign…	25:8344572-8377151	52.1277998964505	86.7440365862984	62.1851059087494	78.0964533348291	107.99073344571	64.24399964208	77.3078984355225	72.1786031730476	24.2964940285324	165	199	128	181	273	161	191	153	38
ENSOARG00000017982	PRXL2B	peroxiredoxin like 2B [Source:HGNC Symbol;Acc:HGNC:28390]	protein_coding	GO:0005623|GO:0003824|GO:0008152|GO:0009987|GO:0009058|GO:0043229|GO:0012505|GO:0044237|GO:0043209|GO:0005622|GO:0043227|GO:0016491|GO:0071704|GO:0044249|GO:0043231|GO:0016614|GO:0055114|GO:0005737|GO:0006082|GO:0044255|GO:0006629|GO:0005783|GO:0005829|GO:0016616|GO:0006631|GO:0008610|GO:0019752|GO:0047017|GO:0046456|GO:0006633|GO:0006693|GO:0006636|GO:0032787|GO:0001516	cell|catalytic activity|metabolic process|cellular process|biosynthetic process|intracellular organelle|endomembrane system|cellular metabolic process|myelin sheath|intracellular|membrane-bounded organelle|oxidoreductase activity|organic substance metabolic process|cellular biosynthetic process|intracellular membrane-bounded organelle|oxidoreductase activity, acting on CH-OH group of donors|oxida…	-	-	-	-	12:48357687-48363744	3.15854157300922	5.86307988111429	4.13102214164531	3.37983928497903	3.628633582311	5.12041781948961	2.77422059575453	2.60135306585902	3.62458793958007	194	261	165	152	178	249	133	107	110
ENSOARG00000017983	TRMT13	tRNA methyltransferase 13 homolog [Source:HGNC Symbol;Acc:HGNC:25502]	protein_coding	GO:0003824|GO:0008152|GO:0009987|GO:0044237|GO:0006807|GO:0016740|GO:0032259|GO:0071704|GO:0006139|GO:0006725|GO:0046483|GO:0016070|GO:0008168|GO:0010467|GO:0006396|GO:0006399|GO:0034470|GO:0008033	catalytic activity|metabolic process|cellular process|cellular metabolic process|nitrogen compound metabolic process|transferase activity|methylation|organic substance metabolic process|nucleobase-containing compound metabolic process|cellular aromatic compound metabolic process|heterocycle metabolic process|RNA metabolic process|methyltransferase activity|gene expression|RNA processing|tRNA meta…	-	-	-	-	1:76665045-76682755	11.6505983548515	15.4644518956736	20.1081061235273	15.3745713897902	15.9418205418607	17.5714331618463	16.8787612770052	16.4429364764156	22.8827230716845	237	228	266	229	259	283	268	224	230
ENSOARG00000003606	NOB1	NIN1 (RPN12) binding protein 1 homolog [Source:HGNC Symbol;Acc:HGNC:29540]	protein_coding	GO:0003824|GO:0008152|GO:0009987|GO:0044237|GO:0006807|GO:0016787|GO:0071704|GO:0006139|GO:0006725|GO:0050877|GO:0016788|GO:0043169|GO:0046483|GO:0042274|GO:0004518|GO:0016070|GO:0042254|GO:0007600|GO:0010467|GO:0046872|GO:0006364|GO:0090501|GO:0006396|GO:0050953|GO:0090305|GO:0004540|GO:0004519|GO:0090502|GO:0004521|GO:0034470|GO:0016072|GO:0007601|GO:0000469	catalytic activity|metabolic process|cellular process|cellular metabolic process|nitrogen compound metabolic process|hydrolase activity|organic substance metabolic process|nucleobase-containing compound metabolic process|cellular aromatic compound metabolic process|neurological system process|hydrolase activity, acting on ester bonds|cation binding|heterocycle metabolic process|ribosomal small su…	K11883	RNA-binding protein NOB1[-]	oas03008	Ribosome biogenesis in eukaryotes - Ovis aries (sheep)	14:36146175-36156043	32.8165189708411	34.750576011333	26.0260859325519	38.6288489741237	36.348472653431	26.8838875161044	36.3102461187525	28.0141557043166	25.7767661358199	572	439	295	493	506	371	494	327	222
ENSOARG00000003607	-	-		GO:0000988|GO:0005623|GO:0023052|GO:0009987|GO:0050896|GO:0043229|GO:0023051|GO:0000989|GO:0050794|GO:0023057|GO:0005622|GO:0043227|GO:0007165|GO:0007154|GO:0051716|GO:0005515|GO:0009968|GO:0010033|GO:0043231|GO:0005737|GO:0090288|GO:0003712|GO:0009966|GO:0007166|GO:0071559|GO:0046332|GO:0071560|GO:0003714|GO:0070848|GO:0090101|GO:0007167|GO:1903845|GO:0071310|GO:0005634|GO:0071363|GO:0030512|GO:…	transcription factor activity, protein binding|cell|signaling|cellular process|response to stimulus|intracellular organelle|regulation of signaling|transcription factor activity, transcription factor binding|regulation of cellular process|negative regulation of signaling|intracellular|membrane-bounded organelle|signal transduction|cell communication|cellular response to stimulus|protein binding|n…	-	-	-	-	23:47077711-47118164	0	0	0	0	0	0	0	0	0	0	0	0	0	0	0	0	0	0
ENSOARG00000003604	CORO1A	coronin 1A [Source:HGNC Symbol;Acc:HGNC:2252]	protein_coding	GO:0005623|GO:0002376|GO:0023052|GO:0032991|GO:0016020|GO:0005576|GO:0032502|GO:0009987|GO:0030054|GO:0050896|GO:0040011|GO:0001906|GO:0005886|GO:0051051|GO:0044877|GO:0001776|GO:0016043|GO:0031252|GO:0048856|GO:0040012|GO:0043229|GO:0005911|GO:0042267|GO:0050900|GO:0012505|GO:0050793|GO:0071944|GO:0006950|GO:0009605|GO:0002684|GO:0051641|GO:0001909|GO:0050794|GO:0042995|GO:0048870|GO:0002682|GO:…	cell|immune system process|signaling|macromolecular complex|membrane|extracellular region|developmental process|cellular process|cell junction|response to stimulus|locomotion|cell killing|plasma membrane|negative regulation of transport|macromolecular complex binding|leukocyte homeostasis|cellular component organization|cell leading edge|anatomical structure development|regulation of locomotion|i…	K13882	coronin-1A[-]	oas05152|oas04145	Tuberculosis - Ovis aries (sheep)|Phagosome - Ovis aries (sheep)	24:26143482-26147184	19.8479662899761	26.7483548260223	10.7258612226638	5.46346354231651	5.71522879522722	7.57902053442903	13.8641512494935	18.9162200512759	16.8150648871258	387	378	136	78	89	117	211	247	162
ENSOARG00000003605	GPR137B	G protein-coupled receptor 137B [Source:HGNC Symbol;Acc:HGNC:11862]	protein_coding	GO:0016020|GO:0031224|GO:0016021	membrane|intrinsic component of membrane|integral component of membrane	-	-	-	-	25:8884880-8939419	29.4706938312258	26.8370551778822	34.8956384051907	26.4840279415192	26.0516016528812	28.066182706331	27.3359889487951	33.7095259700327	31.1344276961945	500	330	385	329	353	377	362	383	261
ENSOARG00000003602	-	-		GO:0005623|GO:0008152|GO:0009987|GO:0009058|GO:0019222|GO:0044237|GO:0006807|GO:0050794|GO:0005622|GO:0071704|GO:0097159|GO:0006139|GO:0044249|GO:0006725|GO:0003676|GO:0043169|GO:0046483|GO:0034645|GO:0051252|GO:0016070|GO:0010468|GO:0010467|GO:0046872|GO:2001141|GO:0006351|GO:0006355|GO:1903506	cell|metabolic process|cellular process|biosynthetic process|regulation of metabolic process|cellular metabolic process|nitrogen compound metabolic process|regulation of cellular process|intracellular|organic substance metabolic process|organic cyclic compound binding|nucleobase-containing compound metabolic process|cellular biosynthetic process|cellular aromatic compound metabolic process|nuclei…	-	-	-	-	14:61453794-61465493	10.7954764489872	12.4307888337749	7.20184476648218	8.78123342546176	9.44203654991972	9.47446586277186	7.01708891234822	8.06019393008992	6.82761709536958	272	227	118	162	190	189	138	136	85
ENSOARG00000003603	DPYSL3	dihydropyrimidinase like 3 [Source:HGNC Symbol;Acc:HGNC:3015]	protein_coding	GO:0005623|GO:0003824|GO:0032502|GO:0009987|GO:0050896|GO:0040011|GO:0016043|GO:0048856|GO:0040012|GO:0050793|GO:0006950|GO:0050794|GO:0016787|GO:0048870|GO:0005622|GO:0044089|GO:0005515|GO:0051270|GO:0030030|GO:0009611|GO:2000145|GO:0097435|GO:0007275|GO:0051130|GO:0016477|GO:0005737|GO:0048468|GO:0022607|GO:0045595|GO:0008092|GO:0051128|GO:0016810|GO:0048731|GO:0060491|GO:0006996|GO:0030029|GO:…	cell|catalytic activity|developmental process|cellular process|response to stimulus|locomotion|cellular component organization|anatomical structure development|regulation of locomotion|regulation of developmental process|response to stress|regulation of cellular process|hydrolase activity|cell motility|intracellular|positive regulation of cellular component biogenesis|protein binding|regulation o…	-	-	-	-	5:56061968-56174316	39.4674618872436	51.1120796540379	42.1688683608331	36.7515744040688	34.3644890904738	50.7911508616142	42.4155982431807	39.6957422740771	58.1391409497159	1694	1590	1177	1155	1178	1726	1421	1141	1233
ENSOARG00000003600	-	-		GO:0005623|GO:0003824|GO:0043229|GO:0016787|GO:0005622|GO:0043227|GO:0043231|GO:0005737|GO:0016817|GO:0016818|GO:0005739|GO:0003998	cell|catalytic activity|intracellular organelle|hydrolase activity|intracellular|membrane-bounded organelle|intracellular membrane-bounded organelle|cytoplasm|hydrolase activity, acting on acid anhydrides|hydrolase activity, acting on acid anhydrides, in phosphorus-containing anhydrides|mitochondrion|acylphosphatase activity	-	-	-	-	3:69651114-69819801	8.58932304607043	6.53865558322433	6.83165092513645	6.06775802541261	5.19184384064284	7.1077036403492	6.07138422929555	6.19182229396996	8.99172181599918	29	16	15	15	14	19	16	14	15
ENSOARG00000003601	NQO1	NAD(P)H quinone dehydrogenase 1 [Source:HGNC Symbol;Acc:HGNC:2874]	protein_coding	GO:0005623|GO:0003824|GO:0008152|GO:0005576|GO:0050896|GO:0006950|GO:0065009|GO:0005622|GO:0005615|GO:0043227|GO:0016491|GO:0005515|GO:0097159|GO:0044092|GO:0070062|GO:0055114|GO:0003676|GO:0005737|GO:0050790|GO:0042802|GO:0016651|GO:0006979|GO:0031982|GO:1903561|GO:0003723|GO:0043086|GO:0005829|GO:0003955	cell|catalytic activity|metabolic process|extracellular region|response to stimulus|response to stress|regulation of molecular function|intracellular|extracellular space|membrane-bounded organelle|oxidoreductase activity|protein binding|organic cyclic compound binding|negative regulation of molecular function|extracellular exosome|oxidation-reduction process|nucleic acid binding|cytoplasm|regulat…	K00355	NAD(P)H dehydrogenase (quinone)[1.6.5.2]	oas05200|oas05225|oas05418	Pathways in cancer - Ovis aries (sheep)|Hepatocellular carcinoma - Ovis aries (sheep)|Fluid shear stress and atherosclerosis - Ovis aries (sheep)	14:36118808-36131168	6.20364878110771	5.34965642327366	8.21470898871103	5.05997218179945	4.85469625773073	4.78833631363558	5.51940163569265	5.6610174643066	4.01073665199673	72	45	62	43	45	44	50	44	23
ENSOARG00000003608	AMBRA1	autophagy and beclin 1 regulator 1 [Source:HGNC Symbol;Acc:HGNC:25990]	protein_coding	GO:0005623|GO:0008152|GO:0032502|GO:0009987|GO:0050896|GO:0016043|GO:0048856|GO:0043229|GO:0019222|GO:0044237|GO:0009056|GO:0006950|GO:0065009|GO:0050794|GO:0042995|GO:0005622|GO:0043227|GO:0005929|GO:0071704|GO:0008283|GO:0051716|GO:0005515|GO:0009888|GO:0008285|GO:0033554|GO:0042127|GO:0060548|GO:0007275|GO:0043231|GO:0005930|GO:0005737|GO:0044255|GO:0008219|GO:0019637|GO:0006629|GO:0022607|GO:…	cell|metabolic process|developmental process|cellular process|response to stimulus|cellular component organization|anatomical structure development|intracellular organelle|regulation of metabolic process|cellular metabolic process|catabolic process|response to stress|regulation of molecular function|regulation of cellular process|cell projection|intracellular|membrane-bounded organelle|cilium|org…	-	-	-	-	15:74630172-74765337	25.2626159675062	33.5895827615758	30.7313184283975	24.7078409391295	30.4101049697566	34.033594676269	20.2376991519345	26.7861930479262	33.7885282130531	1321	1273	1045	946	1270	1409	826	938	873
ENSOARG00000003609	-	-		-	-	-	-	-	-	1:22043894-22079979	1.89253036151786	5.11798283726755	6.63544573626505	3.30846576870693	4.45493029278177	4.97196661257538	2.61864250171512	4.5215902356934	4.74941665596891	25	49	57	32	47	52	27	40	31
ENSOARG00000012002	SMIM14	small integral membrane protein 14 [Source:HGNC Symbol;Acc:HGNC:27321]	protein_coding	GO:0005623|GO:0016020|GO:0043229|GO:0012505|GO:0031224|GO:0005622|GO:0043227|GO:0016021|GO:0043231|GO:0005737|GO:0005783	cell|membrane|intracellular organelle|endomembrane system|intrinsic component of membrane|intracellular|membrane-bounded organelle|integral component of membrane|intracellular membrane-bounded organelle|cytoplasm|endoplasmic reticulum	-	-	-	-	6:58608687-58639472	30.3430350782628	15.8094324150475	29.0403133162931	23.7632928081599	19.3949113648141	19.8324339659193	30.7190910367943	27.8829560598614	24.9076481717598	143	54	89	82	73	74	113	88	58
ENSOARG00000012003	RUSC2	RUN and SH3 domain containing 2 [Source:HGNC Symbol;Acc:HGNC:23625]	protein_coding	GO:0005623|GO:0005576|GO:0043229|GO:0005622|GO:0005615|GO:0043227|GO:0005515|GO:0070062|GO:0005737|GO:0019899|GO:0031982|GO:1903561|GO:0097708|GO:0031410|GO:0051020|GO:0031267|GO:0017016|GO:0017137	cell|extracellular region|intracellular organelle|intracellular|extracellular space|membrane-bounded organelle|protein binding|extracellular exosome|cytoplasm|enzyme binding|vesicle|extracellular vesicle|intracellular vesicle|cytoplasmic vesicle|GTPase binding|small GTPase binding|Ras GTPase binding|Rab GTPase binding	-	-	-	-	2:52619243-52632387	7.54271558522039	16.0541302212767	12.3946574397491	6.61771811248732	10.8382769901557	12.0422307625539	7.4736203207919	9.24936837636664	9.04496208363123	481	742	514	309	552	608	372	395	285
ENSOARG00000012000	-	-		-	-	-	-	-	-	21:42597646-42614252	3.3075836288365	3.56798415354848	1.57210253178727	2.62829894823672	2.63545372621464	2.58252804749421	2.92781590794421	1.61641584373065	1.21715354531292	55	43	17	32	35	34	38	18	10
ENSOARG00000012001	MLXIP	MLX interacting protein [Source:HGNC Symbol;Acc:HGNC:17055]	protein_coding	GO:0000988|GO:0008152|GO:0009987|GO:0009058|GO:0019222|GO:0044237|GO:0006807|GO:0000989|GO:0050794|GO:0003700|GO:0071704|GO:0005515|GO:0097159|GO:0005975|GO:0006139|GO:0044249|GO:0006725|GO:0003676|GO:0000981|GO:0046983|GO:0046483|GO:0001228|GO:0034645|GO:0051252|GO:0016070|GO:0010628|GO:0003677|GO:0031328|GO:0010468|GO:0010467|GO:1900402|GO:0043565|GO:0003690|GO:2001141|GO:0045893|GO:0006351|GO:…	transcription factor activity, protein binding|metabolic process|cellular process|biosynthetic process|regulation of metabolic process|cellular metabolic process|nitrogen compound metabolic process|transcription factor activity, transcription factor binding|regulation of cellular process|transcription factor activity, sequence-specific DNA binding|organic substance metabolic process|protein bindi…	-	-	-	-	17:52815653-52870280	17.8959436196698	32.6924329034899	24.306043179534	14.3109465320797	23.328847983245	31.5259447948139	14.4806413500646	23.382736172695	33.8360062438988	608	805	537	356	633	848	384	532	568
ENSOARG00000012006	LRRC3	leucine rich repeat containing 3 [Source:HGNC Symbol;Acc:HGNC:14965]	protein_coding	GO:0016020|GO:0031224|GO:0016021	membrane|intrinsic component of membrane|integral component of membrane	-	-	-	-	1:262535726-262536528	0.823350517304818	1.38842032116682	1.26619094907224	1.24943468054512	0.801829164578044	2.31101494623218	0.93761091053003	0.682985656285882	2.03669379170192	9	11	9	10	7	20	8	5	11
ENSOARG00000012007	CA11	carbonic anhydrase 11 [Source:NCBI gene;Acc:443426]	protein_coding	GO:0005623|GO:0016020|GO:0005886|GO:0071944|GO:0016323	cell|membrane|plasma membrane|cell periphery|basolateral plasma membrane	-	-	-	-	14:54323408-54330118	3.8560170134924	3.75038406554383	4.95757815449841	2.02882155227543	1.97873561239978	2.47510269267207	1.98419364040445	2.87898143937096	3.13438071701742	122	86	102	47	50	62	49	61	49
ENSOARG00000012004	-	-		GO:0003824|GO:0016020|GO:0008152|GO:0006807|GO:0031224|GO:0016787|GO:0071704|GO:0016021|GO:0019538|GO:0043169|GO:0008233|GO:0006508|GO:0046872|GO:0008237|GO:0004175|GO:0004222	catalytic activity|membrane|metabolic process|nitrogen compound metabolic process|intrinsic component of membrane|hydrolase activity|organic substance metabolic process|integral component of membrane|protein metabolic process|cation binding|peptidase activity|proteolysis|metal ion binding|metallopeptidase activity|endopeptidase activity|metalloendopeptidase activity	-	-	-	-	1:96402711-96404843	0	0	0	0	0	0.0841678931796881	0	0.099549376625534	0.134866934451497	0	0	0	0	0	2	0	2	2
ENSOARG00000012005	PATL1	PAT1 homolog 1, processing body mRNA decay factor [Source:HGNC Symbol;Acc:HGNC:26721]	protein_coding	GO:0005623|GO:0032991|GO:0008152|GO:0009987|GO:0016043|GO:0043229|GO:0019222|GO:0044237|GO:0006807|GO:0009056|GO:1990904|GO:0005622|GO:0043234|GO:0071704|GO:0097159|GO:0006139|GO:0030014|GO:0006725|GO:0003676|GO:0030529|GO:0005737|GO:0022607|GO:0006996|GO:0046483|GO:0035770|GO:0003723|GO:0019439|GO:0016070|GO:0036464|GO:0010629|GO:0010468|GO:0022618|GO:0070925|GO:0010467|GO:0044265|GO:0006401|GO:…	cell|macromolecular complex|metabolic process|cellular process|cellular component organization|intracellular organelle|regulation of metabolic process|cellular metabolic process|nitrogen compound metabolic process|catabolic process|ribonucleoprotein complex|intracellular|protein complex|organic substance metabolic process|organic cyclic compound binding|nucleobase-containing compound metabolic pr…	K12617	DNA topoisomerase 2-associated protein PAT1[-]	oas03018	RNA degradation - Ovis aries (sheep)	15:79803496-79830383	20.7030435530908	30.8943498240558	25.0956237801472	16.2206791839259	22.0654436365775	26.0742025277579	16.2787067037088	25.1652619124312	26.5546461317861	699	756	551	401	595	697	429	569	443
ENSOARG00000012008	GDE1	glycerophosphodiester phosphodiesterase 1 [Source:HGNC Symbol;Acc:HGNC:29644]	protein_coding	GO:0003824|GO:0016020|GO:0008152|GO:0009987|GO:0044237|GO:0006807|GO:0016787|GO:0071704|GO:0044255|GO:0016788|GO:0019637|GO:0006629|GO:0006644|GO:0042578|GO:0016298|GO:0052689|GO:0070291|GO:0009308|GO:0006796|GO:0008081|GO:0006576|GO:0004620|GO:0004622|GO:0008889|GO:0047395	catalytic activity|membrane|metabolic process|cellular process|cellular metabolic process|nitrogen compound metabolic process|hydrolase activity|organic substance metabolic process|cellular lipid metabolic process|hydrolase activity, acting on ester bonds|organophosphate metabolic process|lipid metabolic process|phospholipid metabolic process|phosphoric ester hydrolase activity|lipase activity|ca…	-	-	-	-	24:17049328-17074699	13.518905383001	10.1085944585296	13.5463543364381	16.3787370199211	10.0469987209202	9.69423263676217	19.8900544166373	14.5868013158877	9.00242124222807	310	168	202	275	184	176	356	224	102
ENSOARG00000012009	-	-		-	-	-	-	-	-	7:22621627-22622004	0	0	0	0	0	0	0	0	0	0	0	0	0	0	0	0	0	0
ENSOARG00000020375	-	-		-	-	-	-	-	-	3:214914857-214915069	17.0200739743673	17.9579245751213	20.0141916032611	20.5103012509375	19.6393405864886	11.8021992523775	14.9644553361142	16.444857070609	17.5603966886144	51	39	39	45	47	28	35	33	26
ENSOARG00000020374	ACSL3	acyl-CoA synthetase long chain family member 3 [Source:HGNC Symbol;Acc:HGNC:3570]	protein_coding	GO:0005623|GO:0003824|GO:0016020|GO:0008152|GO:0009987|GO:0016043|GO:0009058|GO:0043229|GO:0012505|GO:0019222|GO:1903829|GO:0044237|GO:0006807|GO:0051641|GO:0050794|GO:0016874|GO:0031224|GO:1904951|GO:0005622|GO:0043227|GO:0051050|GO:0097006|GO:0071704|GO:0033036|GO:0005515|GO:0010256|GO:0044249|GO:0016021|GO:0043231|GO:0051130|GO:1905477|GO:0008104|GO:0005737|GO:0006082|GO:0044255|GO:0060341|GO:…	cell|catalytic activity|membrane|metabolic process|cellular process|cellular component organization|biosynthetic process|intracellular organelle|endomembrane system|regulation of metabolic process|positive regulation of cellular protein localization|cellular metabolic process|nitrogen compound metabolic process|cellular localization|regulation of cellular process|ligase activity|intrinsic compone…	K01897	long-chain acyl-CoA synthetase[6.2.1.3]	oas01100|oas04146|oas04920|oas03320|oas04216|oas01212|oas00071	Metabolic pathways - Ovis aries (sheep)|Peroxisome - Ovis aries (sheep)|Adipocytokine signaling pathway - Ovis aries (sheep)|PPAR signaling pathway - Ovis aries (sheep)|Ferroptosis - Ovis aries (sheep)|Fatty acid metabolism - Ovis aries (sheep)|Fatty acid degradation - Ovis aries (sheep)	2:224067586-224102930	37.2174674786397	34.786049623096	53.6546673425696	62.2386779388305	51.1409907548482	36.0770894010046	56.8143823611149	61.7375352525108	51.2276359538687	1488	1008	1395	1822	1633	1142	1773	1653	1012
ENSOARG00000008928	-	-		-	-	-	-	-	-	22:41646126-41662622	6.40717653556545	6.25494147437198	8.2725382321073	7.67732209515503	7.87106904599177	5.80220705334629	8.13119639436818	9.38695151955863	11.2546181561133	106	75	89	93	104	76	105	104	92
ENSOARG00000016588	CDRT4	CMT1A duplicated region transcript 4 [Source:HGNC Symbol;Acc:HGNC:14383]	protein_coding	-	-	-	-	-	-	11:32482592-32490822	0.348444091473771	0	0	0	0	0	0	0.173388363067465	0.235025466654448	3	0	0	0	0	0	0	1	1
ENSOARG00000020371	PIGZ	-		GO:0005623|GO:0003824|GO:0016020|GO:0008152|GO:0009987|GO:0009058|GO:0043229|GO:0012505|GO:0042175|GO:0044237|GO:0006807|GO:0016740|GO:0031224|GO:0005622|GO:0043227|GO:0005789|GO:0071704|GO:0070085|GO:1901135|GO:0044249|GO:0016021|GO:0043231|GO:0005737|GO:0044255|GO:0019538|GO:0019637|GO:0006629|GO:0016757|GO:0005783|GO:0006644|GO:0008654|GO:0034645|GO:0046486|GO:0097502|GO:0042157|GO:0006796|GO:…	cell|catalytic activity|membrane|metabolic process|cellular process|biosynthetic process|intracellular organelle|endomembrane system|nuclear outer membrane-endoplasmic reticulum membrane network|cellular metabolic process|nitrogen compound metabolic process|transferase activity|intrinsic component of membrane|intracellular|membrane-bounded organelle|endoplasmic reticulum membrane|organic substanc…	K08098	phosphatidylinositol glycan, class Z [EC:2.4.1.-][-]	oas00563	Glycosylphosphatidylinositol (GPI)-anchor biosynthesis - Ovis aries (sheep)	1:189656443-189661296	10.7389471355279	15.60802438734	16.8665616065982	6.99402275767156	8.27825926919925	9.02647217423233	6.95264005956463	12.8972177232469	16.4745877175435	281	296	287	134	173	187	142	226	213
ENSOARG00000020370	LTK	leukocyte receptor tyrosine kinase [Source:HGNC Symbol;Acc:HGNC:6721]	protein_coding	GO:0005623|GO:0023052|GO:0003824|GO:0016020|GO:0008152|GO:0032502|GO:0009987|GO:0050896|GO:0016043|GO:0048856|GO:0044237|GO:0050793|GO:0006807|GO:0050794|GO:0016740|GO:0031224|GO:0005622|GO:0007165|GO:0071704|GO:0007154|GO:0008283|GO:0051716|GO:0030030|GO:0010033|GO:0060548|GO:0007275|GO:0016021|GO:0051130|GO:0045597|GO:0016772|GO:0008219|GO:0019538|GO:0048468|GO:0045595|GO:0051128|GO:0048731|GO:…	cell|signaling|catalytic activity|membrane|metabolic process|developmental process|cellular process|response to stimulus|cellular component organization|anatomical structure development|cellular metabolic process|regulation of developmental process|nitrogen compound metabolic process|regulation of cellular process|transferase activity|intrinsic component of membrane|intracellular|signal transduct…	-	-	-	-	7:33947472-33954827	0.329467414417841	0.454599461174345	0.591070581986421	0.712442230720177	0.687538129194403	0.658883303856241	0.351764481229332	0.573981209174503	0.222287431319974	12	12	14	19	20	19	10	14	4
ENSOARG00000020373	MELTF	melanotransferrin [Source:HGNC Symbol;Acc:HGNC:7037]	protein_coding	GO:0005623|GO:0016020|GO:0008152|GO:0005576|GO:0032502|GO:0009987|GO:0005886|GO:0016043|GO:0048856|GO:0009986|GO:0019222|GO:0044237|GO:0050793|GO:0006807|GO:0071944|GO:0050794|GO:0031224|GO:0007155|GO:0005615|GO:0043227|GO:0071704|GO:0009653|GO:0030155|GO:0034446|GO:0007162|GO:0031225|GO:0070062|GO:0051130|GO:0031226|GO:0019538|GO:0006810|GO:0010810|GO:0048468|GO:0045595|GO:0045596|GO:0051128|GO:…	cell|membrane|metabolic process|extracellular region|developmental process|cellular process|plasma membrane|cellular component organization|anatomical structure development|cell surface|regulation of metabolic process|cellular metabolic process|regulation of developmental process|nitrogen compound metabolic process|cell periphery|regulation of cellular process|intrinsic component of membrane|cell…	-	-	-	-	1:189724320-189750098	0.929831994161887	2.25615478750595	1.42985972747469	1.40128523085963	1.08392308406019	0.931438190759257	0.616182842965319	0.766069540322532	1.49249334140609	29	51	29	32	27	23	15	16	23
ENSOARG00000020372	H1F0	H1 histone family member 0 [Source:HGNC Symbol;Acc:HGNC:4714]	protein_coding	GO:0005623|GO:0032991|GO:0009987|GO:0016043|GO:0043229|GO:0012505|GO:0003682|GO:0005622|GO:0043227|GO:0032993|GO:0097159|GO:0000786|GO:0043231|GO:0003676|GO:0005737|GO:0006325|GO:0031490|GO:0022607|GO:0005794|GO:0006996|GO:0005694|GO:0003723|GO:0031497|GO:0006333|GO:0005856|GO:0031981|GO:0034728|GO:0003677|GO:0005654|GO:0000785|GO:0051276|GO:0000228|GO:0005634|GO:0000791|GO:0006334|GO:0016604|GO:…	cell|macromolecular complex|cellular process|cellular component organization|intracellular organelle|endomembrane system|chromatin binding|intracellular|membrane-bounded organelle|protein-DNA complex|organic cyclic compound binding|nucleosome|intracellular membrane-bounded organelle|nucleic acid binding|cytoplasm|chromatin organization|chromatin DNA binding|cellular component assembly|Golgi appar…	-	-	-	-	3:213604452-213605036	64.8864094884043	99.5862564113012	159.199287858784	138.901100004291	182.41900854302	103.748064468133	95.8955025096054	140.619867814342	111.893157911165	534	594	852	837	1199	676	616	775	455
ENSOARG00000008922	ANHX	anomalous homeobox [Source:HGNC Symbol;Acc:HGNC:40024]	protein_coding	GO:0005623|GO:0008152|GO:0009987|GO:0009058|GO:0043229|GO:0019222|GO:0044237|GO:0006807|GO:0050794|GO:0005622|GO:0043227|GO:0071704|GO:0097159|GO:0006139|GO:0044249|GO:0006725|GO:0043231|GO:0003676|GO:0046483|GO:0034645|GO:0051252|GO:0016070|GO:0003677|GO:0010468|GO:0010467|GO:0005634|GO:0043565|GO:2001141|GO:0006351|GO:0006355|GO:1903506	cell|metabolic process|cellular process|biosynthetic process|intracellular organelle|regulation of metabolic process|cellular metabolic process|nitrogen compound metabolic process|regulation of cellular process|intracellular|membrane-bounded organelle|organic substance metabolic process|organic cyclic compound binding|nucleobase-containing compound metabolic process|cellular biosynthetic process|…	-	-	-	-	17:43926524-43941078	0	0	0	0	0	0	0	0	0	0	0	0	0	0	0	0	0	0
ENSOARG00000008923	OXCT1	3-oxoacid CoA-transferase 1 [Source:HGNC Symbol;Acc:HGNC:8527]	protein_coding	GO:0005623|GO:0003824|GO:0008152|GO:0009987|GO:0043229|GO:0044237|GO:0009056|GO:0016740|GO:0005622|GO:0043227|GO:0071704|GO:0043231|GO:0005737|GO:0042180|GO:0046950|GO:0031981|GO:0046952|GO:0008410|GO:0005654|GO:0005739|GO:0005634|GO:0042182|GO:0008260	cell|catalytic activity|metabolic process|cellular process|intracellular organelle|cellular metabolic process|catabolic process|transferase activity|intracellular|membrane-bounded organelle|organic substance metabolic process|intracellular membrane-bounded organelle|cytoplasm|cellular ketone metabolic process|cellular ketone body metabolic process|nuclear lumen|ketone body catabolic process|CoA-t…	K01027	3-oxoacid CoA-transferase[2.8.3.5]	oas00280|oas00650	Valine, leucine and isoleucine degradation - Ovis aries (sheep)|Butanoate metabolism - Ovis aries (sheep)	16:32617427-32779330	54.1807391707136	44.0627540071191	83.7652924840819	75.3898211402447	51.5715364103768	51.0104153001117	73.6149051787287	84.7131333796499	64.7307638092919	2231	1315	2243	2273	1696	1663	2366	2336	1317
ENSOARG00000008920	SLC28A3	solute carrier family 28 member 3 [Source:HGNC Symbol;Acc:HGNC:16484]	protein_coding	GO:0005623|GO:0005215|GO:0016020|GO:0005886|GO:0022857|GO:0071944|GO:0031224|GO:0016021|GO:0005337|GO:0031226|GO:0006810|GO:0005887|GO:0005415|GO:0015291|GO:0055085|GO:0071702|GO:0015075|GO:0015390|GO:1901642|GO:0015389|GO:0008324|GO:0005345|GO:0015858|GO:0006863|GO:0005350|GO:0072531|GO:0015855|GO:0015293|GO:1904823|GO:0015860|GO:0015864|GO:0046873|GO:0015081	cell|transporter activity|membrane|plasma membrane|transmembrane transporter activity|cell periphery|intrinsic component of membrane|integral component of membrane|nucleoside transmembrane transporter activity|intrinsic component of plasma membrane|transport|integral component of plasma membrane|nucleoside:sodium symporter activity|secondary active transmembrane transporter activity|transmembrane…	-	-	-	-	2:35215387-35280204	0.792555759729682	0.678733802260787	0.882538690369922	0.335910107093803	0.615942689452675	0.586819975982904	0.385149209565383	0.938637003526124	1.27214830368985	29	18	21	9	18	17	11	23	23
ENSOARG00000008921	MTM1	myotubularin 1 [Source:HGNC Symbol;Acc:HGNC:7448]	protein_coding	GO:0005623|GO:0023052|GO:0040007|GO:0003824|GO:0016020|GO:0008152|GO:0005576|GO:0032502|GO:0009987|GO:0050896|GO:0005886|GO:0044877|GO:0016043|GO:0031252|GO:0048856|GO:0043229|GO:0012505|GO:0019222|GO:0023051|GO:0008289|GO:0044237|GO:0048589|GO:0050793|GO:0006807|GO:0071944|GO:0009056|GO:0040008|GO:0051641|GO:0050794|GO:0023057|GO:0042995|GO:0016787|GO:0005622|GO:0005615|GO:0043227|GO:0007165|GO:…	cell|signaling|growth|catalytic activity|membrane|metabolic process|extracellular region|developmental process|cellular process|response to stimulus|plasma membrane|macromolecular complex binding|cellular component organization|cell leading edge|anatomical structure development|intracellular organelle|endomembrane system|regulation of metabolic process|regulation of signaling|lipid binding|cellul…	K01108	myotubularin[3.1.3.95]	oas01100|oas04070|oas00562	Metabolic pathways - Ovis aries (sheep)|Phosphatidylinositol signaling system - Ovis aries (sheep)|Inositol phosphate metabolism - Ovis aries (sheep)	X:80129488-80194856	5.53897212598903	4.40500532675778	8.81338309692683	8.87811999401258	7.46509486225335	6.21865375754519	6.70210851605088	9.64959318540772	8.64111825205579	144	83	149	169	155	128	136	168	111
ENSOARG00000008926	-	-		GO:0023052|GO:0016020|GO:0009987|GO:0050896|GO:0004871|GO:0038023|GO:0050794|GO:0031224|GO:0007165|GO:0007154|GO:0004872|GO:0051716|GO:0004888|GO:0016021|GO:0007186|GO:0004930|GO:0004997	signaling|membrane|cellular process|response to stimulus|signal transducer activity|signaling receptor activity|regulation of cellular process|intrinsic component of membrane|signal transduction|cell communication|receptor activity|cellular response to stimulus|transmembrane signaling receptor activity|integral component of membrane|G-protein coupled receptor signaling pathway|G-protein coupled r…	-	-	-	-	13:74777537-74781810	0	0	0	0	0	0	0	0	0	0	0	0	0	0	0	0	0	0
ENSOARG00000020378	HIVEP3	human immunodeficiency virus type I enhancer binding protein 3 [Source:HGNC Symbol;Acc:HGNC:13561]	protein_coding	GO:0005623|GO:0008152|GO:0032502|GO:0009987|GO:0048856|GO:0009058|GO:0043229|GO:0019222|GO:0044237|GO:0006807|GO:0050794|GO:0005622|GO:0043227|GO:0071704|GO:0097159|GO:0009888|GO:0006139|GO:0044249|GO:0007275|GO:0006725|GO:0043231|GO:0061061|GO:0003676|GO:0048513|GO:0048731|GO:0046483|GO:0060537|GO:0034645|GO:0051252|GO:0016070|GO:0010628|GO:0003677|GO:0031328|GO:0007517|GO:0010468|GO:0010467|GO:…	cell|metabolic process|developmental process|cellular process|anatomical structure development|biosynthetic process|intracellular organelle|regulation of metabolic process|cellular metabolic process|nitrogen compound metabolic process|regulation of cellular process|intracellular|membrane-bounded organelle|organic substance metabolic process|organic cyclic compound binding|tissue development|nucle…	-	-	-	-	1:15830095-15885701	4.24589021612564	1.9435066380792	3.72874456898637	2.40470401622589	1.3479651869004	3.39303373447089	2.38469400918109	2.65926316182653	5.57937750162038	422	140	241	175	107	267	185	177	274
ENSOARG00000008924	NCAN	neurocan [Source:HGNC Symbol;Acc:HGNC:2465]	protein_coding	GO:0036094|GO:0097367|GO:0007155|GO:0005539|GO:0043169|GO:0005540|GO:0031406|GO:0046872|GO:0005509	small molecule binding|carbohydrate derivative binding|cell adhesion|glycosaminoglycan binding|cation binding|hyaluronic acid binding|carboxylic acid binding|metal ion binding|calcium ion binding	-	-	-	-	5:3785638-3817629	0	0.0723364540659358	0	0.0238713269991574	0	0.0220771237803821	0.0223831986668684	0	0.106112727161969	0	3	0	1	0	1	1	0	3
ENSOARG00000008925	-	-		GO:0005623|GO:0023052|GO:0016020|GO:0009987|GO:0050896|GO:0004871|GO:0005886|GO:0051606|GO:0071944|GO:0038023|GO:0050794|GO:0031224|GO:0007165|GO:0007154|GO:0004872|GO:0051716|GO:0050906|GO:0004888|GO:0016021|GO:0050877|GO:0007186|GO:0009593|GO:0050907|GO:0004984|GO:0007600|GO:0004930|GO:0007606|GO:0050911|GO:0007608	cell|signaling|membrane|cellular process|response to stimulus|signal transducer activity|plasma membrane|detection of stimulus|cell periphery|signaling receptor activity|regulation of cellular process|intrinsic component of membrane|signal transduction|cell communication|receptor activity|cellular response to stimulus|detection of stimulus involved in sensory perception|transmembrane signaling re…	K04257	olfactory receptor[-]	oas04740	Olfactory transduction - Ovis aries (sheep)	20:28472967-28473902	0	0	0	0	0	0	0	0	0	0	0	0	0	0	0	0	0	0
ENSOARG00000004056	-	-		GO:0005623|GO:0008152|GO:0009987|GO:0009058|GO:0043229|GO:0019222|GO:0044237|GO:0006807|GO:0050794|GO:0005622|GO:0043227|GO:0003700|GO:0071704|GO:0006139|GO:0044249|GO:0006725|GO:0043231|GO:0046483|GO:0034645|GO:0051252|GO:0016070|GO:0010468|GO:0010467|GO:0005634|GO:2001141|GO:0006351|GO:0006355|GO:1903506	cell|metabolic process|cellular process|biosynthetic process|intracellular organelle|regulation of metabolic process|cellular metabolic process|nitrogen compound metabolic process|regulation of cellular process|intracellular|membrane-bounded organelle|transcription factor activity, sequence-specific DNA binding|organic substance metabolic process|nucleobase-containing compound metabolic process|c…	-	-	-	-	14:62711751-62713459	5.28223587902505	24.9878507920642	9.28309404833233	5.97733265842482	8.5034488590825	11.2466371552625	5.02728334805451	5.85931184875438	8.85781543263219	35	120	40	29	45	59	26	26	29
ENSOARG00000004057	-	-		-	-	-	-	-	-	14:39596692-39604540	6.83963502902824	11.4591531679171	10.5178162561563	6.00498344682357	7.64635118949673	6.016335888155	5.94618282335061	7.84231225061109	5.93246275513716	56	68	56	36	50	39	38	43	24
ENSOARG00000004054	OR1D2	olfactory receptor family 1 subfamily D member 2 [Source:HGNC Symbol;Acc:HGNC:8183]	protein_coding	GO:0005623|GO:0023052|GO:0016020|GO:0009987|GO:0050896|GO:0004871|GO:0005886|GO:0051606|GO:0071944|GO:0038023|GO:0050794|GO:0031224|GO:0007165|GO:0007154|GO:0004872|GO:0051716|GO:0050906|GO:0004888|GO:0016021|GO:0050877|GO:0007186|GO:0009593|GO:0050907|GO:0004984|GO:0007600|GO:0004930|GO:0007606|GO:0050911|GO:0007608	cell|signaling|membrane|cellular process|response to stimulus|signal transducer activity|plasma membrane|detection of stimulus|cell periphery|signaling receptor activity|regulation of cellular process|intrinsic component of membrane|signal transduction|cell communication|receptor activity|cellular response to stimulus|detection of stimulus involved in sensory perception|transmembrane signaling re…	K04257	olfactory receptor[-]	oas04740	Olfactory transduction - Ovis aries (sheep)	11:23509437-23510426	0	0	0	0	0	0	0	0	0	0	0	0	0	0	0	0	0	0
ENSOARG00000004055	-	-		GO:0002376|GO:0023052|GO:0005576|GO:0009987|GO:0050896|GO:0040011|GO:0023051|GO:0009605|GO:0065009|GO:0050794|GO:0048870|GO:0005615|GO:0007165|GO:0007154|GO:0006955|GO:0051716|GO:0005515|GO:0005102|GO:0010469|GO:0006935|GO:0016477|GO:0009966|GO:0060326|GO:0005125|GO:0005126|GO:0001664|GO:0008009|GO:0042379	immune system process|signaling|extracellular region|cellular process|response to stimulus|locomotion|regulation of signaling|response to external stimulus|regulation of molecular function|regulation of cellular process|cell motility|extracellular space|signal transduction|cell communication|immune response|cellular response to stimulus|protein binding|receptor binding|regulation of receptor acti…	-	-	-	-	11:13874542-13875798	0	0	0	0	0	0	0	0	0	0	0	0	0	0	0	0	0	0
ENSOARG00000004052	PLEKHF1	pleckstrin homology and FYVE domain containing 1 [Source:HGNC Symbol;Acc:HGNC:20764]	protein_coding	GO:0005623|GO:0023052|GO:0008152|GO:0009987|GO:0050896|GO:0016043|GO:0043229|GO:0012505|GO:0019222|GO:0023051|GO:0008289|GO:0044237|GO:0009056|GO:0051641|GO:0050794|GO:0005622|GO:0043227|GO:0007165|GO:0007154|GO:0033036|GO:0051716|GO:0010256|GO:0005543|GO:0043231|GO:0009967|GO:0008104|GO:0005737|GO:0008219|GO:0097190|GO:0010942|GO:0010941|GO:0061024|GO:0009966|GO:0005768|GO:0006996|GO:0035556|GO:…	cell|signaling|metabolic process|cellular process|response to stimulus|cellular component organization|intracellular organelle|endomembrane system|regulation of metabolic process|regulation of signaling|lipid binding|cellular metabolic process|catabolic process|cellular localization|regulation of cellular process|intracellular|membrane-bounded organelle|signal transduction|cell communication|macr…	-	-	-	-	14:39572667-39573522	4.71796487990609	10.4152602930992	6.93256748167292	2.57742771231468	4.46324297675308	4.76720889559785	3.22368125739346	4.22708115473199	5.30461491015096	45	72	43	18	34	36	24	27	25
ENSOARG00000004053	PRAM1	PML-RARA regulated adaptor molecule 1 [Source:HGNC Symbol;Acc:HGNC:30091]	protein_coding	GO:0032991|GO:0043234|GO:0005515|GO:0019899|GO:0019900|GO:0019901	macromolecular complex|protein complex|protein binding|enzyme binding|kinase binding|protein kinase binding	-	-	-	-	5:14784627-14792188	0.190763193963612	1.84257573779247	1.58420292285109	0.625301262158513	0.621049358887369	0.867439148762864	0.29329789217831	0.854616762614105	1.15835385713355	5	35	27	12	13	18	6	15	15
ENSOARG00000004050	-	-		-	-	-	-	-	-	3:2948421-2956989	1.83750149887731	3.72301699873231	2.49472178118009	2.01217507560941	2.54946107322392	3.44994166620807	1.52702667387181	2.91688223976566	2.17770634699686	111	163	98	89	123	165	72	118	65
ENSOARG00000004051	DVL1	dishevelled segment polarity protein 1 [Source:HGNC Symbol;Acc:HGNC:3084]	protein_coding	GO:0005623|GO:0023052|GO:0040007|GO:0007610|GO:0032991|GO:0016020|GO:0008152|GO:0032502|GO:0009987|GO:0050896|GO:0040011|GO:0045202|GO:0005886|GO:0098793|GO:0016043|GO:0016049|GO:0048856|GO:0009058|GO:0043229|GO:0019222|GO:0023051|GO:0044237|GO:0048589|GO:0050793|GO:0006807|GO:0071944|GO:0009056|GO:0009605|GO:0051641|GO:0065009|GO:0050794|GO:0042995|GO:0005622|GO:0043234|GO:0043227|GO:0007269|GO:…	cell|signaling|growth|behavior|macromolecular complex|membrane|metabolic process|developmental process|cellular process|response to stimulus|locomotion|synapse|plasma membrane|presynapse|cellular component organization|cell growth|anatomical structure development|biosynthetic process|intracellular organelle|regulation of metabolic process|regulation of signaling|cellular metabolic process|develop…	-	-	-	-	12:49251662-49262858	19.1187354922457	38.5645965734212	28.5862426027484	18.3411266732143	25.5952060454329	28.1587192171734	15.7645048460445	24.7952044372315	34.5430741146341	578	845	562	406	618	674	372	502	516
ENSOARG00000004058	IKBKG	inhibitor of nuclear factor kappa B kinase subunit gamma [Source:HGNC Symbol;Acc:HGNC:5961]	protein_coding	GO:0005623|GO:0023052|GO:0032991|GO:0008152|GO:0009987|GO:0050896|GO:0009058|GO:0043229|GO:0019222|GO:0023051|GO:0044237|GO:0006807|GO:0006950|GO:0051641|GO:0065009|GO:0050794|GO:0005622|GO:0043227|GO:0007165|GO:0051091|GO:0071704|GO:0007154|GO:0051716|GO:0005515|GO:1902494|GO:0051090|GO:0033554|GO:0006139|GO:0044249|GO:0006725|GO:0043231|GO:0051649|GO:0051640|GO:0009967|GO:0005737|GO:0000151|GO:…	cell|signaling|macromolecular complex|metabolic process|cellular process|response to stimulus|biosynthetic process|intracellular organelle|regulation of metabolic process|regulation of signaling|cellular metabolic process|nitrogen compound metabolic process|response to stress|cellular localization|regulation of molecular function|regulation of cellular process|intracellular|membrane-bounded organ…	-	-	-	-	X:77083491-77096153	18.7883209874324	36.5386171901194	23.7479684200577	22.3096763383693	23.175817890779	25.420633196739	15.6425390661019	23.4768426411375	22.0025201270694	337	475	277	293	332	361	219	282	195
ENSOARG00000004059	G6PC	glucose-6-phosphatase catalytic subunit [Source:HGNC Symbol;Acc:HGNC:4056]	protein_coding	GO:0005623|GO:0040007|GO:0003824|GO:0016020|GO:0008152|GO:0032502|GO:0009987|GO:0009058|GO:0043229|GO:0012505|GO:0019222|GO:0042175|GO:0044237|GO:0048589|GO:0006807|GO:0009056|GO:0016740|GO:0031224|GO:0016787|GO:0005622|GO:0043227|GO:0005789|GO:0071704|GO:0005975|GO:1901135|GO:0042592|GO:0016021|GO:0044262|GO:0006725|GO:0043231|GO:0055114|GO:0016772|GO:0005737|GO:0006082|GO:0044255|GO:0016788|GO:…	cell|growth|catalytic activity|membrane|metabolic process|developmental process|cellular process|biosynthetic process|intracellular organelle|endomembrane system|regulation of metabolic process|nuclear outer membrane-endoplasmic reticulum membrane network|cellular metabolic process|developmental growth|nitrogen compound metabolic process|catabolic process|transferase activity|intrinsic component …	K01084	glucose-6-phosphatase[3.1.3.9]	oas01100|oas04151|oas04068|oas04910|oas04152|oas04931|oas04922|oas04920|oas00010|oas04973|oas00500|oas00052	Metabolic pathways - Ovis aries (sheep)|PI3K-Akt signaling pathway - Ovis aries (sheep)|FoxO signaling pathway - Ovis aries (sheep)|Insulin signaling pathway - Ovis aries (sheep)|AMPK signaling pathway - Ovis aries (sheep)|Insulin resistance - Ovis aries (sheep)|Glucagon signaling pathway - Ovis aries (sheep)|Adipocytokine signaling pathway - Ovis aries (sheep)|Glycolysis / Gluconeogenesis - Ovis…	11:42419764-42428625	0	0	0.203565149478405	0	0	0	0	0	0	0	0	2	0	0	0	0	0	0
ENSOARG00000011678	-	-		-	-	-	-	-	-	3:95028191-95043326	7.57017914925178	20.6405754203919	10.7456567849405	9.21449558796761	11.4397044234934	12.7825333647359	8.18082211749397	11.2142177469607	7.84337344373685	377	745	348	336	455	504	318	374	193
ENSOARG00000011679	RD3	retinal degeneration 3, GUCY2D regulator [Source:HGNC Symbol;Acc:HGNC:19689]	protein_coding	GO:0032502|GO:0048856|GO:0007275|GO:0007423|GO:0048513|GO:0048731|GO:0060041|GO:0001654|GO:0043010	developmental process|anatomical structure development|multicellular organism development|sensory organ development|animal organ development|system development|retina development in camera-type eye|eye development|camera-type eye development	-	-	-	-	12:70114121-70117410	0	0	0	0	0	0	0	0	0	0	0	0	0	0	0	0	0	0
ENSOARG00000011674	MATK	megakaryocyte-associated tyrosine kinase [Source:HGNC Symbol;Acc:HGNC:6906]	protein_coding	GO:0003824|GO:0008152|GO:0009987|GO:0044237|GO:0006807|GO:0016740|GO:0036094|GO:0097367|GO:0071704|GO:0097159|GO:0000166|GO:0016772|GO:0019538|GO:0016773|GO:0006796|GO:0036211|GO:0017076|GO:0016301|GO:0044267|GO:0032555|GO:0006464|GO:0032559|GO:0016310|GO:0005524|GO:0004672|GO:0006468|GO:0004713|GO:0018193|GO:0018108	catalytic activity|metabolic process|cellular process|cellular metabolic process|nitrogen compound metabolic process|transferase activity|small molecule binding|carbohydrate derivative binding|organic substance metabolic process|organic cyclic compound binding|nucleotide binding|transferase activity, transferring phosphorus-containing groups|protein metabolic process|phosphotransferase activity, …	-	-	-	-	5:17757911-17764228	0.759429430135142	1.95593630297272	1.32352221693202	0.276597308463604	1.07766336831859	1.21499207527337	0.45403762486112	0.377977104653939	1.43448563599	15	28	17	4	17	19	7	5	14
[truncated: 26,516 more rows]
